# Supplementary material for: Nomogram predicting the risk of three-year chronic kidney disease adverse outcomes among East Asian patients with CKD
Source: BMC Nephrol. 2021 Sep 27;22:322. doi: 10.1186/s12882-021-02496-7 (PMC8477525; doi:10.1186/s12882-021-02496-7)
Supplement: Supplementary file 1 — Additional file 1. [file 12882_2021_2496_MOESM1_ESM.csv]

id	ID	gender	age	SBP	BMI	etiology.of.CKD	Hb	Alb	eGFR	CKD_stage	dipstick.proteinuria	proteinuria	urinary.occult.blood	hypertension	prevalence.of.CVD	diabetes	eGFR(last.visit)	observational.duration	CKD.progression
1.00	10102.00	1.00	39.00	121.00	31.70	3.00	15.00	4.70	50.45	3.00	0.00	0.00	0.00	1.00	0.00	0.00	50.45	1.00	0.00
2.00	10201.00	1.00	57.00	139.00	28.50	2.00	15.90	4.80	73.57	2.00	1.00	1.00	0.00	1.00	0.00	0.00	67.23	37.00	0.00
3.00	10203.00	1.00	60.00	144.00	30.70	2.00	14.40	4.70	25.04	4.00	1.00	1.00	0.00	1.00	0.00	0.00	25.18	35.00	0.00
4.00	10204.00	1.00	49.00	135.00	NA	2.00	17.00	4.10	44.29	3.00	3.00	1.00	0.00	1.00	1.00	0.00	38.11	30.00	0.00
5.00	10205.00	1.00	66.00	148.00	22.50	1.00	10.20	3.30	9.23	5.00	3.00	1.00	0.00	1.00	0.00	1.00	8.40	6.00	1.00
6.00	10208.00	1.00	78.00	125.00	22.50	2.00	13.40	4.30	45.51	3.00	2.00	1.00	0.00	1.00	1.00	0.00	24.16	36.00	0.00
7.00	10209.00	1.00	72.00	130.00	NA	2.00	14.50	4.30	44.93	3.00	0.00	0.00	0.00	1.00	0.00	0.00	46.45	37.00	0.00
8.00	10210.00	1.00	69.00	135.00	24.60	1.00	9.50	4.00	7.28	5.00	3.00	1.00	0.00	1.00	0.00	1.00	7.28	1.00	1.00
9.00	10301.00	2.00	61.00	136.00	14.20	4.00	12.30	4.70	64.09	2.00	-1.00	0.00	1.00	0.00	0.00	0.00	57.03	37.00	0.00
10.00	10302.00	1.00	42.00	132.00	21.20	1.00	10.80	4.10	21.60	4.00	3.00	1.00	0.00	1.00	0.00	1.00	8.81	35.00	1.00
11.00	10303.00	2.00	54.00	131.00	17.50	4.00	13.50	4.90	53.82	3.00	0.00	0.00	0.00	1.00	0.00	0.00	50.42	37.00	0.00
12.00	10304.00	1.00	73.00	161.00	22.60	2.00	11.40	4.00	17.15	4.00	3.00	1.00	0.00	1.00	1.00	0.00	8.04	36.00	1.00
13.00	10402.00	1.00	83.00	140.00	20.40	2.00	9.60	3.80	44.71	3.00	0.00	0.00	0.00	1.00	1.00	0.00	44.71	1.00	0.00
14.00	10404.00	1.00	52.00	113.00	25.40	4.00	14.10	4.60	49.33	3.00	-1.00	0.00	0.00	0.00	0.00	0.00	46.34	24.00	0.00
15.00	10405.00	1.00	84.00	159.00	23.20	2.00	12.70	4.10	26.34	4.00	-1.00	0.00	0.00	1.00	1.00	1.00	18.31	36.00	0.00
16.00	10406.00	1.00	31.00	184.00	20.30	1.00	9.20	3.30	11.11	5.00	3.00	1.00	1.00	1.00	0.00	1.00	5.68	6.00	1.00
17.00	10408.00	1.00	78.00	150.00	20.40	2.00	9.60	3.40	16.52	4.00	0.00	0.00	0.00	1.00	1.00	0.00	9.86	37.00	0.00
18.00	10409.00	1.00	74.00	134.00	23.50	2.00	13.10	4.00	44.58	3.00	2.00	1.00	1.00	1.00	1.00	0.00	44.07	38.00	0.00
19.00	10410.00	2.00	74.00	159.00	22.60	2.00	13.00	4.40	60.63	2.00	-1.00	0.00	0.00	1.00	0.00	0.00	75.17	18.00	0.00
20.00	10413.00	1.00	84.00	124.00	23.80	2.00	14.50	4.10	31.24	3.00	-1.00	0.00	0.00	1.00	1.00	1.00	31.98	36.00	0.00
21.00	10414.00	1.00	63.00	137.00	24.90	2.00	13.50	4.20	45.88	3.00	0.00	0.00	0.00	1.00	1.00	0.00	34.86	37.00	0.00
22.00	10415.00	1.00	61.00	109.00	19.20	3.00	14.30	4.20	68.57	2.00	1.00	1.00	1.00	0.00	0.00	0.00	55.75	36.00	0.00
23.00	10417.00	2.00	63.00	145.00	NA	4.00	12.60	4.30	40.13	3.00	-1.00	0.00	0.00	1.00	0.00	0.00	34.04	35.00	0.00
24.00	10418.00	1.00	75.00	131.00	21.30	2.00	14.30	4.10	40.14	3.00	2.00	1.00	1.00	1.00	0.00	0.00	34.40	37.00	0.00
25.00	10419.00	1.00	30.00	120.00	30.80	1.00	11.10	3.70	40.38	3.00	3.00	1.00	1.00	1.00	0.00	1.00	46.66	35.00	0.00
26.00	10422.00	2.00	46.00	131.00	NA	2.00	12.20	4.70	70.58	2.00	-1.00	0.00	0.00	1.00	0.00	0.00	70.58	1.00	0.00
27.00	10425.00	1.00	53.00	143.00	23.90	4.00	15.70	4.50	65.66	2.00	-1.00	0.00	0.00	1.00	0.00	0.00	60.44	37.00	0.00
28.00	10426.00	1.00	52.00	164.00	31.60	2.00	16.10	4.70	56.24	3.00	1.00	1.00	0.00	1.00	0.00	0.00	56.24	1.00	0.00
29.00	10427.00	1.00	62.00	131.00	21.70	3.00	15.10	4.10	49.52	3.00	1.00	1.00	0.00	1.00	0.00	1.00	43.57	37.00	0.00
30.00	10428.00	1.00	69.00	127.00	21.60	1.00	11.60	3.80	25.83	4.00	2.00	1.00	0.00	1.00	0.00	1.00	17.03	37.00	0.00
31.00	10429.00	1.00	35.00	130.00	26.00	2.00	17.20	5.00	66.99	2.00	0.00	0.00	0.00	1.00	0.00	0.00	66.99	1.00	0.00
32.00	10432.00	2.00	53.00	129.00	27.50	1.00	13.00	4.50	22.60	4.00	2.00	1.00	0.00	1.00	0.00	1.00	25.76	20.00	0.00
33.00	10433.00	1.00	55.00	132.00	23.20	2.00	14.20	4.50	57.04	3.00	-1.00	0.00	0.00	1.00	0.00	0.00	56.18	36.00	0.00
34.00	10434.00	2.00	76.00	167.00	23.60	3.00	10.90	3.40	55.85	3.00	4.00	1.00	1.00	1.00	0.00	0.00	48.25	35.00	0.00
35.00	10436.00	1.00	54.00	112.00	23.20	2.00	6.90	4.40	45.95	3.00	1.00	1.00	1.00	0.00	0.00	0.00	48.12	13.00	0.00
36.00	10437.00	1.00	74.00	155.00	23.60	4.00	12.00	4.10	33.05	3.00	2.00	1.00	0.00	1.00	0.00	0.00	33.05	1.00	0.00
37.00	10438.00	1.00	64.00	124.00	25.70	2.00	12.10	4.40	47.31	3.00	-1.00	0.00	0.00	1.00	0.00	0.00	46.07	35.00	0.00
38.00	10439.00	2.00	63.00	116.00	17.70	2.00	9.40	3.60	33.90	3.00	0.00	0.00	0.00	1.00	0.00	0.00	31.27	37.00	0.00
39.00	10441.00	1.00	71.00	123.00	21.90	2.00	13.00	4.30	53.01	3.00	1.00	1.00	0.00	1.00	0.00	0.00	53.01	1.00	0.00
40.00	10442.00	1.00	40.00	177.00	27.40	3.00	16.60	4.50	57.76	3.00	3.00	1.00	0.00	1.00	0.00	0.00	78.74	37.00	0.00
41.00	10443.00	2.00	78.00	100.00	40.30	1.00	12.40	4.30	44.98	3.00	1.00	1.00	0.00	1.00	0.00	1.00	50.49	18.00	0.00
42.00	10444.00	1.00	44.00	110.00	18.50	4.00	15.30	3.50	52.68	3.00	1.00	1.00	1.00	0.00	0.00	0.00	54.63	35.00	0.00
43.00	10445.00	1.00	32.00	136.00	21.90	2.00	12.40	4.40	59.32	3.00	1.00	1.00	0.00	1.00	0.00	0.00	54.76	13.00	0.00
44.00	10446.00	1.00	67.00	114.00	28.70	2.00	13.20	4.70	51.27	3.00	-1.00	0.00	0.00	1.00	1.00	1.00	47.14	25.00	0.00
45.00	10447.00	1.00	63.00	124.00	24.20	4.00	15.30	3.80	57.19	3.00	0.00	0.00	1.00	0.00	0.00	1.00	47.10	18.00	0.00
46.00	10448.00	1.00	64.00	140.00	34.20	2.00	16.90	4.50	44.89	3.00	-1.00	0.00	0.00	1.00	0.00	0.00	38.13	6.00	0.00
47.00	10449.00	1.00	53.00	155.00	30.70	2.00	14.90	4.60	50.39	3.00	1.00	1.00	1.00	1.00	0.00	0.00	50.52	36.00	0.00
48.00	10501.00	1.00	61.00	133.00	22.90	3.00	12.10	3.30	34.02	3.00	3.00	1.00	1.00	1.00	0.00	0.00	33.78	36.00	0.00
49.00	10502.00	1.00	67.00	110.00	18.80	3.00	13.20	3.50	44.68	3.00	2.00	1.00	0.00	1.00	0.00	0.00	44.68	1.00	0.00
50.00	10503.00	1.00	75.00	106.00	20.40	2.00	12.70	4.30	50.63	3.00	-1.00	0.00	0.00	1.00	0.00	0.00	42.78	37.00	0.00
51.00	10504.00	1.00	75.00	106.00	16.33	1.00	7.00	2.40	69.81	2.00	2.00	1.00	0.00	1.00	1.00	1.00	53.99	19.00	0.00
52.00	10508.00	1.00	50.00	135.00	NA	3.00	13.50	4.60	59.23	3.00	2.00	1.00	0.00	1.00	0.00	0.00	59.23	1.00	0.00
53.00	10509.00	1.00	41.00	170.00	NA	2.00	15.50	4.20	81.93	2.00	0.00	0.00	0.00	1.00	0.00	0.00	81.93	1.00	0.00
54.00	10602.00	2.00	50.00	137.00	18.80	3.00	11.50	4.30	15.30	4.00	1.00	1.00	0.00	1.00	0.00	0.00	14.64	36.00	0.00
55.00	10603.00	1.00	66.00	115.00	19.80	2.00	16.20	4.60	29.56	4.00	-1.00	0.00	0.00	1.00	0.00	0.00	67.88	36.00	0.00
56.00	10604.00	1.00	77.00	160.00	20.60	4.00	13.90	4.30	41.85	3.00	0.00	0.00	0.00	1.00	1.00	0.00	33.44	38.00	0.00
57.00	10606.00	1.00	73.00	130.00	22.70	2.00	12.50	4.30	40.13	3.00	0.00	0.00	0.00	1.00	0.00	1.00	34.77	37.00	0.00
58.00	10607.00	1.00	70.00	127.00	21.50	2.00	11.60	4.20	31.27	3.00	0.00	0.00	1.00	1.00	0.00	0.00	25.82	36.00	0.00
59.00	10701.00	1.00	28.00	100.00	22.40	3.00	14.30	4.50	73.75	2.00	2.00	1.00	1.00	1.00	0.00	0.00	81.67	5.00	0.00
60.00	10703.00	1.00	70.00	140.00	NA	4.00	16.00	4.70	41.61	3.00	-1.00	0.00	0.00	1.00	0.00	1.00	40.13	19.00	0.00
61.00	10801.00	1.00	76.00	134.00	23.90	4.00	11.70	3.90	48.97	3.00	0.00	0.00	0.00	1.00	0.00	1.00	45.35	37.00	0.00
62.00	10803.00	1.00	69.00	136.00	NA	2.00	15.70	4.60	44.31	3.00	0.00	0.00	0.00	1.00	1.00	0.00	36.48	37.00	0.00
63.00	10901.00	1.00	74.00	172.00	20.10	1.00	15.40	4.20	27.95	4.00	3.00	1.00	0.00	1.00	0.00	1.00	20.04	38.00	0.00
64.00	10902.00	1.00	79.00	105.00	23.60	2.00	11.80	4.10	39.87	3.00	-1.00	0.00	0.00	1.00	1.00	0.00	39.87	1.00	0.00
65.00	10904.00	2.00	70.00	130.00	21.70	3.00	10.40	3.50	16.79	4.00	1.00	1.00	1.00	1.00	0.00	0.00	24.52	37.00	0.00
66.00	10906.00	1.00	65.00	113.00	24.80	3.00	13.70	4.30	35.01	3.00	1.00	1.00	0.00	1.00	0.00	1.00	26.35	37.00	0.00
67.00	10908.00	2.00	67.00	165.00	19.99	4.00	7.80	2.90	4.83	5.00	3.00	1.00	0.00	1.00	0.00	0.00	4.83	1.00	1.00
68.00	10910.00	1.00	61.00	143.00	28.30	4.00	13.60	3.90	49.29	3.00	0.00	0.00	0.00	1.00	0.00	0.00	42.01	36.00	0.00
69.00	10911.00	1.00	81.00	154.00	23.30	2.00	13.90	4.80	51.04	3.00	0.00	0.00	0.00	1.00	0.00	0.00	49.01	37.00	0.00
70.00	10912.00	1.00	61.00	133.00	22.00	4.00	11.10	4.10	19.25	4.00	0.00	0.00	0.00	0.00	1.00	0.00	14.05	37.00	0.00
71.00	10913.00	1.00	47.00	132.00	25.20	1.00	12.30	3.80	30.60	3.00	3.00	1.00	0.00	1.00	0.00	1.00	10.29	37.00	1.00
72.00	10914.00	1.00	56.00	133.00	24.50	1.00	12.50	3.80	16.12	4.00	4.00	1.00	0.00	1.00	1.00	1.00	9.67	12.00	1.00
73.00	10916.00	1.00	63.00	133.00	24.30	2.00	11.40	4.50	16.84	4.00	-1.00	0.00	0.00	1.00	0.00	1.00	11.64	36.00	0.00
74.00	10919.00	2.00	79.00	96.00	21.50	2.00	12.60	4.50	50.16	3.00	1.00	1.00	1.00	1.00	0.00	0.00	53.87	31.00	0.00
75.00	10920.00	1.00	78.00	138.00	21.60	1.00	10.00	3.70	11.01	5.00	4.00	1.00	1.00	1.00	0.00	1.00	11.01	1.00	1.00
76.00	10921.00	2.00	74.00	183.00	22.90	3.00	9.30	4.10	48.54	3.00	1.00	1.00	1.00	1.00	0.00	1.00	50.53	35.00	0.00
77.00	10922.00	1.00	64.00	125.00	20.80	3.00	13.50	4.50	82.98	2.00	0.00	0.00	0.00	1.00	0.00	0.00	82.98	1.00	0.00
78.00	10923.00	1.00	84.00	128.00	22.50	4.00	7.60	3.80	30.64	3.00	-1.00	0.00	0.00	0.00	0.00	0.00	26.05	5.00	0.00
79.00	10924.00	2.00	63.00	118.00	17.50	4.00	13.40	4.80	37.83	3.00	0.00	0.00	0.00	0.00	0.00	0.00	52.13	36.00	0.00
80.00	10925.00	2.00	74.00	132.00	26.20	2.00	13.20	4.30	57.10	3.00	-1.00	0.00	0.00	1.00	0.00	0.00	57.10	1.00	0.00
81.00	10926.00	1.00	74.00	102.00	17.71	4.00	11.10	2.80	44.58	3.00	2.00	1.00	1.00	0.00	0.00	0.00	44.58	1.00	0.00
82.00	10927.00	2.00	76.00	127.00	27.60	1.00	9.00	4.40	17.81	4.00	0.00	0.00	0.00	1.00	0.00	1.00	26.45	36.00	0.00
83.00	10928.00	2.00	80.00	127.00	20.00	4.00	11.20	4.30	83.36	2.00	0.00	0.00	1.00	0.00	0.00	0.00	94.32	30.00	0.00
84.00	10930.00	2.00	92.00	149.00	24.40	2.00	13.60	4.40	44.48	3.00	2.00	1.00	0.00	1.00	1.00	0.00	45.60	6.00	0.00
85.00	10931.00	2.00	63.00	170.00	20.40	4.00	12.70	3.70	25.07	4.00	0.00	0.00	0.00	1.00	0.00	1.00	32.33	37.00	0.00
86.00	10932.00	2.00	79.00	146.00	23.30	3.00	9.40	3.80	17.27	4.00	2.00	1.00	0.00	1.00	0.00	0.00	10.15	36.00	0.00
87.00	10934.00	2.00	76.00	104.00	22.80	4.00	11.50	4.30	45.86	3.00	-1.00	0.00	1.00	0.00	0.00	0.00	44.29	37.00	0.00
88.00	10935.00	2.00	74.00	143.00	17.40	4.00	12.10	4.50	49.80	3.00	-1.00	0.00	0.00	1.00	1.00	0.00	52.61	36.00	0.00
89.00	10936.00	1.00	66.00	144.00	24.50	2.00	14.90	4.20	50.51	3.00	-1.00	0.00	0.00	1.00	0.00	0.00	45.89	36.00	0.00
90.00	10938.00	1.00	69.00	144.00	23.00	3.00	11.90	3.70	49.39	3.00	2.00	1.00	1.00	1.00	0.00	0.00	39.04	36.00	0.00
91.00	11001.00	1.00	51.00	NA	NA	3.00	14.60	4.40	62.09	2.00	3.00	1.00	0.00	0.00	0.00	0.00	67.64	36.00	0.00
92.00	11002.00	1.00	66.00	119.00	22.40	2.00	12.30	4.00	39.12	3.00	0.00	0.00	0.00	1.00	1.00	0.00	39.12	1.00	0.00
93.00	11004.00	2.00	61.00	182.00	33.35	1.00	10.00	2.80	12.96	5.00	3.00	1.00	1.00	1.00	0.00	0.00	7.05	7.00	1.00
94.00	11006.00	1.00	73.00	135.00	26.80	1.00	10.50	4.00	17.60	4.00	2.00	1.00	0.00	1.00	1.00	0.00	15.68	36.00	0.00
95.00	11007.00	2.00	74.00	139.00	33.78	1.00	11.50	2.90	6.43	5.00	4.00	1.00	1.00	1.00	0.00	1.00	6.43	1.00	1.00
96.00	11008.00	1.00	83.00	161.00	34.40	2.00	11.90	4.10	29.78	4.00	-1.00	0.00	0.00	1.00	0.00	0.00	20.68	6.00	0.00
97.00	11009.00	1.00	36.00	175.00	23.50	3.00	15.30	3.90	66.45	2.00	2.00	1.00	1.00	1.00	1.00	0.00	66.45	1.00	0.00
98.00	11010.00	1.00	77.00	129.00	22.90	2.00	12.30	4.40	30.05	3.00	-1.00	0.00	0.00	1.00	0.00	0.00	37.88	36.00	0.00
99.00	11013.00	2.00	78.00	126.00	19.40	2.00	9.10	3.60	20.95	4.00	-1.00	0.00	0.00	1.00	1.00	0.00	24.54	24.00	0.00
100.00	11014.00	1.00	69.00	102.00	22.60	1.00	12.60	4.20	35.38	3.00	-1.00	0.00	0.00	1.00	0.00	1.00	43.77	36.00	0.00
101.00	11015.00	1.00	71.00	130.00	23.00	2.00	11.10	3.30	33.22	3.00	1.00	1.00	0.00	1.00	0.00	1.00	19.26	36.00	1.00
102.00	11017.00	1.00	71.00	135.00	23.00	2.00	11.40	4.80	30.75	3.00	-1.00	0.00	1.00	1.00	0.00	0.00	19.67	36.00	0.00
103.00	11018.00	1.00	62.00	122.00	22.80	1.00	14.10	3.60	46.09	3.00	3.00	1.00	0.00	1.00	1.00	1.00	39.59	37.00	0.00
104.00	11019.00	2.00	78.00	158.00	24.10	1.00	11.70	4.20	54.65	3.00	4.00	1.00	1.00	1.00	1.00	1.00	48.52	37.00	0.00
105.00	11020.00	1.00	76.00	154.00	21.80	2.00	13.90	4.10	34.41	3.00	-1.00	0.00	0.00	1.00	0.00	0.00	32.66	35.00	0.00
106.00	11023.00	1.00	72.00	169.00	22.60	2.00	11.40	4.50	53.34	3.00	-1.00	0.00	0.00	1.00	0.00	0.00	38.29	36.00	0.00
107.00	11025.00	1.00	69.00	125.00	19.10	2.00	12.00	5.00	43.19	3.00	1.00	1.00	1.00	1.00	1.00	0.00	41.62	36.00	0.00
108.00	11101.00	2.00	71.00	125.00	19.04	1.00	10.10	2.80	27.27	4.00	3.00	1.00	0.00	1.00	0.00	1.00	14.65	12.00	0.00
109.00	11201.00	2.00	83.00	105.00	NA	2.00	8.30	4.40	16.94	4.00	-1.00	0.00	0.00	1.00	0.00	0.00	22.34	37.00	0.00
110.00	11302.00	2.00	69.00	105.00	21.00	2.00	10.80	3.50	21.96	4.00	NA	NA	NA	1.00	0.00	0.00	9.70	37.00	1.00
111.00	11304.00	1.00	48.00	103.00	28.50	4.00	12.20	4.40	34.63	3.00	-1.00	0.00	0.00	1.00	0.00	0.00	41.80	37.00	0.00
112.00	11305.00	1.00	69.00	150.00	NA	3.00	9.60	4.00	21.12	4.00	3.00	1.00	0.00	1.00	0.00	0.00	21.12	1.00	0.00
113.00	11401.00	1.00	68.00	118.00	NA	4.00	9.70	3.90	71.81	2.00	0.00	0.00	1.00	0.00	0.00	0.00	71.81	1.00	0.00
114.00	11402.00	1.00	30.00	150.00	31.60	4.00	15.80	4.80	52.64	3.00	-1.00	0.00	0.00	1.00	0.00	0.00	58.79	37.00	0.00
115.00	11403.00	1.00	62.00	148.00	17.89	4.00	14.60	2.40	51.92	3.00	3.00	1.00	1.00	1.00	0.00	0.00	66.51	38.00	0.00
116.00	11501.00	1.00	78.00	108.00	19.60	1.00	10.30	3.50	43.53	3.00	3.00	1.00	1.00	0.00	1.00	1.00	47.51	7.00	0.00
117.00	11503.00	1.00	73.00	118.00	NA	1.00	13.30	4.00	33.18	3.00	1.00	1.00	0.00	1.00	1.00	1.00	36.45	37.00	0.00
118.00	11504.00	1.00	42.00	106.00	NA	3.00	16.40	4.60	57.50	3.00	-1.00	0.00	1.00	0.00	0.00	0.00	57.50	1.00	0.00
119.00	11506.00	1.00	77.00	163.00	23.30	2.00	13.20	4.30	46.53	3.00	-1.00	0.00	0.00	1.00	0.00	0.00	34.27	25.00	0.00
120.00	11601.00	2.00	67.00	105.00	20.10	3.00	14.60	4.30	65.40	2.00	-1.00	0.00	1.00	0.00	0.00	1.00	67.85	36.00	0.00
121.00	11604.00	1.00	84.00	97.00	23.60	2.00	10.00	4.30	13.81	5.00	0.00	0.00	0.00	1.00	1.00	1.00	15.19	7.00	0.00
122.00	11605.00	2.00	76.00	121.00	NA	2.00	8.50	3.50	19.27	4.00	-1.00	0.00	0.00	1.00	0.00	0.00	19.27	1.00	0.00
123.00	11607.00	1.00	84.00	160.00	19.50	2.00	12.00	4.30	21.97	4.00	1.00	1.00	0.00	1.00	0.00	0.00	16.80	35.00	0.00
124.00	11608.00	2.00	53.00	140.00	23.50	2.00	11.00	4.50	35.94	3.00	0.00	0.00	1.00	1.00	0.00	0.00	30.53	36.00	0.00
125.00	11609.00	2.00	81.00	132.00	23.00	4.00	12.00	4.00	66.18	2.00	-1.00	0.00	1.00	0.00	0.00	0.00	66.18	1.00	0.00
126.00	11610.00	1.00	45.00	113.00	30.00	1.00	9.50	3.90	6.31	5.00	4.00	1.00	0.00	1.00	0.00	1.00	4.56	6.00	1.00
127.00	11611.00	1.00	55.00	133.00	23.70	2.00	11.70	3.70	48.12	3.00	0.00	0.00	0.00	1.00	0.00	0.00	48.67	35.00	0.00
128.00	11612.00	1.00	68.00	160.00	25.20	3.00	16.50	4.10	50.56	3.00	2.00	1.00	0.00	1.00	0.00	1.00	48.53	36.00	0.00
129.00	11613.00	2.00	73.00	126.00	20.80	4.00	11.10	4.20	40.52	3.00	0.00	0.00	1.00	0.00	0.00	0.00	39.11	8.00	0.00
130.00	11614.00	1.00	72.00	131.00	23.70	4.00	13.70	4.80	39.97	3.00	-1.00	0.00	0.00	0.00	0.00	0.00	33.60	36.00	0.00
131.00	11701.00	1.00	44.00	100.00	21.60	4.00	15.50	4.70	47.54	3.00	0.00	0.00	0.00	0.00	0.00	0.00	55.31	6.00	0.00
132.00	11702.00	2.00	72.00	100.00	24.00	2.00	12.10	3.80	32.63	3.00	-1.00	0.00	0.00	1.00	1.00	1.00	22.65	37.00	0.00
133.00	11704.00	1.00	85.00	130.00	25.76	3.00	9.50	2.50	14.88	5.00	3.00	1.00	1.00	1.00	1.00	1.00	14.88	1.00	0.00
134.00	11705.00	1.00	37.00	82.00	NA	2.00	15.90	4.40	43.22	3.00	0.00	0.00	0.00	1.00	1.00	1.00	50.51	37.00	0.00
135.00	11706.00	1.00	77.00	158.00	25.40	2.00	14.50	4.50	47.41	3.00	-1.00	0.00	0.00	1.00	1.00	0.00	49.21	38.00	0.00
136.00	11707.00	1.00	83.00	128.00	20.70	2.00	10.20	4.00	34.03	3.00	-1.00	0.00	0.00	0.00	0.00	1.00	34.03	1.00	0.00
137.00	11708.00	1.00	70.00	113.00	26.60	2.00	13.00	4.40	46.95	3.00	0.00	0.00	0.00	1.00	0.00	0.00	27.27	37.00	0.00
138.00	11709.00	2.00	76.00	178.00	20.30	1.00	8.30	3.90	18.66	4.00	2.00	1.00	1.00	1.00	0.00	1.00	16.49	12.00	0.00
139.00	11801.00	2.00	79.00	125.00	27.40	2.00	12.80	4.30	50.83	3.00	-1.00	0.00	0.00	1.00	0.00	1.00	46.14	25.00	0.00
140.00	11803.00	2.00	64.00	131.00	17.00	2.00	8.90	4.50	16.91	4.00	3.00	1.00	0.00	1.00	0.00	0.00	5.23	36.00	1.00
141.00	11804.00	2.00	70.00	107.00	24.20	2.00	10.30	3.80	16.87	4.00	1.00	1.00	0.00	1.00	1.00	0.00	29.19	37.00	0.00
142.00	11805.00	1.00	76.00	143.00	22.50	3.00	10.70	4.60	12.39	5.00	2.00	1.00	1.00	1.00	1.00	0.00	11.00	36.00	0.00
143.00	11806.00	1.00	61.00	149.00	28.40	4.00	15.30	4.50	41.59	3.00	-1.00	0.00	0.00	1.00	0.00	0.00	44.89	37.00	0.00
144.00	11807.00	2.00	75.00	135.00	21.40	4.00	12.10	3.90	53.74	3.00	2.00	1.00	1.00	1.00	0.00	0.00	54.85	30.00	0.00
145.00	11810.00	2.00	82.00	130.00	NA	3.00	13.40	3.80	38.37	3.00	2.00	1.00	1.00	1.00	0.00	1.00	33.54	30.00	0.00
146.00	11811.00	1.00	70.00	133.00	24.80	4.00	13.40	4.00	52.69	3.00	0.00	0.00	0.00	1.00	0.00	0.00	52.69	1.00	0.00
147.00	11901.00	1.00	74.00	126.00	27.50	1.00	10.10	4.20	16.59	4.00	-1.00	0.00	0.00	1.00	1.00	1.00	15.62	36.00	0.00
148.00	12001.00	2.00	75.00	150.00	25.20	2.00	9.80	4.30	13.84	5.00	2.00	1.00	0.00	1.00	0.00	0.00	13.84	1.00	0.00
149.00	12002.00	1.00	67.00	136.00	21.00	4.00	11.00	3.80	47.54	3.00	1.00	1.00	1.00	1.00	1.00	1.00	50.35	19.00	0.00
150.00	12003.00	1.00	68.00	104.00	18.90	2.00	14.10	3.50	58.43	3.00	2.00	1.00	0.00	1.00	1.00	0.00	58.43	1.00	0.00
151.00	12006.00	1.00	75.00	113.00	19.40	2.00	11.30	4.00	20.80	4.00	-1.00	0.00	0.00	1.00	1.00	0.00	20.80	1.00	0.00
152.00	12007.00	2.00	69.00	144.00	30.90	2.00	12.40	4.00	52.15	3.00	-1.00	0.00	0.00	1.00	1.00	1.00	57.55	38.00	0.00
153.00	12008.00	2.00	61.00	132.00	19.60	4.00	10.80	3.70	37.46	3.00	3.00	1.00	0.00	1.00	1.00	0.00	37.46	1.00	0.00
154.00	12101.00	1.00	52.00	124.00	21.40	2.00	12.80	4.30	52.57	3.00	0.00	0.00	1.00	1.00	0.00	0.00	34.37	37.00	0.00
155.00	12102.00	1.00	63.00	149.00	28.52	1.00	17.40	2.60	44.71	3.00	4.00	1.00	0.00	1.00	0.00	1.00	20.32	35.00	1.00
156.00	12201.00	1.00	45.00	121.00	25.40	4.00	12.20	4.00	54.79	3.00	0.00	0.00	0.00	0.00	0.00	0.00	61.94	19.00	0.00
157.00	20102.00	1.00	73.00	132.00	20.00	1.00	9.90	3.10	31.49	3.00	3.00	1.00	0.00	1.00	0.00	1.00	16.24	37.00	0.00
158.00	20103.00	1.00	65.00	152.00	NA	1.00	10.20	2.60	25.73	4.00	3.00	1.00	1.00	1.00	0.00	1.00	7.57	18.00	1.00
159.00	20104.00	1.00	76.00	142.00	NA	2.00	8.80	4.50	20.19	4.00	0.00	0.00	0.00	1.00	0.00	1.00	14.94	30.00	0.00
160.00	20105.00	1.00	79.00	88.00	28.80	2.00	13.80	3.40	28.08	4.00	1.00	1.00	1.00	1.00	1.00	1.00	32.09	36.00	0.00
161.00	20106.00	1.00	77.00	134.00	26.60	2.00	13.50	4.20	35.79	3.00	-1.00	0.00	0.00	1.00	1.00	0.00	36.19	29.00	0.00
162.00	20107.00	2.00	72.00	138.00	31.50	1.00	12.10	3.40	21.18	4.00	2.00	1.00	0.00	1.00	1.00	1.00	6.39	19.00	1.00
163.00	20109.00	1.00	68.00	110.00	26.40	2.00	12.90	3.70	20.07	4.00	0.00	0.00	0.00	1.00	0.00	1.00	20.95	37.00	0.00
164.00	20110.00	1.00	81.00	126.00	16.00	2.00	14.20	3.80	46.73	3.00	1.00	1.00	0.00	1.00	1.00	0.00	83.23	19.00	0.00
165.00	20111.00	2.00	74.00	126.00	17.50	3.00	10.70	3.90	9.22	5.00	1.00	1.00	1.00	1.00	0.00	0.00	6.80	24.00	1.00
166.00	20112.00	1.00	57.00	130.00	29.20	1.00	7.70	1.40	6.54	5.00	2.00	1.00	1.00	1.00	1.00	1.00	6.54	1.00	1.00
167.00	20114.00	1.00	58.00	140.00	NA	1.00	9.00	2.90	9.96	5.00	3.00	1.00	1.00	1.00	0.00	1.00	4.05	5.00	1.00
168.00	20116.00	2.00	43.00	150.00	29.87	1.00	9.80	2.10	6.17	5.00	3.00	1.00	1.00	1.00	1.00	1.00	6.17	1.00	1.00
169.00	20117.00	1.00	79.00	140.00	24.60	2.00	9.80	3.50	39.23	3.00	0.00	0.00	0.00	1.00	0.00	0.00	24.84	36.00	0.00
170.00	20118.00	1.00	68.00	126.00	29.20	3.00	11.80	3.30	16.13	4.00	2.00	1.00	0.00	1.00	0.00	0.00	6.74	36.00	1.00
171.00	20119.00	1.00	74.00	136.00	31.19	1.00	11.20	2.40	58.98	3.00	3.00	1.00	1.00	1.00	0.00	1.00	25.62	18.00	1.00
172.00	20201.00	1.00	58.00	150.00	NA	3.00	13.70	3.70	56.18	3.00	1.00	1.00	1.00	1.00	0.00	0.00	55.94	35.00	0.00
173.00	20202.00	2.00	34.00	150.00	NA	3.00	11.20	3.70	22.21	4.00	1.00	1.00	0.00	1.00	0.00	0.00	5.72	24.00	1.00
174.00	20203.00	1.00	87.00	120.00	22.30	2.00	9.00	3.30	8.72	5.00	-1.00	0.00	0.00	1.00	1.00	0.00	8.72	1.00	0.00
175.00	20205.00	1.00	78.00	140.00	24.20	2.00	10.50	3.40	23.57	4.00	-1.00	0.00	0.00	1.00	0.00	1.00	22.39	31.00	0.00
176.00	20209.00	2.00	77.00	110.00	NA	2.00	10.10	2.70	21.93	4.00	-1.00	0.00	0.00	1.00	1.00	0.00	21.93	1.00	0.00
177.00	20210.00	1.00	46.00	90.00	NA	4.00	14.80	3.80	42.42	3.00	-1.00	0.00	0.00	0.00	0.00	0.00	41.66	36.00	0.00
178.00	20211.00	2.00	72.00	170.00	NA	4.00	10.60	4.20	21.82	4.00	2.00	1.00	0.00	1.00	0.00	0.00	6.79	30.00	1.00
179.00	20301.00	1.00	41.00	106.00	26.00	4.00	17.50	4.60	46.98	3.00	-1.00	0.00	0.00	0.00	0.00	0.00	49.14	37.00	0.00
180.00	20302.00	2.00	84.00	122.00	18.90	2.00	8.70	2.30	17.22	4.00	2.00	1.00	1.00	1.00	1.00	0.00	8.86	24.00	0.00
181.00	20303.00	2.00	56.00	134.00	24.40	1.00	9.80	3.20	17.57	4.00	3.00	1.00	0.00	1.00	1.00	1.00	8.19	6.00	1.00
182.00	20307.00	1.00	77.00	130.00	25.70	2.00	11.40	3.90	25.03	4.00	0.00	0.00	0.00	1.00	1.00	0.00	22.61	36.00	0.00
183.00	20309.00	1.00	83.00	148.00	23.70	2.00	8.00	3.70	16.96	4.00	1.00	1.00	0.00	1.00	0.00	0.00	7.81	36.00	1.00
184.00	20310.00	1.00	85.00	120.00	22.90	2.00	12.50	3.70	44.81	3.00	1.00	1.00	1.00	1.00	0.00	0.00	56.12	37.00	0.00
185.00	20311.00	1.00	77.00	173.00	26.60	2.00	13.30	4.40	22.11	4.00	2.00	1.00	0.00	1.00	1.00	0.00	22.11	1.00	0.00
186.00	20312.00	1.00	55.00	110.00	24.50	3.00	13.40	4.20	35.75	3.00	1.00	1.00	0.00	1.00	0.00	0.00	34.29	31.00	0.00
187.00	20313.00	1.00	86.00	126.00	19.14	4.00	10.40	2.70	15.24	4.00	2.00	1.00	1.00	1.00	0.00	0.00	15.24	1.00	0.00
188.00	20314.00	1.00	49.00	204.00	27.90	1.00	18.50	4.40	46.10	3.00	0.00	0.00	0.00	1.00	0.00	1.00	46.10	1.00	0.00
189.00	20316.00	1.00	41.00	184.00	21.80	2.00	15.20	3.80	52.81	3.00	1.00	1.00	0.00	1.00	0.00	0.00	52.81	1.00	0.00
190.00	20401.00	1.00	78.00	130.00	17.78	1.00	9.10	2.50	19.53	4.00	-1.00	0.00	1.00	1.00	0.00	1.00	50.38	11.00	0.00
191.00	20404.00	1.00	82.00	151.00	24.80	2.00	13.50	3.90	39.44	3.00	2.00	1.00	1.00	1.00	0.00	0.00	27.17	37.00	0.00
192.00	20405.00	2.00	70.00	140.00	31.60	1.00	11.30	4.10	88.48	2.00	-1.00	0.00	0.00	1.00	0.00	1.00	88.48	1.00	0.00
193.00	20406.00	2.00	48.00	160.00	17.36	1.00	14.30	2.60	55.67	3.00	3.00	1.00	0.00	1.00	0.00	1.00	12.04	36.00	1.00
194.00	20501.00	2.00	58.00	160.00	NA	1.00	9.90	3.10	6.12	5.00	3.00	1.00	0.00	1.00	1.00	1.00	65.09	37.00	0.00
195.00	20601.00	1.00	79.00	145.00	29.00	2.00	12.00	4.10	18.30	4.00	-1.00	0.00	0.00	1.00	1.00	1.00	19.24	25.00	0.00
196.00	20602.00	1.00	67.00	115.00	NA	3.00	15.40	3.70	34.95	3.00	3.00	1.00	1.00	0.00	0.00	0.00	25.59	36.00	0.00
197.00	20603.00	2.00	70.00	126.00	24.62	3.00	8.70	2.80	72.74	2.00	0.00	0.00	1.00	1.00	1.00	0.00	10.19	24.00	1.00
198.00	20604.00	2.00	58.00	120.00	21.80	3.00	12.10	3.70	50.78	3.00	1.00	1.00	1.00	1.00	0.00	0.00	51.97	36.00	0.00
199.00	20605.00	2.00	63.00	130.00	21.00	4.00	13.20	3.60	32.76	3.00	-1.00	0.00	0.00	1.00	0.00	0.00	23.50	30.00	0.00
200.00	20606.00	2.00	49.00	210.00	NA	2.00	14.20	3.80	18.26	4.00	3.00	1.00	1.00	1.00	0.00	1.00	23.67	36.00	0.00
201.00	20609.00	2.00	50.00	155.00	38.40	1.00	10.40	3.40	22.09	4.00	3.00	1.00	1.00	1.00	0.00	1.00	9.23	37.00	1.00
202.00	20611.00	1.00	75.00	149.00	23.00	1.00	11.50	3.70	20.01	4.00	2.00	1.00	0.00	1.00	0.00	1.00	13.64	36.00	0.00
203.00	20612.00	2.00	65.00	134.00	33.00	2.00	12.00	4.40	27.76	4.00	-1.00	0.00	0.00	1.00	0.00	1.00	18.28	31.00	0.00
204.00	20613.00	2.00	46.00	160.00	NA	1.00	10.00	2.60	77.85	2.00	2.00	1.00	1.00	1.00	0.00	1.00	14.64	37.00	1.00
205.00	20614.00	1.00	55.00	124.00	21.50	1.00	11.60	3.50	34.59	3.00	2.00	1.00	1.00	1.00	0.00	1.00	9.39	31.00	1.00
206.00	20615.00	2.00	63.00	176.00	NA	2.00	10.90	3.00	8.13	5.00	3.00	1.00	1.00	1.00	1.00	1.00	8.13	1.00	1.00
207.00	20617.00	1.00	67.00	142.00	22.60	1.00	8.10	3.30	3.71	5.00	2.00	1.00	1.00	1.00	1.00	1.00	3.71	1.00	1.00
208.00	20619.00	1.00	77.00	180.00	NA	1.00	13.40	3.70	81.12	2.00	1.00	1.00	0.00	1.00	0.00	1.00	52.84	37.00	0.00
209.00	20620.00	1.00	67.00	155.00	25.30	2.00	13.90	3.40	42.14	3.00	3.00	1.00	1.00	1.00	1.00	0.00	42.14	1.00	0.00
210.00	20621.00	1.00	73.00	130.00	20.30	2.00	11.50	4.00	19.18	4.00	-1.00	0.00	0.00	1.00	1.00	0.00	11.75	25.00	0.00
211.00	20622.00	1.00	91.00	124.00	16.52	2.00	8.70	1.40	12.06	5.00	2.00	1.00	1.00	1.00	1.00	0.00	12.06	1.00	0.00
212.00	20623.00	2.00	78.00	120.00	24.60	4.00	11.30	3.30	39.34	3.00	2.00	1.00	1.00	0.00	0.00	0.00	40.18	37.00	0.00
213.00	20625.00	1.00	65.00	110.00	25.00	4.00	11.30	4.10	27.58	4.00	-1.00	0.00	0.00	1.00	1.00	0.00	38.20	35.00	0.00
214.00	20626.00	1.00	71.00	145.00	16.98	3.00	8.70	2.70	4.50	5.00	2.00	1.00	1.00	1.00	0.00	0.00	4.50	1.00	1.00
215.00	20628.00	1.00	57.00	190.00	23.44	1.00	9.40	2.60	27.00	4.00	3.00	1.00	1.00	1.00	1.00	1.00	12.30	12.00	1.00
216.00	20629.00	1.00	73.00	135.00	26.80	2.00	13.70	3.80	42.50	3.00	-1.00	0.00	0.00	1.00	1.00	0.00	46.28	37.00	0.00
217.00	20631.00	1.00	77.00	90.00	24.30	4.00	16.90	3.80	38.90	3.00	-1.00	0.00	0.00	0.00	0.00	0.00	42.84	36.00	0.00
218.00	20632.00	1.00	83.00	130.00	25.50	2.00	14.00	4.30	28.35	4.00	-1.00	0.00	0.00	1.00	0.00	0.00	40.55	36.00	0.00
219.00	20633.00	1.00	42.00	180.00	28.70	2.00	12.40	4.00	6.70	5.00	3.00	1.00	1.00	1.00	0.00	1.00	6.70	1.00	1.00
220.00	20702.00	1.00	70.00	120.00	23.80	1.00	8.70	3.60	9.77	5.00	3.00	1.00	0.00	1.00	1.00	1.00	9.90	12.00	1.00
221.00	20704.00	1.00	51.00	217.00	23.00	1.00	17.00	3.80	47.51	3.00	3.00	1.00	0.00	1.00	0.00	1.00	38.64	7.00	0.00
222.00	20705.00	1.00	83.00	142.00	26.60	3.00	8.80	3.20	5.29	5.00	3.00	1.00	1.00	1.00	0.00	0.00	5.29	1.00	1.00
223.00	20706.00	2.00	50.00	134.00	20.70	2.00	10.30	4.00	22.85	4.00	-1.00	0.00	0.00	1.00	0.00	0.00	12.59	37.00	0.00
224.00	20707.00	2.00	82.00	161.00	34.30	1.00	11.70	4.40	26.96	4.00	0.00	0.00	1.00	1.00	0.00	1.00	23.95	37.00	0.00
225.00	20709.00	2.00	78.00	164.00	30.00	2.00	11.00	3.80	17.59	4.00	2.00	1.00	0.00	1.00	0.00	0.00	6.73	30.00	1.00
226.00	20711.00	2.00	82.00	157.00	24.20	4.00	13.20	4.60	50.29	3.00	-1.00	0.00	0.00	1.00	0.00	0.00	44.03	25.00	0.00
227.00	20713.00	1.00	74.00	151.00	21.50	2.00	7.50	2.80	28.11	4.00	2.00	1.00	0.00	1.00	1.00	1.00	21.90	25.00	0.00
228.00	20714.00	1.00	69.00	203.00	22.83	2.00	10.80	2.80	16.57	4.00	3.00	1.00	1.00	1.00	0.00	1.00	9.52	6.00	1.00
229.00	20801.00	1.00	37.00	156.00	27.80	2.00	11.20	3.50	15.19	4.00	3.00	1.00	1.00	1.00	0.00	0.00	4.00	13.00	1.00
230.00	20802.00	2.00	72.00	143.00	20.95	4.00	8.50	2.90	2.47	5.00	2.00	1.00	1.00	1.00	0.00	0.00	4.91	31.00	0.00
231.00	20803.00	2.00	83.00	170.00	25.60	3.00	9.60	3.90	24.80	4.00	1.00	1.00	0.00	1.00	0.00	0.00	40.06	19.00	0.00
232.00	20804.00	1.00	65.00	140.00	19.30	4.00	11.20	3.50	35.01	3.00	-1.00	0.00	1.00	1.00	0.00	1.00	30.97	6.00	0.00
233.00	20805.00	2.00	72.00	148.00	NA	3.00	13.40	4.30	55.92	3.00	-1.00	0.00	0.00	1.00	0.00	0.00	55.92	1.00	0.00
234.00	30103.00	1.00	73.00	186.00	NA	4.00	14.00	3.30	58.55	3.00	3.00	1.00	1.00	1.00	0.00	0.00	58.55	1.00	0.00
235.00	30105.00	1.00	50.00	146.00	NA	3.00	14.30	NA	20.79	4.00	2.00	1.00	0.00	1.00	0.00	0.00	20.79	1.00	0.00
236.00	30110.00	2.00	83.00	150.00	25.10	2.00	9.30	3.60	17.64	4.00	3.00	1.00	0.00	1.00	1.00	1.00	6.28	25.00	1.00
237.00	30111.00	1.00	62.00	128.00	23.50	3.00	10.30	NA	20.78	4.00	2.00	1.00	0.00	1.00	1.00	0.00	9.75	19.00	1.00
238.00	30112.00	1.00	80.00	140.00	21.80	3.00	11.30	3.60	9.26	5.00	2.00	1.00	0.00	1.00	0.00	1.00	9.26	1.00	1.00
239.00	30114.00	2.00	87.00	112.00	NA	4.00	11.40	2.70	43.59	3.00	2.00	1.00	1.00	1.00	0.00	0.00	43.59	1.00	0.00
240.00	30115.00	1.00	77.00	138.00	15.90	4.00	13.90	4.50	36.59	3.00	1.00	1.00	1.00	1.00	0.00	0.00	49.26	6.00	0.00
241.00	30116.00	1.00	86.00	122.00	NA	4.00	12.80	4.10	30.04	3.00	2.00	1.00	0.00	1.00	1.00	0.00	16.82	36.00	0.00
242.00	30118.00	1.00	54.00	154.00	NA	3.00	14.50	4.20	24.36	4.00	2.00	1.00	1.00	1.00	0.00	0.00	24.36	1.00	0.00
243.00	30201.00	1.00	70.00	172.00	29.30	4.00	14.20	4.40	28.73	4.00	1.00	1.00	0.00	1.00	0.00	0.00	18.43	36.00	0.00
244.00	30202.00	1.00	85.00	126.00	23.80	2.00	10.60	3.50	17.71	4.00	3.00	1.00	0.00	1.00	1.00	0.00	23.79	18.00	0.00
245.00	30203.00	1.00	61.00	133.00	25.50	2.00	17.40	4.60	31.92	3.00	-1.00	0.00	0.00	1.00	1.00	0.00	29.27	24.00	0.00
246.00	40102.00	2.00	73.00	125.00	20.90	3.00	11.80	4.20	54.92	3.00	-1.00	0.00	1.00	0.00	0.00	0.00	72.34	36.00	0.00
247.00	40104.00	2.00	32.00	122.00	19.10	3.00	14.90	4.50	83.54	2.00	-1.00	0.00	0.00	0.00	0.00	0.00	71.84	37.00	0.00
248.00	40105.00	2.00	60.00	141.00	43.10	1.00	8.60	3.40	7.92	5.00	3.00	1.00	0.00	1.00	0.00	1.00	7.92	1.00	1.00
249.00	40106.00	1.00	77.00	132.00	25.80	1.00	9.20	3.20	11.82	5.00	3.00	1.00	0.00	1.00	0.00	1.00	10.26	24.00	0.00
250.00	40107.00	2.00	73.00	128.00	20.90	3.00	12.60	4.50	57.33	3.00	-1.00	0.00	1.00	1.00	0.00	1.00	58.37	37.00	0.00
251.00	40108.00	1.00	76.00	156.00	22.00	1.00	10.90	3.10	28.90	4.00	2.00	1.00	1.00	1.00	1.00	1.00	9.84	38.00	1.00
252.00	40109.00	1.00	64.00	136.00	26.40	3.00	16.20	4.70	64.42	2.00	-1.00	0.00	0.00	1.00	1.00	0.00	59.59	25.00	0.00
253.00	40110.00	1.00	61.00	147.00	21.50	1.00	15.60	4.70	73.10	2.00	0.00	0.00	0.00	1.00	0.00	1.00	55.18	37.00	0.00
254.00	40111.00	1.00	69.00	161.00	24.70	1.00	8.20	3.40	16.57	4.00	3.00	1.00	0.00	1.00	1.00	1.00	8.09	12.00	1.00
255.00	40114.00	1.00	38.00	156.00	28.09	1.00	13.30	2.80	8.62	5.00	3.00	1.00	0.00	1.00	1.00	1.00	5.42	6.00	1.00
256.00	40115.00	1.00	37.00	182.00	31.00	2.00	16.30	4.80	65.93	2.00	0.00	0.00	0.00	1.00	0.00	0.00	64.47	30.00	0.00
257.00	40116.00	1.00	69.00	145.00	23.60	2.00	16.50	NA	46.72	3.00	0.00	0.00	0.00	1.00	0.00	0.00	46.15	37.00	0.00
258.00	40117.00	2.00	74.00	165.00	22.80	2.00	14.90	4.90	60.63	2.00	-1.00	0.00	0.00	1.00	0.00	0.00	57.51	35.00	0.00
259.00	40119.00	2.00	87.00	121.00	14.50	2.00	7.70	3.40	39.36	3.00	0.00	0.00	0.00	0.00	1.00	1.00	33.09	13.00	0.00
260.00	40120.00	2.00	49.00	187.00	22.80	3.00	15.80	4.60	86.78	2.00	1.00	1.00	1.00	1.00	0.00	0.00	73.90	37.00	0.00
261.00	40122.00	1.00	58.00	151.00	27.30	3.00	16.00	4.80	59.20	3.00	1.00	1.00	0.00	1.00	0.00	0.00	53.19	35.00	0.00
262.00	40123.00	2.00	57.00	159.00	19.70	3.00	14.30	4.50	51.04	3.00	2.00	1.00	1.00	1.00	0.00	0.00	52.88	36.00	0.00
263.00	40124.00	1.00	61.00	142.00	23.50	3.00	10.70	3.70	7.10	5.00	2.00	1.00	0.00	1.00	0.00	0.00	2.93	18.00	1.00
264.00	40126.00	1.00	72.00	175.00	21.70	2.00	12.60	4.30	29.53	4.00	0.00	0.00	0.00	1.00	0.00	0.00	21.78	37.00	0.00
265.00	40128.00	1.00	67.00	140.00	22.50	1.00	8.50	3.80	11.28	5.00	2.00	1.00	0.00	1.00	0.00	1.00	9.94	6.00	1.00
266.00	40129.00	1.00	71.00	119.00	26.60	2.00	14.50	4.30	53.01	3.00	-1.00	0.00	0.00	1.00	0.00	0.00	44.58	36.00	0.00
267.00	40130.00	1.00	68.00	123.00	18.10	2.00	13.30	4.30	69.04	2.00	-1.00	0.00	0.00	1.00	0.00	0.00	67.32	35.00	0.00
268.00	40132.00	1.00	56.00	140.00	24.60	1.00	10.10	3.40	8.85	5.00	3.00	1.00	1.00	1.00	0.00	1.00	8.85	1.00	1.00
269.00	40133.00	1.00	22.00	116.00	20.40	3.00	14.60	4.70	88.58	2.00	1.00	1.00	0.00	0.00	0.00	0.00	87.49	38.00	0.00
270.00	40134.00	1.00	74.00	141.00	27.10	3.00	14.10	4.40	52.38	3.00	2.00	1.00	0.00	1.00	0.00	0.00	53.42	37.00	0.00
271.00	40136.00	1.00	22.00	119.00	21.90	4.00	14.20	4.80	83.55	2.00	-1.00	0.00	0.00	0.00	0.00	0.00	83.55	1.00	0.00
272.00	40137.00	1.00	87.00	115.00	19.70	3.00	10.70	4.30	44.11	3.00	1.00	1.00	0.00	0.00	0.00	0.00	51.63	36.00	0.00
273.00	40138.00	1.00	63.00	148.00	28.40	1.00	9.70	3.60	5.87	5.00	3.00	1.00	1.00	1.00	0.00	1.00	5.87	1.00	1.00
274.00	40139.00	1.00	76.00	146.00	20.90	3.00	8.40	3.10	8.97	5.00	3.00	1.00	1.00	1.00	1.00	1.00	4.44	18.00	1.00
275.00	40140.00	1.00	64.00	118.00	29.00	2.00	16.40	4.50	29.31	4.00	2.00	1.00	0.00	1.00	0.00	0.00	18.89	36.00	0.00
276.00	40141.00	1.00	77.00	100.00	21.90	3.00	10.30	3.80	10.40	5.00	2.00	1.00	0.00	1.00	1.00	0.00	7.04	24.00	0.00
277.00	40144.00	1.00	68.00	150.00	22.10	1.00	9.70	3.80	13.85	5.00	3.00	1.00	0.00	1.00	1.00	1.00	5.92	6.00	1.00
278.00	40145.00	2.00	66.00	174.00	20.70	3.00	15.10	3.60	89.98	2.00	3.00	1.00	1.00	1.00	0.00	0.00	77.18	36.00	0.00
279.00	40146.00	2.00	36.00	148.00	24.54	4.00	13.20	2.20	66.34	2.00	3.00	1.00	1.00	1.00	0.00	0.00	57.62	37.00	0.00
280.00	40148.00	1.00	76.00	121.00	23.50	1.00	12.00	3.50	40.31	3.00	-1.00	0.00	0.00	1.00	1.00	1.00	44.54	36.00	0.00
281.00	40149.00	2.00	50.00	143.00	20.60	3.00	12.00	3.80	74.73	2.00	2.00	1.00	1.00	1.00	0.00	0.00	58.56	36.00	0.00
282.00	40150.00	2.00	50.00	122.00	23.10	3.00	13.30	3.30	76.01	2.00	3.00	1.00	1.00	1.00	0.00	0.00	76.01	1.00	0.00
283.00	40151.00	2.00	43.00	118.00	23.20	3.00	15.10	3.60	70.85	2.00	2.00	1.00	1.00	1.00	0.00	0.00	68.44	36.00	0.00
284.00	40152.00	1.00	43.00	130.00	22.60	3.00	16.60	4.70	83.01	2.00	0.00	0.00	0.00	1.00	0.00	0.00	83.01	1.00	0.00
285.00	40154.00	2.00	69.00	184.00	21.20	1.00	10.60	3.20	8.87	5.00	3.00	1.00	0.00	1.00	0.00	1.00	5.58	12.00	1.00
286.00	40155.00	1.00	78.00	66.00	16.02	3.00	9.40	2.50	7.34	5.00	2.00	1.00	1.00	1.00	1.00	1.00	7.34	1.00	0.00
287.00	40156.00	1.00	63.00	140.00	31.20	2.00	13.40	3.90	44.71	3.00	-1.00	0.00	0.00	1.00	1.00	0.00	54.69	36.00	0.00
288.00	40157.00	1.00	70.00	120.00	20.30	2.00	12.40	3.90	11.71	5.00	2.00	1.00	0.00	1.00	0.00	0.00	11.97	6.00	0.00
289.00	40158.00	1.00	23.00	121.00	20.80	4.00	11.90	4.00	11.59	5.00	2.00	1.00	0.00	1.00	0.00	0.00	5.71	36.00	1.00
290.00	40159.00	1.00	79.00	154.00	25.10	2.00	16.10	4.20	46.62	3.00	-1.00	0.00	0.00	1.00	0.00	0.00	38.50	36.00	0.00
291.00	40161.00	1.00	69.00	132.00	23.60	4.00	13.40	4.00	38.62	3.00	-1.00	0.00	0.00	0.00	0.00	0.00	37.58	38.00	0.00
292.00	40163.00	2.00	71.00	136.00	16.20	4.00	13.70	4.40	68.73	2.00	-1.00	0.00	0.00	0.00	0.00	0.00	61.36	7.00	0.00
293.00	40164.00	1.00	71.00	164.00	22.10	2.00	13.90	4.10	23.28	4.00	-1.00	0.00	0.00	1.00	0.00	0.00	24.92	36.00	0.00
294.00	40301.00	1.00	48.00	117.00	28.90	1.00	12.80	4.00	21.72	4.00	3.00	1.00	1.00	1.00	0.00	1.00	7.35	30.00	1.00
295.00	40302.00	1.00	69.00	133.00	24.80	3.00	13.10	3.20	31.40	3.00	2.00	1.00	0.00	1.00	0.00	0.00	27.38	37.00	0.00
296.00	40303.00	1.00	66.00	137.00	NA	4.00	14.90	3.60	60.95	2.00	-1.00	0.00	0.00	1.00	0.00	0.00	54.56	37.00	0.00
297.00	40401.00	1.00	52.00	170.00	27.80	1.00	13.20	3.70	12.10	5.00	3.00	1.00	0.00	1.00	0.00	1.00	5.23	36.00	1.00
298.00	40402.00	1.00	90.00	150.00	NA	4.00	11.90	3.60	24.98	4.00	0.00	0.00	0.00	1.00	0.00	0.00	25.89	19.00	0.00
299.00	40501.00	1.00	61.00	157.00	23.10	1.00	11.90	3.50	23.41	4.00	3.00	1.00	1.00	1.00	1.00	1.00	5.31	19.00	1.00
300.00	40504.00	1.00	32.00	113.00	20.20	3.00	10.60	3.70	54.30	3.00	3.00	1.00	1.00	1.00	0.00	0.00	10.92	36.00	1.00
301.00	40505.00	1.00	38.00	225.00	25.10	2.00	17.00	4.80	22.86	4.00	3.00	1.00	0.00	1.00	0.00	0.00	22.86	1.00	0.00
302.00	40506.00	1.00	68.00	141.00	25.00	1.00	10.00	4.00	13.69	5.00	3.00	1.00	0.00	1.00	0.00	0.00	11.74	29.00	1.00
303.00	40507.00	2.00	49.00	125.00	17.10	3.00	11.00	4.10	22.73	4.00	2.00	1.00	1.00	1.00	0.00	0.00	21.49	6.00	0.00
304.00	40508.00	1.00	77.00	138.00	25.30	1.00	12.50	4.30	28.12	4.00	2.00	1.00	0.00	1.00	0.00	1.00	23.63	36.00	0.00
305.00	40509.00	1.00	56.00	187.00	25.70	2.00	13.30	4.00	37.57	3.00	3.00	1.00	1.00	1.00	0.00	0.00	30.83	11.00	0.00
306.00	40511.00	1.00	59.00	150.00	29.00	1.00	12.20	3.60	5.30	5.00	3.00	1.00	0.00	1.00	0.00	0.00	5.30	1.00	1.00
307.00	40602.00	1.00	61.00	141.00	20.80	2.00	13.30	4.40	48.84	3.00	-1.00	0.00	0.00	1.00	0.00	0.00	47.10	24.00	0.00
308.00	40603.00	1.00	85.00	119.00	21.30	2.00	9.30	3.90	4.57	5.00	2.00	1.00	0.00	1.00	0.00	0.00	4.57	1.00	0.00
309.00	40604.00	1.00	69.00	138.00	23.80	2.00	14.80	4.30	49.87	3.00	0.00	0.00	0.00	1.00	0.00	0.00	50.72	37.00	0.00
310.00	40605.00	1.00	55.00	168.00	20.10	1.00	7.50	3.00	7.41	5.00	3.00	1.00	1.00	1.00	1.00	1.00	7.41	1.00	1.00
311.00	40701.00	1.00	70.00	135.00	25.40	2.00	12.50	4.30	43.38	3.00	-1.00	0.00	0.00	1.00	0.00	1.00	33.18	35.00	0.00
312.00	40704.00	1.00	70.00	145.00	23.10	2.00	14.70	4.20	17.36	4.00	1.00	1.00	0.00	1.00	1.00	0.00	15.01	6.00	0.00
313.00	40706.00	1.00	39.00	150.00	25.00	4.00	12.60	4.50	37.94	3.00	-1.00	0.00	0.00	1.00	1.00	0.00	12.77	37.00	1.00
314.00	40707.00	2.00	68.00	154.00	29.10	1.00	13.30	3.70	23.75	4.00	3.00	1.00	0.00	1.00	0.00	1.00	18.45	36.00	0.00
315.00	40708.00	1.00	74.00	150.00	27.20	1.00	12.00	4.20	19.75	4.00	2.00	1.00	0.00	1.00	0.00	1.00	8.20	36.00	1.00
316.00	40710.00	1.00	61.00	112.00	20.40	1.00	8.30	3.00	20.53	4.00	3.00	1.00	0.00	1.00	1.00	1.00	7.45	25.00	1.00
317.00	40712.00	1.00	47.00	112.00	25.30	4.00	14.60	4.40	59.67	3.00	-1.00	0.00	0.00	0.00	0.00	0.00	55.76	36.00	0.00
318.00	40713.00	1.00	71.00	128.00	24.60	3.00	14.70	3.80	34.37	3.00	2.00	1.00	1.00	0.00	0.00	0.00	31.41	7.00	0.00
319.00	40714.00	1.00	73.00	167.00	26.40	2.00	13.30	4.00	23.67	4.00	2.00	1.00	1.00	1.00	0.00	1.00	17.73	35.00	0.00
320.00	40716.00	2.00	64.00	166.00	33.80	1.00	10.50	4.60	23.13	4.00	1.00	1.00	0.00	1.00	1.00	1.00	21.13	35.00	0.00
321.00	40717.00	1.00	49.00	134.00	18.90	3.00	12.40	3.70	48.88	3.00	3.00	1.00	1.00	1.00	0.00	0.00	28.77	38.00	0.00
322.00	40719.00	1.00	75.00	172.00	20.80	2.00	9.20	4.10	12.16	5.00	2.00	1.00	0.00	1.00	1.00	0.00	7.25	12.00	1.00
323.00	40720.00	2.00	85.00	121.00	36.20	2.00	11.10	3.60	9.69	5.00	-1.00	0.00	0.00	1.00	1.00	1.00	24.38	35.00	0.00
324.00	40801.00	2.00	56.00	164.00	24.50	2.00	9.50	3.90	3.45	5.00	2.00	1.00	1.00	1.00	0.00	1.00	3.45	1.00	1.00
325.00	40901.00	1.00	85.00	155.00	NA	2.00	9.60	4.30	15.78	4.00	2.00	1.00	0.00	1.00	0.00	0.00	13.22	13.00	0.00
326.00	40902.00	1.00	71.00	166.00	NA	3.00	17.20	3.90	34.13	3.00	3.00	1.00	0.00	1.00	0.00	0.00	25.72	37.00	0.00
327.00	40903.00	1.00	61.00	125.00	NA	3.00	12.70	3.40	34.47	3.00	2.00	1.00	1.00	1.00	0.00	1.00	32.49	36.00	0.00
328.00	50101.00	1.00	79.00	160.00	21.50	4.00	7.60	3.10	19.14	4.00	3.00	1.00	0.00	1.00	1.00	0.00	13.63	7.00	0.00
329.00	50102.00	2.00	70.00	170.00	26.50	1.00	7.70	3.20	15.89	4.00	3.00	1.00	0.00	1.00	1.00	1.00	9.60	13.00	0.00
330.00	50103.00	2.00	82.00	130.00	17.30	4.00	10.30	4.20	10.58	5.00	1.00	1.00	0.00	1.00	0.00	0.00	6.25	24.00	1.00
331.00	50104.00	2.00	82.00	170.00	21.30	2.00	7.40	4.30	15.12	4.00	0.00	0.00	0.00	1.00	0.00	0.00	8.84	37.00	0.00
332.00	50105.00	1.00	85.00	126.00	18.40	1.00	9.10	3.00	11.08	5.00	3.00	1.00	0.00	1.00	0.00	1.00	5.51	13.00	1.00
333.00	50106.00	1.00	78.00	110.00	17.70	1.00	8.50	3.00	13.81	5.00	3.00	1.00	0.00	1.00	1.00	1.00	4.91	12.00	1.00
334.00	50109.00	1.00	81.00	152.00	25.40	2.00	11.30	4.00	31.16	3.00	0.00	0.00	0.00	1.00	0.00	0.00	18.35	36.00	0.00
335.00	50110.00	1.00	62.00	158.00	22.80	3.00	13.40	4.00	37.27	3.00	2.00	1.00	0.00	1.00	0.00	0.00	13.83	37.00	1.00
336.00	50111.00	1.00	77.00	180.00	25.50	2.00	14.90	4.40	56.38	3.00	-1.00	0.00	0.00	1.00	1.00	1.00	56.38	1.00	0.00
337.00	50114.00	2.00	85.00	120.00	18.70	2.00	12.30	4.10	29.08	4.00	0.00	0.00	1.00	1.00	0.00	0.00	25.44	12.00	0.00
338.00	50117.00	1.00	78.00	200.00	23.00	2.00	11.30	3.60	15.95	4.00	2.00	1.00	0.00	1.00	1.00	0.00	7.81	7.00	1.00
339.00	50118.00	2.00	77.00	156.00	22.80	3.00	12.60	3.80	14.19	5.00	1.00	1.00	0.00	1.00	0.00	0.00	6.36	31.00	1.00
340.00	50119.00	1.00	89.00	82.00	14.60	4.00	10.20	4.00	22.81	4.00	-1.00	0.00	0.00	1.00	0.00	0.00	22.81	1.00	0.00
341.00	50120.00	2.00	73.00	180.00	19.70	2.00	13.60	4.40	26.66	4.00	2.00	1.00	0.00	1.00	0.00	0.00	6.58	30.00	1.00
342.00	50123.00	1.00	60.00	136.00	26.90	1.00	14.70	4.10	36.32	3.00	2.00	1.00	0.00	1.00	1.00	1.00	35.57	35.00	0.00
343.00	50124.00	2.00	79.00	120.00	22.80	2.00	11.90	4.00	25.15	4.00	-1.00	0.00	0.00	1.00	0.00	1.00	29.47	17.00	0.00
344.00	50125.00	2.00	72.00	110.00	20.10	4.00	8.10	4.20	10.22	5.00	1.00	1.00	0.00	1.00	0.00	0.00	4.57	36.00	1.00
345.00	50127.00	1.00	53.00	160.00	20.60	2.00	12.70	4.50	22.58	4.00	0.00	0.00	0.00	1.00	1.00	0.00	27.71	37.00	0.00
346.00	50130.00	1.00	63.00	144.00	30.00	2.00	12.90	4.30	18.29	4.00	2.00	1.00	0.00	1.00	1.00	0.00	13.77	37.00	0.00
347.00	50201.00	2.00	40.00	132.00	21.80	4.00	13.10	4.30	34.69	3.00	-1.00	0.00	0.00	0.00	0.00	0.00	20.98	36.00	0.00
348.00	50202.00	1.00	77.00	122.00	22.70	2.00	10.80	3.30	21.80	4.00	2.00	1.00	1.00	1.00	0.00	0.00	20.70	36.00	0.00
349.00	50205.00	1.00	79.00	134.00	22.10	2.00	12.70	3.80	20.50	4.00	2.00	1.00	0.00	1.00	0.00	0.00	5.81	38.00	1.00
350.00	50206.00	1.00	83.00	124.00	17.97	4.00	9.60	2.90	75.87	2.00	2.00	1.00	1.00	1.00	0.00	0.00	75.87	1.00	0.00
351.00	50210.00	1.00	73.00	130.00	19.90	4.00	6.70	3.20	57.89	3.00	-1.00	0.00	1.00	1.00	0.00	0.00	50.43	36.00	0.00
352.00	50212.00	1.00	72.00	156.00	NA	2.00	11.30	3.70	27.38	4.00	-1.00	0.00	0.00	1.00	1.00	0.00	39.19	36.00	0.00
353.00	50214.00	1.00	64.00	98.00	30.40	4.00	8.90	4.70	21.58	4.00	1.00	1.00	0.00	0.00	0.00	0.00	23.56	32.00	0.00
354.00	50215.00	1.00	57.00	128.00	21.00	4.00	12.40	4.00	25.28	4.00	-1.00	0.00	0.00	1.00	0.00	0.00	9.49	36.00	1.00
355.00	50216.00	1.00	49.00	146.00	28.28	1.00	14.40	2.90	37.45	3.00	4.00	1.00	1.00	1.00	0.00	1.00	8.00	36.00	1.00
356.00	50217.00	1.00	70.00	130.00	26.30	4.00	18.00	4.60	54.91	3.00	1.00	1.00	1.00	1.00	1.00	1.00	46.76	8.00	0.00
357.00	50404.00	1.00	68.00	138.00	23.10	2.00	9.80	3.40	13.15	5.00	2.00	1.00	1.00	1.00	0.00	0.00	7.11	12.00	0.00
358.00	50405.00	1.00	78.00	142.00	18.90	2.00	10.80	3.90	33.00	3.00	0.00	0.00	0.00	1.00	1.00	0.00	33.00	1.00	0.00
359.00	50406.00	1.00	68.00	140.00	19.40	2.00	12.60	3.40	11.37	5.00	2.00	1.00	0.00	1.00	1.00	0.00	6.79	23.00	1.00
360.00	50407.00	1.00	70.00	120.00	26.40	2.00	10.20	4.10	21.50	4.00	2.00	1.00	0.00	1.00	1.00	0.00	15.14	36.00	0.00
361.00	50408.00	2.00	75.00	134.00	19.80	2.00	11.50	4.50	18.44	4.00	-1.00	0.00	0.00	1.00	0.00	0.00	18.44	1.00	0.00
362.00	50501.00	1.00	72.00	153.00	21.40	2.00	11.40	3.60	8.32	5.00	2.00	1.00	1.00	1.00	0.00	0.00	4.76	6.00	1.00
363.00	50502.00	1.00	91.00	140.00	19.25	2.00	10.20	2.80	8.65	5.00	NA	NA	NA	1.00	1.00	0.00	4.70	6.00	1.00
364.00	50504.00	1.00	38.00	133.00	23.50	2.00	13.00	3.60	9.26	5.00	1.00	1.00	0.00	1.00	0.00	0.00	20.61	37.00	0.00
365.00	50505.00	1.00	65.00	160.00	21.20	1.00	11.00	3.10	27.73	4.00	4.00	1.00	0.00	1.00	0.00	1.00	5.51	11.00	1.00
366.00	50506.00	2.00	72.00	160.00	19.10	4.00	10.70	3.10	13.95	5.00	1.00	1.00	0.00	1.00	0.00	0.00	13.95	1.00	0.00
367.00	50508.00	1.00	76.00	150.00	21.40	1.00	8.40	3.30	15.42	4.00	3.00	1.00	0.00	1.00	1.00	1.00	6.32	19.00	1.00
368.00	50509.00	1.00	71.00	140.00	NA	2.00	14.10	4.10	43.20	3.00	-1.00	0.00	0.00	1.00	0.00	0.00	50.22	6.00	0.00
369.00	50602.00	2.00	84.00	139.00	27.25	1.00	9.00	2.60	8.82	5.00	3.00	1.00	0.00	1.00	0.00	1.00	8.82	1.00	0.00
370.00	50607.00	2.00	86.00	122.00	NA	1.00	11.30	3.50	16.60	4.00	3.00	1.00	1.00	1.00	0.00	1.00	16.60	1.00	0.00
371.00	50608.00	1.00	73.00	104.00	NA	1.00	14.70	5.10	40.78	3.00	0.00	0.00	0.00	1.00	0.00	1.00	41.29	12.00	0.00
372.00	50610.00	1.00	80.00	180.00	NA	2.00	13.60	4.20	32.32	3.00	3.00	1.00	0.00	1.00	1.00	0.00	28.72	12.00	0.00
373.00	60101.00	1.00	45.00	122.00	20.80	3.00	11.40	4.30	16.22	4.00	2.00	1.00	1.00	1.00	0.00	0.00	4.66	30.00	1.00
374.00	60102.00	1.00	59.00	175.00	30.40	1.00	12.90	3.40	18.03	4.00	3.00	1.00	0.00	1.00	1.00	1.00	3.97	35.00	1.00
375.00	60104.00	1.00	37.00	142.00	27.50	2.00	13.00	3.80	38.76	3.00	2.00	1.00	0.00	1.00	1.00	1.00	38.47	7.00	0.00
376.00	60105.00	1.00	32.00	137.00	23.20	3.00	10.90	4.10	11.25	5.00	3.00	1.00	1.00	1.00	0.00	0.00	11.25	1.00	0.00
377.00	60106.00	2.00	61.00	161.00	18.20	4.00	12.20	4.60	24.66	4.00	2.00	1.00	1.00	1.00	0.00	0.00	11.97	36.00	1.00
378.00	60107.00	1.00	71.00	128.00	38.00	2.00	12.90	3.90	28.61	4.00	2.00	1.00	0.00	1.00	0.00	0.00	28.61	1.00	0.00
379.00	60108.00	1.00	80.00	123.00	26.10	2.00	10.80	4.30	28.14	4.00	1.00	1.00	0.00	1.00	0.00	0.00	23.95	18.00	0.00
380.00	60109.00	1.00	61.00	164.00	25.00	1.00	11.70	3.50	19.95	4.00	3.00	1.00	0.00	1.00	1.00	1.00	14.86	6.00	1.00
381.00	60110.00	1.00	60.00	128.00	22.60	2.00	9.70	3.80	9.05	5.00	2.00	1.00	0.00	1.00	0.00	0.00	9.05	1.00	1.00
382.00	60112.00	1.00	84.00	110.00	22.70	2.00	9.00	4.00	12.45	5.00	0.00	0.00	0.00	1.00	0.00	0.00	6.71	37.00	0.00
383.00	60113.00	1.00	63.00	176.00	24.80	1.00	9.60	3.30	9.59	5.00	3.00	1.00	1.00	1.00	0.00	1.00	6.18	7.00	1.00
384.00	60114.00	2.00	67.00	136.00	20.10	3.00	9.80	4.50	29.23	4.00	2.00	1.00	0.00	1.00	1.00	0.00	24.65	37.00	0.00
385.00	60115.00	2.00	50.00	137.00	17.50	3.00	10.60	4.30	6.73	5.00	1.00	1.00	0.00	1.00	0.00	0.00	3.27	30.00	1.00
386.00	60201.00	2.00	57.00	133.00	24.00	3.00	12.90	4.10	61.55	2.00	0.00	0.00	1.00	0.00	0.00	0.00	58.92	34.00	0.00
387.00	60203.00	1.00	63.00	171.00	28.70	2.00	10.20	4.40	9.41	5.00	1.00	1.00	0.00	1.00	0.00	1.00	9.41	1.00	1.00
388.00	60204.00	1.00	71.00	137.00	31.10	2.00	14.70	4.50	51.95	3.00	-1.00	0.00	0.00	0.00	0.00	0.00	47.25	27.00	0.00
389.00	60206.00	1.00	83.00	152.00	20.13	2.00	9.20	2.70	30.54	3.00	0.00	0.00	0.00	1.00	1.00	1.00	28.31	38.00	0.00
390.00	60208.00	1.00	67.00	162.00	23.40	2.00	13.20	4.10	34.01	3.00	1.00	1.00	0.00	1.00	1.00	0.00	42.65	12.00	0.00
391.00	60209.00	1.00	69.00	148.00	25.70	2.00	15.10	4.20	44.31	3.00	0.00	0.00	0.00	1.00	1.00	0.00	53.34	37.00	0.00
392.00	60211.00	1.00	72.00	118.00	22.30	2.00	9.90	4.10	25.65	4.00	0.00	0.00	0.00	1.00	1.00	1.00	29.72	32.00	0.00
393.00	60301.00	2.00	74.00	118.00	22.80	1.00	11.30	3.30	16.92	4.00	2.00	1.00	1.00	1.00	0.00	1.00	17.88	12.00	0.00
394.00	60302.00	1.00	68.00	152.00	20.04	1.00	9.20	2.40	43.37	3.00	2.00	1.00	0.00	1.00	0.00	1.00	36.66	12.00	0.00
395.00	60304.00	1.00	88.00	123.00	NA	3.00	9.60	1.80	29.47	4.00	3.00	1.00	1.00	1.00	1.00	0.00	16.28	38.00	1.00
396.00	60305.00	1.00	86.00	131.00	23.60	1.00	10.00	3.50	28.23	4.00	3.00	1.00	1.00	1.00	0.00	1.00	10.11	31.00	1.00
397.00	60306.00	1.00	72.00	141.00	24.20	1.00	7.70	3.80	8.79	5.00	3.00	1.00	0.00	1.00	1.00	1.00	5.06	7.00	1.00
398.00	60307.00	1.00	75.00	129.00	25.30	1.00	9.90	3.30	8.99	5.00	2.00	1.00	0.00	1.00	0.00	1.00	3.36	11.00	1.00
399.00	60308.00	1.00	85.00	171.00	23.20	2.00	13.40	4.60	64.76	2.00	2.00	1.00	0.00	1.00	0.00	0.00	55.05	23.00	0.00
400.00	60309.00	1.00	75.00	125.00	24.70	2.00	11.80	4.10	25.62	4.00	3.00	1.00	0.00	1.00	0.00	0.00	13.64	37.00	0.00
401.00	60313.00	2.00	32.00	122.00	22.00	4.00	13.70	4.50	47.30	3.00	-1.00	0.00	0.00	0.00	0.00	0.00	43.12	36.00	0.00
402.00	60314.00	1.00	69.00	149.00	NA	2.00	13.20	4.40	25.04	4.00	0.00	0.00	0.00	1.00	1.00	0.00	20.33	38.00	0.00
403.00	60402.00	1.00	35.00	138.00	27.10	2.00	14.20	5.00	50.36	3.00	2.00	1.00	0.00	1.00	0.00	1.00	56.04	39.00	0.00
404.00	60403.00	2.00	65.00	147.00	20.80	2.00	11.60	4.50	40.59	3.00	-1.00	0.00	0.00	1.00	0.00	0.00	41.35	36.00	0.00
405.00	60404.00	2.00	73.00	139.00	27.50	3.00	12.30	4.20	52.70	3.00	-1.00	0.00	1.00	1.00	0.00	0.00	43.10	11.00	0.00
406.00	60502.00	1.00	83.00	118.00	17.80	2.00	11.60	4.20	43.52	3.00	-1.00	0.00	1.00	1.00	0.00	0.00	33.93	36.00	0.00
407.00	60503.00	1.00	77.00	114.00	23.50	2.00	11.70	5.20	37.71	3.00	-1.00	0.00	0.00	1.00	0.00	0.00	35.92	31.00	0.00
408.00	60504.00	2.00	83.00	176.00	16.20	2.00	10.20	4.30	31.88	3.00	1.00	1.00	0.00	1.00	0.00	0.00	40.20	19.00	0.00
409.00	60602.00	2.00	63.00	127.00	27.10	4.00	12.90	4.40	65.51	2.00	-1.00	0.00	0.00	0.00	0.00	0.00	59.01	38.00	0.00
410.00	60603.00	1.00	63.00	160.00	21.60	3.00	15.60	4.60	78.63	2.00	2.00	1.00	1.00	1.00	0.00	0.00	78.63	1.00	0.00
411.00	60701.00	1.00	57.00	138.00	28.10	1.00	17.40	4.30	62.15	2.00	1.00	1.00	1.00	1.00	0.00	1.00	61.25	36.00	0.00
412.00	60702.00	2.00	75.00	137.00	29.20	1.00	10.80	4.10	53.01	3.00	2.00	1.00	0.00	1.00	1.00	1.00	63.08	7.00	0.00
413.00	60704.00	1.00	65.00	120.00	20.60	4.00	11.40	4.40	36.50	3.00	-1.00	0.00	1.00	1.00	0.00	0.00	52.07	36.00	0.00
414.00	60706.00	2.00	67.00	148.00	17.30	2.00	10.10	4.00	22.28	4.00	2.00	1.00	0.00	1.00	0.00	0.00	14.46	25.00	0.00
415.00	60707.00	1.00	82.00	169.00	22.60	2.00	17.10	4.70	44.87	3.00	-1.00	0.00	0.00	1.00	1.00	0.00	54.81	37.00	0.00
416.00	60802.00	2.00	75.00	135.00	NA	2.00	9.50	3.80	28.96	4.00	0.00	0.00	0.00	1.00	0.00	0.00	28.42	30.00	0.00
417.00	60803.00	2.00	63.00	126.00	NA	2.00	13.80	4.90	66.57	2.00	-1.00	0.00	0.00	1.00	0.00	0.00	68.47	13.00	0.00
418.00	60804.00	1.00	82.00	163.00	20.10	2.00	12.00	4.30	27.14	4.00	0.00	0.00	0.00	1.00	0.00	0.00	15.83	29.00	0.00
419.00	60805.00	2.00	83.00	175.00	24.40	1.00	10.70	4.30	27.91	4.00	-1.00	0.00	0.00	1.00	0.00	1.00	25.44	35.00	0.00
420.00	60806.00	2.00	69.00	96.00	15.30	2.00	12.80	3.90	44.98	3.00	-1.00	0.00	0.00	1.00	0.00	1.00	40.58	11.00	0.00
421.00	60808.00	2.00	76.00	102.00	23.70	2.00	10.50	3.00	26.55	4.00	NA	NA	NA	1.00	0.00	0.00	26.55	1.00	0.00
422.00	60901.00	1.00	72.00	155.00	23.00	2.00	16.20	4.60	50.22	3.00	-1.00	0.00	0.00	1.00	0.00	0.00	52.72	37.00	0.00
423.00	60903.00	1.00	60.00	150.00	22.80	4.00	10.20	3.90	23.63	4.00	1.00	1.00	0.00	1.00	0.00	0.00	31.83	37.00	0.00
424.00	60904.00	1.00	76.00	185.00	23.40	2.00	9.60	4.30	16.18	4.00	-1.00	0.00	0.00	1.00	0.00	0.00	25.89	30.00	0.00
425.00	60906.00	1.00	43.00	143.00	31.90	4.00	17.20	4.40	42.30	3.00	3.00	1.00	1.00	1.00	0.00	0.00	42.30	1.00	0.00
426.00	60907.00	2.00	68.00	116.00	25.40	2.00	14.20	4.60	42.25	3.00	-1.00	0.00	0.00	1.00	0.00	1.00	42.25	1.00	0.00
427.00	60909.00	1.00	72.00	133.00	24.00	1.00	7.60	4.40	24.99	4.00	2.00	1.00	1.00	0.00	0.00	0.00	12.18	6.00	1.00
428.00	70101.00	1.00	73.00	106.00	24.90	4.00	16.50	4.20	33.18	3.00	1.00	1.00	1.00	1.00	0.00	0.00	27.79	9.00	1.00
429.00	70102.00	1.00	77.00	184.00	20.50	1.00	10.30	4.00	23.77	4.00	2.00	1.00	0.00	1.00	0.00	1.00	23.77	1.00	0.00
430.00	70106.00	1.00	61.00	126.00	19.50	3.00	6.00	3.70	9.78	5.00	1.00	1.00	0.00	1.00	0.00	0.00	9.78	1.00	0.00
431.00	70108.00	1.00	80.00	114.00	16.40	2.00	10.90	3.60	39.72	3.00	-1.00	0.00	0.00	0.00	0.00	0.00	26.74	35.00	0.00
432.00	70109.00	2.00	74.00	140.00	22.00	1.00	10.10	3.60	21.78	4.00	2.00	1.00	1.00	1.00	1.00	1.00	21.78	1.00	1.00
433.00	70111.00	1.00	64.00	134.00	24.50	3.00	12.40	4.00	17.49	4.00	NA	NA	NA	1.00	0.00	0.00	19.19	36.00	0.00
434.00	70112.00	1.00	74.00	150.00	23.40	2.00	11.50	3.70	43.81	3.00	NA	NA	NA	1.00	0.00	0.00	35.53	36.00	0.00
435.00	70113.00	1.00	77.00	144.00	23.80	2.00	5.90	3.40	23.89	4.00	3.00	1.00	0.00	1.00	0.00	0.00	17.54	36.00	0.00
436.00	70115.00	1.00	77.00	196.00	29.69	3.00	11.00	2.70	17.80	4.00	3.00	1.00	1.00	1.00	0.00	0.00	9.27	13.00	1.00
437.00	70116.00	2.00	71.00	124.00	24.70	1.00	11.00	3.10	11.28	5.00	3.00	1.00	1.00	1.00	0.00	1.00	6.64	24.00	1.00
438.00	70117.00	1.00	70.00	116.00	21.00	2.00	9.50	4.50	7.00	5.00	1.00	1.00	1.00	0.00	0.00	0.00	6.64	6.00	1.00
439.00	70118.00	1.00	47.00	226.00	27.70	2.00	14.10	4.30	18.51	4.00	1.00	1.00	0.00	1.00	0.00	0.00	15.88	36.00	0.00
440.00	70119.00	1.00	88.00	106.00	17.30	2.00	11.50	3.30	18.71	4.00	1.00	1.00	1.00	1.00	1.00	0.00	18.71	1.00	0.00
441.00	70121.00	1.00	94.00	130.00	18.49	3.00	8.40	2.60	16.37	4.00	3.00	1.00	1.00	1.00	0.00	0.00	16.37	1.00	0.00
442.00	70122.00	1.00	64.00	136.00	19.50	1.00	12.80	4.40	38.87	3.00	1.00	1.00	0.00	1.00	0.00	1.00	29.26	37.00	0.00
443.00	70124.00	1.00	80.00	186.00	18.60	4.00	10.30	4.20	31.68	3.00	1.00	1.00	0.00	1.00	0.00	0.00	24.11	37.00	0.00
444.00	70126.00	1.00	68.00	112.00	23.80	1.00	6.00	3.70	27.22	4.00	-1.00	0.00	0.00	0.00	0.00	1.00	27.22	1.00	0.00
445.00	70127.00	1.00	87.00	136.00	22.70	2.00	13.20	4.10	43.71	3.00	0.00	0.00	0.00	1.00	0.00	1.00	43.71	1.00	0.00
446.00	70128.00	1.00	76.00	144.00	19.50	2.00	13.20	3.90	51.98	3.00	3.00	1.00	1.00	1.00	0.00	0.00	51.98	1.00	0.00
447.00	70201.00	1.00	48.00	228.00	30.10	4.00	15.30	3.10	24.51	4.00	3.00	1.00	1.00	1.00	0.00	0.00	14.57	38.00	0.00
448.00	70202.00	1.00	73.00	147.00	26.70	3.00	9.40	3.40	30.89	3.00	2.00	1.00	0.00	1.00	1.00	0.00	23.69	6.00	0.00
449.00	70203.00	2.00	84.00	156.00	NA	1.00	10.40	3.90	27.18	4.00	-1.00	0.00	0.00	1.00	0.00	1.00	24.29	37.00	0.00
450.00	70302.00	1.00	73.00	174.00	21.91	1.00	12.30	2.90	62.04	2.00	3.00	1.00	1.00	1.00	0.00	1.00	15.06	37.00	1.00
451.00	70304.00	1.00	68.00	140.00	19.60	4.00	8.10	3.40	17.12	4.00	3.00	1.00	0.00	1.00	0.00	0.00	17.12	1.00	0.00
452.00	70307.00	1.00	80.00	130.00	16.70	2.00	9.80	4.10	24.89	4.00	2.00	1.00	1.00	1.00	1.00	0.00	22.83	6.00	0.00
453.00	70308.00	1.00	80.00	130.00	28.90	2.00	16.10	4.20	47.34	3.00	3.00	1.00	1.00	1.00	0.00	0.00	39.63	38.00	0.00
454.00	70309.00	1.00	71.00	118.00	NA	2.00	13.80	4.20	55.26	3.00	-1.00	0.00	0.00	0.00	1.00	0.00	55.26	1.00	0.00
455.00	70401.00	1.00	72.00	136.00	27.10	2.00	13.90	4.20	16.43	4.00	2.00	1.00	0.00	1.00	0.00	0.00	16.20	6.00	0.00
456.00	70403.00	2.00	84.00	120.00	21.20	2.00	10.00	4.00	29.91	4.00	0.00	0.00	0.00	1.00	0.00	0.00	27.32	36.00	0.00
457.00	70404.00	2.00	61.00	140.00	25.70	3.00	7.30	3.40	4.16	5.00	3.00	1.00	1.00	1.00	0.00	0.00	4.36	23.00	1.00
458.00	70407.00	1.00	66.00	150.00	24.40	3.00	9.70	3.60	10.00	5.00	4.00	1.00	1.00	1.00	0.00	1.00	10.00	1.00	0.00
459.00	70408.00	1.00	82.00	130.00	NA	2.00	13.20	4.00	30.65	3.00	-1.00	0.00	1.00	1.00	1.00	0.00	23.83	6.00	0.00
460.00	70409.00	2.00	78.00	130.00	18.50	1.00	8.70	3.70	12.91	5.00	2.00	1.00	0.00	1.00	1.00	1.00	6.26	25.00	1.00
461.00	70410.00	2.00	86.00	120.00	NA	2.00	10.90	4.30	23.87	4.00	-1.00	0.00	1.00	1.00	0.00	1.00	29.18	37.00	0.00
462.00	70411.00	1.00	72.00	125.00	22.10	2.00	12.30	4.30	31.21	3.00	-1.00	0.00	0.00	1.00	0.00	0.00	33.37	37.00	0.00
463.00	70412.00	1.00	79.00	128.00	23.90	2.00	16.20	3.90	37.43	3.00	-1.00	0.00	0.00	0.00	0.00	0.00	40.76	37.00	0.00
464.00	70501.00	2.00	72.00	122.00	22.70	2.00	10.40	3.60	20.01	4.00	-1.00	0.00	0.00	1.00	1.00	1.00	19.24	37.00	0.00
465.00	70503.00	2.00	86.00	170.00	NA	2.00	7.90	3.30	8.48	5.00	2.00	1.00	1.00	1.00	1.00	0.00	8.48	1.00	0.00
466.00	70504.00	2.00	52.00	157.00	21.40	2.00	10.20	3.70	11.50	5.00	3.00	1.00	0.00	1.00	0.00	0.00	6.45	18.00	1.00
467.00	70505.00	1.00	69.00	201.00	23.50	2.00	15.20	3.80	69.65	2.00	0.00	0.00	0.00	1.00	0.00	0.00	68.80	37.00	0.00
468.00	70601.00	2.00	30.00	130.00	26.10	3.00	12.90	4.00	67.11	2.00	3.00	1.00	0.00	1.00	0.00	0.00	46.89	35.00	0.00
469.00	70603.00	1.00	83.00	160.00	22.00	2.00	14.10	4.00	53.99	3.00	-1.00	0.00	0.00	1.00	0.00	0.00	51.22	38.00	0.00
470.00	70604.00	1.00	71.00	139.00	22.20	1.00	12.70	4.50	78.19	2.00	-1.00	0.00	0.00	0.00	0.00	1.00	70.08	37.00	0.00
471.00	70701.00	1.00	82.00	115.00	20.60	1.00	8.00	3.40	21.02	4.00	1.00	1.00	0.00	1.00	1.00	1.00	7.55	31.00	1.00
472.00	70702.00	1.00	76.00	130.00	21.60	1.00	11.50	3.60	30.54	3.00	1.00	1.00	0.00	1.00	0.00	1.00	9.56	36.00	1.00
473.00	70703.00	1.00	78.00	130.00	21.00	2.00	13.40	3.50	43.15	3.00	0.00	0.00	0.00	1.00	0.00	0.00	39.87	18.00	0.00
474.00	70704.00	2.00	63.00	132.00	NA	4.00	13.30	4.30	50.21	3.00	1.00	1.00	0.00	0.00	0.00	0.00	51.24	37.00	0.00
475.00	70705.00	1.00	76.00	178.00	28.60	2.00	12.90	4.30	42.37	3.00	-1.00	0.00	0.00	1.00	0.00	0.00	43.47	7.00	0.00
476.00	70706.00	1.00	62.00	140.00	22.40	4.00	14.60	4.00	57.46	3.00	2.00	1.00	0.00	1.00	0.00	0.00	53.28	37.00	0.00
477.00	70708.00	1.00	63.00	150.00	24.20	3.00	14.50	4.40	72.43	2.00	1.00	1.00	0.00	1.00	0.00	0.00	65.41	37.00	0.00
478.00	80101.00	1.00	73.00	117.00	21.30	2.00	10.00	3.30	38.89	3.00	-1.00	0.00	0.00	1.00	0.00	1.00	31.13	37.00	0.00
479.00	80103.00	1.00	61.00	125.00	25.20	1.00	11.10	2.80	9.52	5.00	2.00	1.00	0.00	1.00	0.00	0.00	7.47	7.00	1.00
480.00	80104.00	1.00	77.00	154.00	23.40	2.00	10.50	3.00	25.70	4.00	3.00	1.00	1.00	1.00	1.00	0.00	8.20	38.00	1.00
481.00	80105.00	2.00	89.00	103.00	19.55	1.00	9.20	2.60	34.92	3.00	NA	NA	NA	1.00	0.00	1.00	53.04	30.00	0.00
482.00	80106.00	2.00	60.00	NA	22.52	4.00	8.30	2.40	9.77	5.00	1.00	1.00	0.00	1.00	1.00	0.00	5.36	18.00	1.00
483.00	80109.00	1.00	77.00	120.00	21.60	4.00	11.90	3.90	17.80	4.00	1.00	1.00	1.00	0.00	0.00	0.00	31.27	37.00	0.00
484.00	80111.00	2.00	59.00	108.00	NA	3.00	13.20	4.10	42.17	3.00	0.00	0.00	1.00	0.00	0.00	0.00	35.30	13.00	0.00
485.00	80117.00	2.00	87.00	160.00	22.00	2.00	7.10	3.30	6.64	5.00	2.00	1.00	0.00	1.00	0.00	1.00	6.67	7.00	1.00
486.00	80118.00	2.00	78.00	142.00	29.00	1.00	10.50	3.30	24.22	4.00	3.00	1.00	0.00	1.00	1.00	1.00	11.50	37.00	1.00
487.00	80119.00	1.00	56.00	150.00	26.20	1.00	15.70	4.20	29.76	4.00	3.00	1.00	0.00	1.00	0.00	1.00	27.45	36.00	0.00
488.00	80120.00	1.00	81.00	144.00	20.40	3.00	10.60	3.30	18.17	4.00	2.00	1.00	0.00	1.00	0.00	0.00	8.32	12.00	1.00
489.00	80121.00	1.00	54.00	108.00	24.70	4.00	14.30	4.80	52.99	3.00	-1.00	0.00	0.00	0.00	0.00	0.00	58.84	18.00	0.00
490.00	80122.00	2.00	80.00	142.00	21.40	2.00	9.70	3.70	34.01	3.00	2.00	1.00	0.00	1.00	0.00	0.00	26.07	36.00	0.00
491.00	80123.00	1.00	67.00	142.00	22.60	1.00	11.40	3.40	25.78	4.00	3.00	1.00	0.00	1.00	1.00	1.00	21.03	12.00	0.00
492.00	80124.00	2.00	83.00	110.00	18.20	2.00	9.40	3.00	11.54	5.00	0.00	0.00	0.00	1.00	1.00	0.00	15.37	19.00	0.00
493.00	80125.00	1.00	66.00	138.00	20.50	2.00	16.80	4.10	49.55	3.00	0.00	0.00	0.00	1.00	0.00	0.00	50.35	37.00	0.00
494.00	80126.00	1.00	62.00	156.00	24.30	4.00	15.70	5.20	46.90	3.00	-1.00	0.00	0.00	1.00	0.00	0.00	44.69	38.00	0.00
495.00	80127.00	1.00	74.00	142.00	20.20	2.00	11.00	4.30	23.93	4.00	4.00	1.00	0.00	1.00	1.00	0.00	18.51	37.00	0.00
496.00	80128.00	1.00	65.00	150.00	27.60	2.00	15.00	4.40	26.70	4.00	4.00	1.00	1.00	1.00	0.00	0.00	19.34	38.00	0.00
497.00	80201.00	1.00	53.00	172.00	26.26	1.00	14.60	2.10	54.84	3.00	3.00	1.00	1.00	1.00	0.00	1.00	4.76	36.00	1.00
498.00	80202.00	2.00	75.00	150.00	22.80	1.00	8.10	3.40	7.86	5.00	3.00	1.00	0.00	1.00	0.00	1.00	7.86	1.00	1.00
499.00	80203.00	2.00	50.00	140.00	25.30	1.00	11.60	3.60	4.47	5.00	3.00	1.00	0.00	1.00	0.00	1.00	4.47	1.00	1.00
500.00	80204.00	1.00	67.00	126.00	21.00	2.00	13.10	4.20	20.84	4.00	1.00	1.00	0.00	1.00	1.00	0.00	30.88	36.00	0.00
501.00	80205.00	2.00	75.00	162.00	19.20	3.00	9.30	3.80	10.75	5.00	3.00	1.00	1.00	1.00	0.00	0.00	10.75	1.00	0.00
502.00	80206.00	1.00	77.00	160.00	18.40	1.00	9.20	4.00	15.16	4.00	3.00	1.00	0.00	1.00	0.00	1.00	7.51	12.00	1.00
503.00	80207.00	1.00	70.00	138.00	28.10	1.00	11.70	3.90	31.87	3.00	4.00	1.00	0.00	1.00	0.00	1.00	21.83	36.00	0.00
504.00	80209.00	1.00	48.00	138.00	23.80	3.00	15.40	4.00	54.81	3.00	1.00	1.00	0.00	1.00	0.00	0.00	48.74	36.00	0.00
505.00	80211.00	1.00	65.00	122.00	24.20	4.00	14.50	4.60	15.20	4.00	0.00	0.00	0.00	1.00	0.00	0.00	29.48	36.00	0.00
506.00	80212.00	1.00	72.00	136.00	24.80	3.00	11.20	4.00	19.42	4.00	3.00	1.00	1.00	1.00	0.00	0.00	13.90	13.00	1.00
507.00	80213.00	1.00	79.00	144.00	21.83	1.00	8.30	2.10	11.98	5.00	4.00	1.00	1.00	1.00	1.00	1.00	11.98	1.00	0.00
508.00	80214.00	1.00	76.00	184.00	20.20	3.00	13.30	3.90	68.63	2.00	2.00	1.00	1.00	1.00	0.00	1.00	46.53	18.00	0.00
509.00	80215.00	1.00	83.00	146.00	23.70	3.00	14.00	3.80	33.79	3.00	4.00	1.00	0.00	1.00	0.00	0.00	20.09	36.00	0.00
510.00	80217.00	1.00	50.00	106.00	22.50	3.00	12.70	4.20	34.44	3.00	0.00	0.00	1.00	0.00	0.00	0.00	32.83	37.00	0.00
511.00	80218.00	2.00	82.00	136.00	23.00	2.00	8.10	3.20	6.08	5.00	2.00	1.00	1.00	1.00	0.00	0.00	6.08	1.00	1.00
512.00	80301.00	1.00	77.00	120.00	27.20	2.00	10.50	4.00	14.71	5.00	0.00	0.00	0.00	1.00	1.00	0.00	9.98	37.00	0.00
513.00	80302.00	1.00	61.00	180.00	24.60	1.00	13.20	3.60	17.67	4.00	2.00	1.00	0.00	1.00	0.00	1.00	6.08	37.00	1.00
514.00	80304.00	1.00	66.00	140.00	27.70	1.00	11.10	3.10	27.31	4.00	3.00	1.00	0.00	1.00	1.00	0.00	9.98	31.00	1.00
515.00	80305.00	1.00	49.00	149.00	24.20	4.00	8.70	3.90	23.51	4.00	1.00	1.00	0.00	1.00	0.00	0.00	35.13	29.00	0.00
516.00	80306.00	1.00	57.00	134.00	25.60	4.00	10.90	4.40	11.34	5.00	NA	NA	NA	1.00	1.00	0.00	4.73	18.00	1.00
517.00	80307.00	1.00	70.00	137.00	25.20	1.00	13.20	3.10	16.11	4.00	3.00	1.00	0.00	1.00	1.00	1.00	4.42	7.00	1.00
518.00	80308.00	2.00	29.00	110.00	17.90	4.00	10.50	3.40	16.22	4.00	2.00	1.00	0.00	0.00	0.00	0.00	12.17	36.00	0.00
519.00	80309.00	2.00	72.00	133.00	26.20	2.00	10.60	4.20	39.02	3.00	-1.00	0.00	0.00	1.00	0.00	0.00	33.11	36.00	0.00
520.00	80311.00	2.00	55.00	120.00	30.80	3.00	14.30	3.70	60.41	2.00	3.00	1.00	1.00	0.00	0.00	0.00	52.99	23.00	0.00
521.00	80314.00	2.00	88.00	110.00	NA	3.00	11.50	3.80	13.71	5.00	0.00	0.00	1.00	1.00	0.00	0.00	16.02	7.00	0.00
522.00	80401.00	1.00	42.00	160.00	34.20	1.00	14.10	3.00	34.26	3.00	4.00	1.00	0.00	1.00	1.00	1.00	7.53	30.00	1.00
523.00	80402.00	2.00	71.00	150.00	24.80	2.00	13.40	4.40	19.55	4.00	3.00	1.00	0.00	1.00	0.00	0.00	15.78	36.00	0.00
524.00	80403.00	1.00	68.00	150.00	31.10	2.00	14.50	4.20	53.13	3.00	0.00	0.00	0.00	1.00	0.00	0.00	59.01	35.00	0.00
525.00	80404.00	1.00	66.00	119.00	24.70	2.00	14.20	4.20	59.59	3.00	1.00	1.00	0.00	1.00	0.00	0.00	53.44	36.00	0.00
526.00	80405.00	1.00	76.00	102.00	25.11	1.00	11.70	2.50	17.40	4.00	2.00	1.00	0.00	1.00	0.00	1.00	17.40	1.00	0.00
527.00	80406.00	1.00	59.00	118.00	18.80	1.00	8.70	3.40	7.42	5.00	NA	NA	NA	1.00	1.00	1.00	7.42	1.00	1.00
528.00	80502.00	1.00	79.00	125.00	22.10	2.00	15.60	4.60	25.51	4.00	0.00	0.00	0.00	1.00	0.00	1.00	36.48	36.00	0.00
529.00	80601.00	1.00	67.00	126.00	25.70	1.00	10.30	3.80	8.60	5.00	3.00	1.00	1.00	1.00	0.00	1.00	8.60	1.00	1.00
530.00	80604.00	1.00	81.00	128.00	23.90	2.00	11.80	4.00	21.58	4.00	0.00	0.00	0.00	1.00	0.00	0.00	25.47	6.00	0.00
531.00	80702.00	1.00	61.00	148.00	25.60	4.00	11.60	3.90	19.03	4.00	3.00	1.00	1.00	1.00	1.00	1.00	11.21	36.00	0.00
532.00	80703.00	1.00	84.00	130.00	20.30	2.00	12.50	4.10	33.21	3.00	-1.00	0.00	1.00	1.00	0.00	0.00	30.93	6.00	0.00
533.00	80704.00	1.00	74.00	170.00	24.80	3.00	13.80	3.90	19.26	4.00	3.00	1.00	0.00	1.00	0.00	1.00	18.23	37.00	0.00
534.00	80705.00	1.00	57.00	NA	25.59	3.00	10.30	2.90	4.40	5.00	3.00	1.00	0.00	1.00	0.00	0.00	2.83	6.00	1.00
535.00	80707.00	1.00	67.00	165.00	30.84	1.00	11.10	2.60	15.99	4.00	3.00	1.00	1.00	1.00	0.00	1.00	5.60	18.00	1.00
536.00	80708.00	1.00	63.00	130.00	26.70	2.00	13.80	4.40	53.76	3.00	-1.00	0.00	0.00	1.00	0.00	0.00	51.45	6.00	0.00
537.00	80710.00	1.00	76.00	124.00	20.10	2.00	13.70	4.30	23.51	4.00	3.00	1.00	1.00	1.00	1.00	0.00	20.13	24.00	0.00
538.00	80711.00	2.00	64.00	125.00	22.10	3.00	12.40	4.30	51.25	3.00	-1.00	0.00	0.00	0.00	0.00	0.00	51.25	1.00	0.00
539.00	80712.00	1.00	53.00	148.00	33.00	1.00	12.40	4.20	23.50	4.00	0.00	0.00	1.00	1.00	0.00	1.00	23.50	1.00	0.00
540.00	80715.00	1.00	61.00	126.00	22.50	2.00	14.10	4.40	42.59	3.00	-1.00	0.00	0.00	0.00	0.00	0.00	40.63	7.00	0.00
541.00	80716.00	1.00	72.00	158.00	24.50	2.00	14.00	4.20	52.26	3.00	-1.00	0.00	1.00	1.00	0.00	0.00	48.69	35.00	0.00
542.00	80717.00	2.00	70.00	151.00	20.70	2.00	10.80	3.70	53.34	3.00	0.00	0.00	1.00	1.00	0.00	0.00	53.34	1.00	0.00
543.00	80718.00	2.00	85.00	154.00	21.70	1.00	8.90	3.70	21.99	4.00	2.00	1.00	0.00	1.00	0.00	1.00	21.99	1.00	0.00
544.00	80720.00	2.00	63.00	138.00	20.10	4.00	13.00	4.00	58.11	3.00	0.00	0.00	0.00	1.00	0.00	0.00	58.11	1.00	0.00
545.00	80722.00	2.00	45.00	180.00	29.28	1.00	10.60	2.70	12.44	5.00	3.00	1.00	1.00	1.00	0.00	1.00	6.46	6.00	1.00
546.00	80803.00	1.00	72.00	153.00	31.70	1.00	9.70	4.40	5.72	5.00	3.00	1.00	0.00	1.00	1.00	1.00	6.00	7.00	1.00
547.00	80804.00	2.00	84.00	145.00	20.90	3.00	10.90	3.30	15.50	4.00	2.00	1.00	0.00	1.00	1.00	1.00	14.39	12.00	0.00
548.00	80805.00	1.00	71.00	152.00	22.80	1.00	9.90	3.70	11.20	5.00	3.00	1.00	0.00	1.00	0.00	1.00	4.93	24.00	1.00
549.00	80806.00	1.00	69.00	127.00	20.00	3.00	9.80	3.20	21.40	4.00	2.00	1.00	0.00	1.00	1.00	0.00	10.86	36.00	0.00
550.00	80807.00	1.00	50.00	137.00	25.43	1.00	12.00	1.50	32.79	3.00	3.00	1.00	1.00	1.00	1.00	1.00	20.13	36.00	0.00
551.00	80808.00	1.00	67.00	125.00	24.20	3.00	13.00	4.30	28.92	4.00	2.00	1.00	0.00	1.00	1.00	0.00	20.58	38.00	0.00
552.00	80809.00	1.00	67.00	135.00	27.20	2.00	14.10	4.30	28.59	4.00	-1.00	0.00	0.00	1.00	0.00	1.00	45.30	36.00	0.00
553.00	80812.00	1.00	88.00	145.00	20.60	2.00	9.10	3.40	22.43	4.00	0.00	0.00	0.00	1.00	1.00	0.00	24.50	31.00	0.00
554.00	80813.00	2.00	85.00	142.00	26.50	4.00	9.20	3.50	13.14	5.00	2.00	1.00	1.00	1.00	0.00	0.00	13.00	25.00	0.00
555.00	80814.00	1.00	69.00	144.00	20.10	1.00	10.40	3.40	16.75	4.00	3.00	1.00	1.00	1.00	0.00	1.00	6.47	7.00	1.00
556.00	80815.00	1.00	61.00	170.00	20.07	1.00	12.60	2.60	31.73	3.00	4.00	1.00	1.00	1.00	0.00	1.00	13.89	36.00	1.00
557.00	80817.00	1.00	53.00	126.00	27.90	1.00	12.60	4.00	14.29	5.00	3.00	1.00	1.00	1.00	1.00	1.00	6.57	13.00	1.00
558.00	80818.00	1.00	75.00	160.00	19.80	3.00	15.70	3.90	40.46	3.00	4.00	1.00	0.00	1.00	0.00	0.00	27.22	36.00	0.00
559.00	80820.00	1.00	73.00	128.00	28.40	3.00	12.10	4.00	19.26	4.00	4.00	1.00	0.00	1.00	0.00	1.00	5.80	31.00	1.00
560.00	80821.00	1.00	76.00	153.00	20.16	1.00	7.80	2.60	5.81	5.00	2.00	1.00	1.00	1.00	1.00	1.00	5.81	1.00	0.00
561.00	80823.00	1.00	61.00	128.00	21.01	3.00	8.10	1.50	69.43	2.00	4.00	1.00	1.00	1.00	0.00	0.00	54.01	12.00	0.00
562.00	80824.00	1.00	74.00	122.00	20.70	2.00	8.80	4.50	27.01	4.00	-1.00	0.00	0.00	1.00	0.00	0.00	27.01	1.00	0.00
563.00	80825.00	1.00	71.00	121.00	27.80	2.00	15.10	4.00	52.47	3.00	-1.00	0.00	0.00	1.00	0.00	1.00	46.39	24.00	0.00
564.00	80826.00	2.00	64.00	141.00	27.60	3.00	12.60	3.90	53.28	3.00	3.00	1.00	1.00	1.00	0.00	0.00	59.62	35.00	0.00
565.00	80901.00	1.00	64.00	111.00	22.50	2.00	10.60	NA	25.85	4.00	-1.00	0.00	1.00	1.00	0.00	0.00	37.25	37.00	0.00
566.00	80902.00	1.00	68.00	136.00	28.10	1.00	12.30	3.60	19.74	4.00	3.00	1.00	0.00	1.00	0.00	1.00	24.33	37.00	0.00
567.00	80906.00	1.00	78.00	NA	23.80	3.00	9.70	3.20	13.81	5.00	1.00	1.00	0.00	1.00	1.00	0.00	9.53	31.00	0.00
568.00	80907.00	1.00	69.00	194.00	16.40	2.00	13.20	3.20	50.35	3.00	-1.00	0.00	0.00	1.00	0.00	0.00	62.05	13.00	0.00
569.00	80909.00	1.00	78.00	140.00	20.60	2.00	12.70	3.80	63.12	2.00	0.00	0.00	0.00	1.00	0.00	0.00	38.34	37.00	1.00
570.00	80911.00	1.00	71.00	135.00	NA	2.00	12.20	3.90	30.56	3.00	1.00	1.00	1.00	1.00	1.00	0.00	23.46	36.00	0.00
571.00	81001.00	2.00	89.00	140.00	17.20	4.00	9.70	3.80	20.53	4.00	0.00	0.00	0.00	1.00	0.00	0.00	17.39	37.00	0.00
572.00	81002.00	1.00	88.00	120.00	26.80	2.00	12.80	4.20	51.42	3.00	-1.00	0.00	0.00	1.00	1.00	0.00	51.42	1.00	0.00
573.00	81003.00	2.00	89.00	145.00	20.40	3.00	8.30	4.00	12.57	5.00	2.00	1.00	0.00	1.00	0.00	0.00	12.21	24.00	0.00
574.00	81004.00	2.00	55.00	100.00	19.10	4.00	13.50	4.10	44.42	3.00	-1.00	0.00	0.00	1.00	0.00	0.00	41.94	35.00	0.00
575.00	81006.00	1.00	70.00	158.00	24.70	2.00	11.30	4.40	7.43	5.00	2.00	1.00	1.00	1.00	0.00	0.00	12.99	37.00	0.00
576.00	81007.00	2.00	73.00	130.00	20.00	1.00	9.90	4.00	10.00	5.00	3.00	1.00	1.00	0.00	1.00	1.00	10.42	12.00	1.00
577.00	81009.00	1.00	74.00	135.00	21.30	1.00	9.60	3.40	24.67	4.00	2.00	1.00	0.00	1.00	1.00	1.00	22.11	37.00	0.00
578.00	81010.00	2.00	74.00	140.00	25.60	1.00	10.80	4.00	11.52	5.00	3.00	1.00	1.00	1.00	0.00	1.00	7.88	12.00	1.00
579.00	81013.00	2.00	77.00	121.00	19.70	3.00	9.90	4.10	8.29	5.00	1.00	1.00	1.00	0.00	1.00	0.00	10.26	37.00	0.00
580.00	81101.00	2.00	54.00	106.00	23.40	1.00	9.40	3.30	23.14	4.00	2.00	1.00	0.00	1.00	1.00	1.00	3.66	30.00	1.00
581.00	81104.00	1.00	62.00	150.00	30.10	1.00	11.80	4.00	26.92	4.00	3.00	1.00	1.00	1.00	0.00	1.00	19.91	37.00	0.00
582.00	81105.00	1.00	60.00	153.00	22.00	3.00	11.60	3.30	27.76	4.00	1.00	1.00	1.00	1.00	0.00	0.00	21.40	36.00	0.00
583.00	81106.00	1.00	74.00	150.00	26.40	2.00	12.50	4.00	38.73	3.00	0.00	0.00	0.00	1.00	0.00	0.00	44.30	37.00	0.00
584.00	81107.00	1.00	37.00	160.00	27.80	1.00	9.80	4.20	5.40	5.00	2.00	1.00	0.00	1.00	0.00	1.00	4.07	6.00	1.00
585.00	81109.00	1.00	62.00	160.00	25.00	2.00	14.70	4.50	34.31	3.00	2.00	1.00	0.00	1.00	0.00	0.00	30.87	12.00	0.00
586.00	81110.00	1.00	65.00	NA	NA	4.00	12.00	4.70	35.49	3.00	0.00	0.00	0.00	0.00	0.00	0.00	48.02	37.00	0.00
587.00	81111.00	1.00	58.00	150.00	27.30	2.00	13.50	4.90	46.18	3.00	-1.00	0.00	0.00	1.00	0.00	0.00	41.02	10.00	0.00
588.00	90101.00	2.00	54.00	164.00	35.00	1.00	11.60	4.00	34.24	3.00	2.00	1.00	0.00	1.00	0.00	1.00	18.59	37.00	0.00
589.00	90103.00	1.00	50.00	154.00	28.40	1.00	10.40	3.10	20.00	4.00	4.00	1.00	0.00	1.00	1.00	1.00	7.29	24.00	1.00
590.00	90104.00	1.00	61.00	127.00	30.30	1.00	11.90	3.80	17.05	4.00	3.00	1.00	1.00	1.00	1.00	1.00	13.17	12.00	1.00
591.00	90105.00	1.00	74.00	136.00	23.80	3.00	13.70	4.30	24.05	4.00	2.00	1.00	0.00	1.00	1.00	0.00	9.05	31.00	1.00
592.00	90109.00	1.00	79.00	148.00	24.00	2.00	13.60	3.70	52.48	3.00	-1.00	0.00	0.00	1.00	0.00	0.00	47.46	37.00	0.00
593.00	90110.00	2.00	75.00	132.00	28.70	1.00	9.80	4.20	9.72	5.00	2.00	1.00	0.00	1.00	0.00	1.00	3.50	37.00	1.00
594.00	90201.00	1.00	70.00	157.00	21.00	3.00	13.40	4.30	54.33	3.00	3.00	1.00	0.00	1.00	0.00	0.00	10.86	37.00	1.00
595.00	90301.00	1.00	42.00	160.00	25.66	1.00	13.40	2.40	16.54	4.00	4.00	1.00	1.00	1.00	0.00	1.00	9.46	7.00	0.00
596.00	90302.00	1.00	49.00	200.00	20.20	2.00	9.90	4.30	6.76	5.00	2.00	1.00	0.00	1.00	0.00	0.00	6.76	1.00	1.00
597.00	90303.00	2.00	54.00	130.00	25.20	1.00	10.00	4.40	17.51	4.00	2.00	1.00	0.00	1.00	1.00	1.00	11.29	24.00	0.00
598.00	90304.00	1.00	59.00	133.00	19.00	2.00	16.20	4.60	44.43	3.00	2.00	1.00	1.00	1.00	1.00	0.00	42.05	36.00	0.00
599.00	90306.00	2.00	43.00	131.00	NA	2.00	6.70	3.70	18.11	4.00	2.00	1.00	1.00	1.00	0.00	1.00	9.27	36.00	0.00
600.00	90402.00	1.00	70.00	148.00	22.80	3.00	8.80	3.30	6.92	5.00	3.00	1.00	1.00	1.00	0.00	0.00	6.92	1.00	1.00
601.00	90501.00	1.00	73.00	146.00	NA	2.00	12.80	4.50	56.63	3.00	-1.00	0.00	0.00	1.00	0.00	0.00	40.97	38.00	0.00
602.00	90502.00	1.00	73.00	170.00	17.50	1.00	9.40	3.30	9.95	5.00	3.00	1.00	0.00	1.00	0.00	1.00	5.04	7.00	1.00
603.00	90504.00	1.00	70.00	130.00	NA	2.00	13.90	4.60	37.32	3.00	0.00	0.00	0.00	1.00	0.00	0.00	54.11	13.00	0.00
604.00	90505.00	1.00	77.00	110.00	22.50	2.00	14.90	4.30	42.94	3.00	-1.00	0.00	0.00	1.00	1.00	0.00	42.10	35.00	0.00
605.00	90509.00	1.00	79.00	125.00	NA	2.00	12.60	4.40	43.75	3.00	-1.00	0.00	0.00	1.00	0.00	0.00	40.42	38.00	0.00
606.00	90510.00	1.00	78.00	125.00	22.80	3.00	10.70	3.80	20.48	4.00	3.00	1.00	1.00	1.00	0.00	0.00	6.74	38.00	1.00
607.00	90511.00	1.00	79.00	136.00	18.40	1.00	6.60	3.60	8.03	5.00	1.00	1.00	1.00	1.00	1.00	1.00	4.80	13.00	0.00
608.00	90601.00	1.00	58.00	125.00	23.30	2.00	9.60	4.30	20.83	4.00	-1.00	0.00	0.00	1.00	0.00	0.00	35.51	6.00	0.00
609.00	90602.00	1.00	79.00	120.00	22.90	2.00	14.70	4.30	53.60	3.00	0.00	0.00	0.00	1.00	0.00	0.00	36.19	18.00	0.00
610.00	90604.00	2.00	69.00	187.00	29.70	1.00	9.80	3.70	12.47	5.00	3.00	1.00	0.00	1.00	0.00	0.00	4.64	30.00	1.00
611.00	90702.00	1.00	73.00	141.00	21.00	4.00	10.10	2.30	5.59	5.00	0.00	0.00	1.00	1.00	1.00	1.00	5.59	1.00	1.00
612.00	90703.00	2.00	63.00	168.00	25.50	1.00	8.00	4.10	3.91	5.00	3.00	1.00	1.00	1.00	0.00	1.00	3.91	1.00	1.00
613.00	90704.00	1.00	89.00	108.00	18.28	2.00	10.70	1.90	41.19	3.00	4.00	1.00	1.00	1.00	0.00	0.00	13.67	13.00	1.00
614.00	90705.00	1.00	65.00	163.00	23.50	2.00	8.50	3.00	56.68	3.00	3.00	1.00	1.00	1.00	0.00	1.00	59.34	25.00	0.00
615.00	90706.00	2.00	81.00	134.00	17.80	4.00	11.50	3.30	31.00	3.00	1.00	1.00	1.00	1.00	0.00	0.00	29.67	36.00	0.00
616.00	90707.00	1.00	69.00	124.00	NA	2.00	12.70	4.30	45.89	3.00	0.00	0.00	0.00	1.00	0.00	0.00	47.00	37.00	0.00
617.00	90708.00	2.00	68.00	128.00	28.00	4.00	12.80	4.40	57.66	3.00	-1.00	0.00	0.00	1.00	0.00	0.00	57.66	1.00	0.00
618.00	90710.00	2.00	68.00	128.00	17.50	2.00	8.00	3.10	17.34	4.00	1.00	1.00	0.00	1.00	0.00	0.00	7.25	13.00	1.00
619.00	100101.00	1.00	32.00	132.00	NA	3.00	13.70	3.90	49.65	3.00	1.00	1.00	1.00	1.00	0.00	0.00	49.22	12.00	0.00
620.00	100102.00	1.00	76.00	157.00	31.40	3.00	12.00	3.90	8.34	5.00	1.00	1.00	1.00	1.00	0.00	0.00	5.82	24.00	1.00
621.00	100103.00	1.00	50.00	132.00	22.20	3.00	11.90	4.10	47.37	3.00	1.00	1.00	1.00	1.00	1.00	0.00	62.76	36.00	0.00
622.00	100104.00	1.00	73.00	142.00	NA	4.00	12.40	4.10	39.19	3.00	0.00	0.00	0.00	1.00	0.00	0.00	39.19	5.00	0.00
623.00	100105.00	2.00	92.00	146.00	NA	2.00	10.20	3.80	8.59	5.00	1.00	1.00	0.00	1.00	1.00	0.00	39.04	6.00	0.00
624.00	100106.00	1.00	74.00	152.00	NA	3.00	10.80	3.90	15.80	4.00	1.00	1.00	0.00	1.00	1.00	0.00	13.02	36.00	0.00
625.00	100109.00	1.00	74.00	108.00	NA	2.00	13.30	3.40	39.04	3.00	1.00	1.00	1.00	0.00	0.00	0.00	56.19	7.00	0.00
626.00	100110.00	1.00	92.00	112.00	17.66	2.00	10.50	2.60	36.67	3.00	2.00	1.00	0.00	0.00	1.00	0.00	36.67	1.00	0.00
627.00	100112.00	2.00	82.00	122.00	19.60	2.00	11.90	NA	33.16	3.00	NA	NA	NA	1.00	0.00	0.00	38.78	36.00	0.00
628.00	100113.00	1.00	74.00	110.00	21.80	2.00	19.00	4.10	25.05	4.00	NA	NA	NA	0.00	0.00	0.00	25.05	1.00	0.00
629.00	100114.00	1.00	71.00	124.00	25.50	1.00	14.40	4.30	46.76	3.00	2.00	1.00	0.00	0.00	0.00	1.00	46.57	12.00	0.00
630.00	100115.00	1.00	71.00	138.00	NA	1.00	11.50	3.60	28.28	4.00	2.00	1.00	1.00	1.00	0.00	1.00	28.28	1.00	0.00
631.00	100116.00	2.00	73.00	147.00	23.10	2.00	12.80	4.20	37.70	3.00	0.00	0.00	0.00	1.00	0.00	0.00	37.56	7.00	0.00
632.00	100118.00	1.00	82.00	152.00	NA	2.00	13.60	NA	54.77	3.00	NA	NA	NA	1.00	1.00	0.00	54.77	1.00	0.00
633.00	100119.00	1.00	83.00	136.00	NA	2.00	12.90	2.60	40.96	3.00	1.00	1.00	1.00	1.00	1.00	0.00	40.96	1.00	0.00
634.00	100301.00	2.00	88.00	152.00	15.60	2.00	12.00	3.70	69.36	2.00	0.00	0.00	0.00	1.00	0.00	0.00	84.12	24.00	0.00
635.00	100302.00	1.00	30.00	122.00	23.10	4.00	16.10	4.30	59.87	3.00	-1.00	0.00	0.00	0.00	0.00	0.00	68.74	24.00	0.00
636.00	100303.00	1.00	73.00	153.00	27.70	2.00	12.30	3.90	42.50	3.00	-1.00	0.00	1.00	1.00	0.00	0.00	37.00	36.00	0.00
637.00	100305.00	1.00	77.00	125.00	25.29	2.00	14.60	1.60	62.58	2.00	3.00	1.00	1.00	1.00	1.00	0.00	62.66	37.00	0.00
638.00	100309.00	1.00	77.00	132.00	27.50	1.00	12.50	4.20	33.35	3.00	0.00	0.00	0.00	1.00	0.00	1.00	38.47	35.00	0.00
639.00	100402.00	2.00	65.00	125.00	28.00	3.00	12.90	4.10	48.55	3.00	1.00	1.00	1.00	1.00	0.00	0.00	49.95	31.00	0.00
640.00	100403.00	2.00	50.00	212.00	30.10	3.00	10.00	3.20	42.03	3.00	2.00	1.00	1.00	1.00	0.00	1.00	84.85	35.00	0.00
641.00	100404.00	1.00	34.00	124.00	21.20	3.00	13.80	3.00	63.53	2.00	4.00	1.00	1.00	1.00	0.00	0.00	40.06	36.00	0.00
642.00	100405.00	1.00	48.00	141.00	21.00	4.00	14.50	4.80	71.67	2.00	0.00	0.00	0.00	1.00	0.00	0.00	71.25	11.00	0.00
643.00	100406.00	2.00	88.00	123.00	19.60	2.00	10.40	3.40	58.59	3.00	-1.00	0.00	0.00	1.00	0.00	0.00	45.75	36.00	0.00
644.00	100501.00	2.00	74.00	168.00	19.90	2.00	9.40	3.70	13.01	5.00	2.00	1.00	0.00	1.00	0.00	0.00	8.76	37.00	0.00
645.00	100601.00	1.00	79.00	169.00	18.90	2.00	12.70	4.00	29.10	4.00	-1.00	0.00	0.00	1.00	0.00	0.00	29.10	1.00	0.00
646.00	100602.00	1.00	81.00	131.00	24.35	4.00	14.50	2.40	81.19	2.00	-1.00	0.00	1.00	0.00	1.00	0.00	61.68	7.00	0.00
647.00	100605.00	1.00	82.00	142.00	21.50	2.00	10.20	3.90	19.26	4.00	0.00	0.00	1.00	1.00	1.00	0.00	19.26	1.00	0.00
648.00	100606.00	2.00	84.00	136.00	21.80	2.00	12.10	4.60	14.13	5.00	-1.00	0.00	0.00	1.00	0.00	0.00	18.95	36.00	0.00
649.00	110104.00	1.00	73.00	178.00	NA	1.00	7.90	2.60	14.85	5.00	3.00	1.00	0.00	1.00	1.00	1.00	10.38	7.00	0.00
650.00	110106.00	1.00	74.00	150.00	22.00	2.00	10.20	3.60	12.73	5.00	2.00	1.00	1.00	1.00	0.00	0.00	7.37	12.00	1.00
651.00	110107.00	1.00	66.00	145.00	25.10	1.00	11.00	3.90	14.35	5.00	3.00	1.00	1.00	1.00	0.00	1.00	7.75	12.00	0.00
652.00	110108.00	1.00	65.00	153.00	22.60	1.00	10.20	3.90	24.71	4.00	1.00	1.00	0.00	1.00	0.00	1.00	34.56	36.00	0.00
653.00	110110.00	1.00	64.00	174.00	26.40	3.00	13.20	4.40	23.64	4.00	2.00	1.00	0.00	1.00	0.00	0.00	23.33	36.00	0.00
654.00	110112.00	1.00	75.00	130.00	28.40	2.00	12.90	4.00	22.59	4.00	2.00	1.00	0.00	1.00	0.00	1.00	18.01	37.00	0.00
655.00	110114.00	2.00	84.00	185.00	24.40	4.00	10.70	4.10	32.93	3.00	0.00	0.00	1.00	1.00	0.00	0.00	29.86	30.00	0.00
656.00	110115.00	1.00	64.00	154.00	25.70	1.00	13.90	4.60	35.17	3.00	1.00	1.00	0.00	1.00	0.00	1.00	40.34	24.00	0.00
657.00	110116.00	1.00	72.00	142.00	30.90	1.00	10.60	3.90	26.63	4.00	1.00	1.00	0.00	1.00	1.00	1.00	26.63	1.00	0.00
658.00	110202.00	2.00	45.00	163.00	24.40	2.00	8.80	4.20	8.85	5.00	2.00	1.00	1.00	1.00	0.00	0.00	9.11	37.00	0.00
659.00	110203.00	1.00	50.00	155.00	30.40	2.00	13.20	3.90	26.64	4.00	3.00	1.00	0.00	1.00	0.00	1.00	6.85	36.00	1.00
660.00	110204.00	2.00	72.00	150.00	22.80	4.00	10.40	4.70	5.61	5.00	2.00	1.00	1.00	1.00	0.00	0.00	4.36	13.00	1.00
661.00	110205.00	1.00	66.00	105.00	21.00	3.00	11.40	3.10	17.52	4.00	3.00	1.00	1.00	1.00	0.00	0.00	13.75	37.00	0.00
662.00	110209.00	1.00	48.00	143.00	24.68	1.00	9.10	2.80	17.30	4.00	2.00	1.00	0.00	1.00	0.00	1.00	9.35	36.00	0.00
663.00	110211.00	2.00	82.00	146.00	21.30	2.00	10.50	4.70	16.27	4.00	0.00	0.00	0.00	1.00	1.00	0.00	16.27	1.00	0.00
664.00	110213.00	1.00	48.00	138.00	20.30	1.00	10.90	3.50	31.65	3.00	3.00	1.00	1.00	1.00	0.00	1.00	7.83	37.00	1.00
665.00	110301.00	2.00	72.00	141.00	26.20	4.00	10.60	3.80	12.63	5.00	1.00	1.00	1.00	1.00	0.00	0.00	19.45	38.00	0.00
666.00	110406.00	1.00	35.00	114.00	21.10	4.00	10.60	4.10	57.28	3.00	-1.00	0.00	1.00	0.00	0.00	0.00	52.06	6.00	0.00
667.00	110408.00	1.00	24.00	234.00	34.30	2.00	11.40	4.10	15.03	4.00	3.00	1.00	0.00	1.00	0.00	0.00	7.94	30.00	1.00
668.00	110409.00	2.00	43.00	134.00	25.20	3.00	11.40	3.30	31.26	3.00	3.00	1.00	1.00	1.00	0.00	0.00	70.58	38.00	0.00
669.00	110410.00	2.00	52.00	157.00	34.90	2.00	9.50	3.80	15.56	4.00	2.00	1.00	1.00	1.00	0.00	0.00	15.48	13.00	0.00
670.00	110412.00	2.00	60.00	120.00	22.40	4.00	13.30	4.30	33.22	3.00	-1.00	0.00	0.00	1.00	0.00	0.00	69.52	19.00	0.00
671.00	110413.00	1.00	49.00	127.00	28.40	1.00	14.20	3.10	33.38	3.00	3.00	1.00	1.00	1.00	1.00	1.00	33.38	1.00	0.00
672.00	110414.00	1.00	66.00	160.00	26.40	2.00	11.50	4.50	14.35	5.00	-1.00	0.00	0.00	1.00	0.00	0.00	22.27	7.00	0.00
673.00	110415.00	1.00	80.00	153.00	21.30	3.00	9.50	3.10	32.98	3.00	3.00	1.00	0.00	1.00	0.00	0.00	32.98	1.00	0.00
674.00	110416.00	1.00	76.00	140.00	26.42	3.00	10.60	2.90	12.99	5.00	3.00	1.00	1.00	1.00	1.00	0.00	8.18	7.00	1.00
675.00	110501.00	1.00	30.00	146.00	18.20	3.00	16.40	4.30	59.87	3.00	2.00	1.00	1.00	1.00	0.00	0.00	64.08	37.00	0.00
676.00	110502.00	1.00	80.00	132.00	16.30	2.00	11.20	4.20	17.88	4.00	2.00	1.00	1.00	1.00	1.00	0.00	14.78	37.00	0.00
677.00	120101.00	1.00	89.00	140.00	23.10	2.00	11.30	3.00	14.99	5.00	3.00	1.00	1.00	1.00	0.00	0.00	4.48	24.00	1.00
678.00	120104.00	1.00	85.00	159.00	28.70	2.00	11.60	3.90	30.34	3.00	0.00	0.00	0.00	1.00	1.00	1.00	30.34	1.00	0.00
679.00	120105.00	1.00	82.00	150.00	21.10	2.00	13.70	3.90	49.35	3.00	1.00	1.00	0.00	1.00	0.00	0.00	40.68	37.00	0.00
680.00	120106.00	2.00	36.00	135.00	26.40	4.00	10.50	3.90	28.69	4.00	-1.00	0.00	0.00	0.00	0.00	0.00	13.13	36.00	1.00
681.00	120107.00	1.00	68.00	146.00	25.60	1.00	12.40	3.00	12.02	5.00	3.00	1.00	1.00	1.00	1.00	1.00	7.79	18.00	1.00
682.00	120108.00	1.00	78.00	142.00	24.00	3.00	11.30	3.70	21.32	4.00	3.00	1.00	1.00	1.00	1.00	0.00	18.01	7.00	0.00
683.00	120110.00	1.00	57.00	143.00	24.20	3.00	15.10	4.00	45.63	3.00	3.00	1.00	0.00	1.00	0.00	0.00	26.61	37.00	0.00
684.00	120111.00	1.00	64.00	142.00	27.30	3.00	13.90	4.50	48.17	3.00	1.00	1.00	1.00	1.00	0.00	1.00	45.07	37.00	0.00
685.00	120112.00	1.00	34.00	122.00	20.40	3.00	14.80	4.70	42.17	3.00	1.00	1.00	0.00	1.00	0.00	0.00	32.24	36.00	0.00
686.00	120113.00	1.00	78.00	125.00	25.10	2.00	11.60	3.40	29.21	4.00	3.00	1.00	0.00	1.00	1.00	0.00	19.39	18.00	0.00
687.00	120114.00	1.00	64.00	177.00	35.40	1.00	17.80	3.80	52.98	3.00	3.00	1.00	0.00	1.00	1.00	1.00	58.81	7.00	0.00
688.00	120116.00	2.00	85.00	117.00	20.70	2.00	9.80	3.70	32.82	3.00	-1.00	0.00	0.00	1.00	1.00	0.00	32.71	13.00	0.00
689.00	120120.00	2.00	70.00	128.00	17.50	2.00	13.70	4.00	29.31	4.00	2.00	1.00	0.00	1.00	0.00	0.00	18.39	37.00	0.00
690.00	120121.00	1.00	76.00	129.00	24.20	2.00	13.20	4.00	26.22	4.00	-1.00	0.00	0.00	1.00	1.00	1.00	28.58	37.00	0.00
691.00	120122.00	2.00	57.00	105.00	19.70	4.00	14.70	3.90	44.93	3.00	-1.00	0.00	0.00	0.00	0.00	0.00	47.97	17.00	0.00
692.00	120123.00	2.00	62.00	178.00	19.80	2.00	8.30	4.10	7.54	5.00	2.00	1.00	0.00	1.00	0.00	0.00	4.22	30.00	1.00
693.00	120124.00	1.00	76.00	120.00	25.30	2.00	11.70	3.90	33.47	3.00	-1.00	0.00	1.00	1.00	0.00	0.00	35.79	6.00	0.00
694.00	120126.00	1.00	69.00	129.00	23.70	3.00	12.30	3.70	28.52	4.00	2.00	1.00	0.00	1.00	1.00	0.00	19.74	37.00	0.00
695.00	120128.00	1.00	72.00	119.00	26.60	3.00	15.60	4.20	28.17	4.00	3.00	1.00	1.00	1.00	0.00	1.00	36.06	37.00	0.00
696.00	120129.00	2.00	70.00	128.00	20.80	4.00	11.40	4.80	31.79	3.00	-1.00	0.00	0.00	1.00	0.00	1.00	29.42	37.00	0.00
697.00	120130.00	1.00	69.00	128.00	26.20	2.00	13.90	4.00	43.19	3.00	-1.00	0.00	0.00	1.00	1.00	1.00	48.33	35.00	0.00
698.00	120131.00	1.00	70.00	129.00	23.10	2.00	12.50	4.20	34.27	3.00	1.00	1.00	0.00	1.00	0.00	1.00	38.89	37.00	0.00
699.00	120133.00	2.00	60.00	120.00	24.40	3.00	11.00	4.30	28.41	4.00	-1.00	0.00	1.00	1.00	0.00	0.00	33.32	36.00	0.00
700.00	120134.00	2.00	77.00	156.00	25.20	2.00	9.40	3.90	33.76	3.00	2.00	1.00	1.00	1.00	0.00	0.00	24.71	36.00	0.00
701.00	120136.00	1.00	74.00	115.00	23.70	2.00	9.50	4.10	25.05	4.00	1.00	1.00	0.00	1.00	1.00	1.00	19.76	19.00	0.00
702.00	120137.00	1.00	61.00	130.00	23.40	1.00	11.20	4.00	44.75	3.00	2.00	1.00	0.00	1.00	1.00	1.00	41.07	12.00	0.00
703.00	120140.00	2.00	40.00	130.00	28.30	3.00	13.90	4.10	73.47	2.00	2.00	1.00	1.00	0.00	0.00	0.00	70.85	37.00	0.00
704.00	120141.00	2.00	78.00	144.00	16.31	3.00	7.10	2.80	15.76	4.00	3.00	1.00	1.00	1.00	0.00	1.00	9.10	18.00	1.00
705.00	120142.00	1.00	57.00	138.00	22.68	3.00	9.30	2.80	31.96	3.00	3.00	1.00	1.00	1.00	0.00	0.00	11.10	36.00	1.00
706.00	120301.00	1.00	59.00	135.00	26.10	1.00	12.70	3.50	33.69	3.00	3.00	1.00	1.00	1.00	0.00	1.00	8.25	25.00	1.00
707.00	120304.00	1.00	80.00	117.00	30.50	2.00	12.60	3.80	38.17	3.00	2.00	1.00	0.00	1.00	0.00	0.00	20.94	37.00	0.00
708.00	120306.00	1.00	72.00	153.00	NA	1.00	12.70	3.80	46.57	3.00	3.00	1.00	1.00	1.00	1.00	1.00	24.08	37.00	0.00
709.00	120307.00	1.00	78.00	147.00	20.30	1.00	10.70	3.30	38.45	3.00	3.00	1.00	0.00	1.00	1.00	1.00	29.10	18.00	0.00
710.00	120309.00	1.00	62.00	156.00	24.90	3.00	15.00	3.50	31.20	3.00	2.00	1.00	1.00	1.00	0.00	0.00	10.92	38.00	1.00
711.00	120312.00	1.00	47.00	157.00	25.65	1.00	13.10	2.30	41.23	3.00	3.00	1.00	1.00	1.00	0.00	1.00	10.44	30.00	1.00
712.00	120313.00	1.00	85.00	100.00	29.70	2.00	8.90	4.20	19.89	4.00	-1.00	0.00	0.00	1.00	0.00	0.00	24.87	36.00	0.00
713.00	120314.00	2.00	80.00	126.00	28.00	1.00	13.30	3.40	30.59	3.00	3.00	1.00	0.00	1.00	1.00	1.00	17.08	25.00	0.00
714.00	120315.00	2.00	64.00	179.00	25.00	2.00	11.20	4.30	20.36	4.00	2.00	1.00	0.00	1.00	0.00	0.00	20.66	36.00	0.00
715.00	120316.00	1.00	67.00	158.00	25.20	2.00	15.30	3.70	37.25	3.00	2.00	1.00	0.00	1.00	1.00	1.00	30.50	37.00	0.00
716.00	130101.00	1.00	71.00	166.00	20.00	2.00	10.70	4.00	27.80	4.00	-1.00	0.00	0.00	1.00	0.00	0.00	29.18	38.00	0.00
717.00	130102.00	2.00	83.00	136.00	22.50	2.00	10.50	4.20	17.91	4.00	-1.00	0.00	0.00	1.00	1.00	1.00	28.20	38.00	0.00
718.00	130103.00	1.00	79.00	133.00	34.50	2.00	11.30	3.80	24.84	4.00	1.00	1.00	0.00	1.00	0.00	0.00	16.17	36.00	0.00
719.00	130106.00	1.00	76.00	107.00	19.10	4.00	12.00	4.30	41.66	3.00	-1.00	0.00	0.00	1.00	0.00	0.00	38.01	38.00	0.00
720.00	130107.00	1.00	77.00	102.00	22.70	4.00	8.60	3.30	18.74	4.00	3.00	1.00	1.00	0.00	0.00	0.00	18.74	1.00	0.00
721.00	130109.00	1.00	71.00	123.00	22.80	1.00	11.50	3.40	44.33	3.00	1.00	1.00	1.00	1.00	1.00	1.00	38.44	36.00	0.00
722.00	130201.00	1.00	75.00	146.00	27.20	1.00	10.30	3.30	25.76	4.00	3.00	1.00	0.00	1.00	1.00	1.00	24.80	37.00	0.00
723.00	130202.00	1.00	62.00	164.00	34.10	3.00	15.70	3.90	83.74	2.00	2.00	1.00	0.00	1.00	0.00	0.00	67.33	35.00	0.00
724.00	130203.00	1.00	54.00	151.00	23.19	1.00	14.20	2.20	34.78	3.00	3.00	1.00	1.00	1.00	0.00	1.00	8.45	24.00	1.00
725.00	130204.00	1.00	73.00	NA	NA	4.00	13.80	3.70	41.45	3.00	0.00	0.00	1.00	1.00	0.00	0.00	39.35	38.00	0.00
726.00	130205.00	1.00	76.00	126.00	NA	3.00	14.40	3.60	72.44	2.00	-1.00	0.00	0.00	1.00	0.00	0.00	72.44	1.00	0.00
727.00	130206.00	2.00	49.00	140.00	NA	2.00	16.70	4.00	80.58	2.00	1.00	1.00	1.00	1.00	0.00	0.00	59.70	36.00	0.00
728.00	130207.00	2.00	78.00	NA	NA	4.00	10.50	4.40	33.03	3.00	-1.00	0.00	0.00	1.00	0.00	1.00	32.10	36.00	0.00
729.00	130208.00	2.00	77.00	145.00	23.30	2.00	10.80	3.50	18.89	4.00	3.00	1.00	1.00	1.00	0.00	0.00	11.82	19.00	1.00
730.00	130209.00	1.00	52.00	NA	22.00	1.00	10.60	3.20	25.09	4.00	3.00	1.00	0.00	1.00	0.00	1.00	9.12	13.00	1.00
731.00	130210.00	2.00	71.00	120.00	17.90	1.00	10.40	4.00	51.05	3.00	-1.00	0.00	0.00	0.00	0.00	1.00	46.22	36.00	0.00
732.00	140105.00	1.00	30.00	118.00	21.00	3.00	16.10	4.50	54.85	3.00	2.00	1.00	0.00	1.00	0.00	0.00	49.22	36.00	0.00
733.00	140106.00	1.00	86.00	126.00	26.00	2.00	13.20	3.90	23.99	4.00	3.00	1.00	0.00	1.00	0.00	1.00	7.99	24.00	1.00
734.00	140108.00	2.00	72.00	184.00	24.40	1.00	9.60	3.30	13.62	5.00	3.00	1.00	0.00	1.00	1.00	1.00	10.35	6.00	1.00
735.00	140109.00	1.00	77.00	139.00	NA	4.00	12.70	3.90	50.25	3.00	-1.00	0.00	0.00	0.00	0.00	0.00	45.18	35.00	0.00
736.00	140111.00	1.00	65.00	152.00	24.40	1.00	12.70	4.10	30.78	3.00	1.00	1.00	0.00	1.00	1.00	1.00	16.83	32.00	0.00
737.00	140113.00	2.00	74.00	128.00	23.70	4.00	11.80	3.70	28.85	4.00	2.00	1.00	0.00	1.00	0.00	0.00	19.31	37.00	0.00
738.00	140114.00	1.00	64.00	117.00	25.60	2.00	12.40	3.60	24.82	4.00	1.00	1.00	0.00	1.00	0.00	0.00	22.27	38.00	0.00
739.00	140115.00	2.00	87.00	151.00	NA	3.00	12.50	3.40	29.86	4.00	3.00	1.00	0.00	1.00	0.00	0.00	9.15	37.00	1.00
740.00	140116.00	1.00	84.00	112.00	22.40	1.00	9.70	3.00	19.12	4.00	2.00	1.00	0.00	1.00	1.00	1.00	24.07	6.00	0.00
741.00	140118.00	1.00	89.00	136.00	25.20	2.00	11.20	4.00	26.51	4.00	0.00	0.00	0.00	0.00	0.00	0.00	27.94	18.00	0.00
742.00	140119.00	1.00	77.00	142.00	NA	2.00	14.20	4.20	41.85	3.00	-1.00	0.00	0.00	1.00	1.00	0.00	45.18	35.00	0.00
743.00	140120.00	1.00	73.00	150.00	24.90	3.00	15.30	4.00	51.02	3.00	3.00	1.00	1.00	1.00	0.00	0.00	55.98	36.00	0.00
744.00	140121.00	1.00	85.00	144.00	21.60	2.00	12.10	3.80	34.79	3.00	-1.00	0.00	0.00	1.00	1.00	0.00	34.56	25.00	0.00
745.00	140122.00	1.00	83.00	165.00	23.10	2.00	11.20	3.70	37.77	3.00	0.00	0.00	0.00	1.00	0.00	0.00	37.39	37.00	0.00
746.00	140123.00	1.00	71.00	NA	21.50	4.00	10.50	3.90	30.01	3.00	2.00	1.00	0.00	1.00	0.00	1.00	16.36	37.00	0.00
747.00	140125.00	2.00	61.00	150.00	33.29	1.00	10.10	2.90	16.91	4.00	4.00	1.00	1.00	1.00	0.00	1.00	6.01	36.00	1.00
748.00	140126.00	2.00	86.00	184.00	NA	4.00	12.60	3.80	32.71	3.00	0.00	0.00	0.00	1.00	0.00	0.00	32.71	1.00	0.00
749.00	140127.00	1.00	74.00	133.00	23.20	2.00	15.40	4.20	42.33	3.00	-1.00	0.00	0.00	1.00	1.00	0.00	41.85	37.00	0.00
750.00	140130.00	1.00	91.00	100.00	22.80	3.00	11.50	4.20	24.90	4.00	2.00	1.00	1.00	1.00	1.00	0.00	17.18	12.00	0.00
751.00	140131.00	1.00	72.00	137.00	22.30	4.00	11.30	3.90	19.18	4.00	1.00	1.00	1.00	1.00	0.00	0.00	14.27	36.00	0.00
752.00	140132.00	2.00	76.00	106.00	23.50	4.00	10.80	3.90	33.89	3.00	-1.00	0.00	0.00	1.00	0.00	0.00	29.59	37.00	0.00
753.00	140133.00	1.00	79.00	150.00	26.80	3.00	9.80	3.50	27.43	4.00	2.00	1.00	0.00	1.00	0.00	1.00	23.28	7.00	0.00
754.00	140201.00	1.00	68.00	144.00	23.90	1.00	14.10	4.30	37.09	3.00	0.00	0.00	0.00	1.00	0.00	1.00	26.74	38.00	0.00
755.00	140202.00	1.00	68.00	120.00	NA	4.00	12.90	3.70	22.18	4.00	2.00	1.00	0.00	1.00	1.00	0.00	16.69	12.00	0.00
756.00	140301.00	1.00	69.00	113.00	22.70	2.00	13.70	4.30	36.93	3.00	1.00	1.00	0.00	1.00	1.00	1.00	29.77	38.00	0.00
757.00	150101.00	1.00	86.00	150.00	17.60	2.00	8.70	4.00	22.80	4.00	0.00	0.00	0.00	1.00	0.00	0.00	10.26	12.00	1.00
758.00	150102.00	1.00	84.00	121.00	22.90	2.00	8.50	4.20	18.35	4.00	-1.00	0.00	0.00	1.00	1.00	0.00	20.90	7.00	0.00
759.00	150103.00	1.00	61.00	113.00	30.00	3.00	14.30	4.50	48.84	3.00	2.00	1.00	0.00	0.00	0.00	1.00	44.51	37.00	0.00
760.00	150104.00	1.00	77.00	114.00	20.20	4.00	9.00	3.40	33.58	3.00	1.00	1.00	1.00	1.00	0.00	0.00	35.53	25.00	0.00
761.00	150105.00	1.00	73.00	162.00	27.10	2.00	14.30	4.00	40.13	3.00	2.00	1.00	0.00	1.00	0.00	0.00	28.22	37.00	0.00
762.00	150108.00	1.00	60.00	173.00	19.10	3.00	13.70	4.20	49.52	3.00	1.00	1.00	1.00	1.00	0.00	0.00	40.25	36.00	0.00
763.00	150109.00	2.00	47.00	137.00	22.40	4.00	13.80	4.60	53.29	3.00	0.00	0.00	0.00	1.00	0.00	0.00	47.97	24.00	0.00
764.00	150111.00	1.00	67.00	146.00	25.60	2.00	12.70	4.20	47.54	3.00	0.00	0.00	0.00	1.00	0.00	0.00	46.95	37.00	0.00
765.00	150113.00	2.00	52.00	131.00	25.30	1.00	9.00	3.70	16.01	4.00	2.00	1.00	0.00	1.00	0.00	1.00	16.01	1.00	0.00
766.00	150115.00	1.00	72.00	116.00	20.60	1.00	7.10	3.60	15.82	4.00	1.00	1.00	0.00	1.00	1.00	1.00	7.79	36.00	1.00
767.00	150202.00	1.00	85.00	140.00	22.50	2.00	10.00	3.80	22.88	4.00	3.00	1.00	0.00	1.00	0.00	0.00	22.80	6.00	0.00
768.00	150203.00	1.00	60.00	180.00	27.50	1.00	11.50	3.40	12.90	5.00	3.00	1.00	1.00	1.00	1.00	1.00	4.38	13.00	1.00
769.00	150205.00	1.00	68.00	136.00	26.60	1.00	10.40	3.80	23.69	4.00	1.00	1.00	0.00	1.00	1.00	1.00	23.59	6.00	0.00
770.00	150206.00	1.00	68.00	83.00	20.70	2.00	13.20	4.10	28.15	4.00	-1.00	0.00	0.00	1.00	0.00	0.00	33.22	36.00	0.00
771.00	150207.00	1.00	79.00	138.00	29.20	2.00	13.10	3.90	33.10	3.00	2.00	1.00	0.00	1.00	1.00	1.00	29.33	36.00	0.00
772.00	150208.00	2.00	68.00	170.00	24.90	2.00	10.90	4.30	38.48	3.00	0.00	0.00	0.00	1.00	1.00	0.00	39.58	36.00	0.00
773.00	150209.00	1.00	64.00	172.00	28.70	2.00	10.50	3.40	11.32	5.00	3.00	1.00	1.00	1.00	1.00	1.00	3.99	24.00	1.00
774.00	150303.00	1.00	74.00	139.00	24.50	2.00	13.90	4.60	21.65	4.00	-1.00	0.00	0.00	1.00	0.00	1.00	21.65	1.00	0.00
775.00	150304.00	1.00	63.00	151.00	22.10	1.00	12.50	3.60	46.69	3.00	2.00	1.00	1.00	1.00	0.00	1.00	46.69	1.00	0.00
776.00	150305.00	1.00	62.00	119.00	23.20	4.00	12.00	4.90	16.18	4.00	3.00	1.00	1.00	1.00	0.00	0.00	18.02	7.00	1.00
777.00	150306.00	2.00	69.00	145.00	17.43	4.00	11.10	2.90	18.41	4.00	2.00	1.00	0.00	1.00	1.00	0.00	17.51	7.00	0.00
778.00	150307.00	1.00	72.00	147.00	19.90	2.00	11.60	3.30	24.12	4.00	3.00	1.00	0.00	1.00	0.00	0.00	10.39	36.00	1.00
779.00	150308.00	1.00	72.00	166.00	21.90	1.00	13.40	4.60	37.30	3.00	1.00	1.00	0.00	1.00	0.00	1.00	34.71	6.00	0.00
780.00	150309.00	1.00	38.00	134.00	22.90	3.00	15.30	4.20	54.94	3.00	1.00	1.00	1.00	1.00	0.00	0.00	53.28	37.00	0.00
781.00	150310.00	1.00	74.00	134.00	23.80	1.00	8.90	3.70	10.03	5.00	3.00	1.00	1.00	1.00	1.00	1.00	10.03	1.00	1.00
782.00	150311.00	1.00	93.00	110.00	22.10	1.00	8.70	3.50	21.44	4.00	-1.00	0.00	0.00	1.00	1.00	1.00	21.44	1.00	0.00
783.00	150312.00	1.00	74.00	150.00	28.30	2.00	14.00	4.50	40.62	3.00	1.00	1.00	0.00	1.00	0.00	0.00	44.47	36.00	0.00
784.00	150401.00	2.00	81.00	170.00	25.60	1.00	10.20	4.50	17.49	4.00	4.00	1.00	0.00	1.00	0.00	1.00	17.49	1.00	0.00
785.00	150403.00	1.00	75.00	120.00	26.00	1.00	11.20	3.90	20.09	4.00	-1.00	0.00	0.00	1.00	0.00	1.00	15.51	37.00	0.00
786.00	150404.00	2.00	66.00	120.00	24.90	2.00	11.70	4.20	30.77	3.00	-1.00	0.00	0.00	1.00	0.00	1.00	40.74	39.00	0.00
787.00	160101.00	1.00	82.00	159.00	19.00	2.00	8.20	3.20	5.12	5.00	0.00	0.00	0.00	1.00	1.00	0.00	5.12	1.00	1.00
788.00	160102.00	1.00	65.00	160.00	22.58	1.00	9.90	2.00	20.08	4.00	3.00	1.00	1.00	1.00	0.00	1.00	20.08	1.00	0.00
789.00	160103.00	2.00	68.00	197.00	22.50	1.00	9.60	4.40	5.26	5.00	3.00	1.00	1.00	1.00	0.00	1.00	5.12	12.00	1.00
790.00	160104.00	2.00	72.00	169.00	22.49	1.00	6.60	2.70	12.10	5.00	3.00	1.00	0.00	1.00	0.00	1.00	9.29	7.00	1.00
791.00	160105.00	1.00	63.00	178.00	21.30	3.00	6.20	3.10	5.12	5.00	3.00	1.00	1.00	1.00	0.00	0.00	5.12	1.00	1.00
792.00	160106.00	1.00	43.00	173.00	30.30	2.00	14.50	4.00	49.06	3.00	2.00	1.00	0.00	1.00	0.00	1.00	49.06	1.00	0.00
793.00	160107.00	1.00	71.00	154.00	24.20	2.00	15.40	4.20	52.47	3.00	2.00	1.00	0.00	1.00	0.00	0.00	47.95	38.00	0.00
794.00	160109.00	2.00	71.00	179.00	20.50	2.00	9.90	4.20	20.90	4.00	1.00	1.00	1.00	1.00	0.00	0.00	20.90	1.00	0.00
795.00	160111.00	1.00	60.00	118.00	27.60	2.00	14.60	4.20	40.82	3.00	-1.00	0.00	0.00	1.00	0.00	0.00	41.86	38.00	0.00
796.00	160112.00	1.00	52.00	94.00	21.30	4.00	13.50	4.30	27.29	4.00	-1.00	0.00	0.00	1.00	0.00	0.00	28.93	36.00	0.00
797.00	160113.00	2.00	72.00	149.00	24.70	3.00	12.60	4.30	39.83	3.00	3.00	1.00	1.00	1.00	0.00	0.00	39.83	1.00	0.00
