# Supplementary material for: Nomogram predicting the risk of three-year chronic kidney disease adverse outcomes among East Asian patients with CKD
Source: BMC Nephrol. 2021 Sep 27;22:322. doi: 10.1186/s12882-021-02496-7 (PMC8477525; doi:10.1186/s12882-021-02496-7)
Supplement: Supplementary file 2 — Additional file 2. [file 12882_2021_2496_MOESM2_ESM.csv]

group	number of one group	ID	gender	age	SBP	BMI	etiology.of.CKD	Hb	Alb	eGFR	CKD_stage	dipstick.proteinuria	urinary.occult.blood	hypertension	prevalence.of.CVD	diabetes	observational.duration	CKD.progression
3.00	1.00	1005602.00	1.00	81.00	160.00	25.10	4.00	14.60	4.86	37.63	3.00	0.00	0.00	1.00	0.00	0.00	36.00	0.00
3.00	2.00	1008601.00	1.00	51.00	124.00	NA	0.00	14.20	4.46	29.74	4.00	-1.00	0.00	0.00	0.00	0.00	36.00	0.00
3.00	3.00	1020789.00	2.00	69.00	139.00	24.53	3.00	13.90	3.75	34.17	3.00	2.00	0.00	1.00	0.00	0.00	36.00	0.00
3.00	4.00	1028349.00	2.00	63.00	131.00	22.05	4.00	10.60	4.08	12.77	5.00	1.00	1.00	1.00	0.00	0.00	36.00	1.00
3.00	5.00	1030523.00	1.00	62.00	116.00	26.31	3.00	13.30	4.15	26.62	4.00	1.00	1.00	1.00	0.00	1.00	36.00	1.00
3.00	6.00	1032916.00	2.00	40.00	143.00	19.72	4.00	15.00	2.30	55.48	3.00	3.00	1.00	0.00	0.00	0.00	36.00	1.00
3.00	7.00	1036709.00	1.00	26.00	147.00	21.99	3.00	14.80	4.50	24.42	4.00	2.00	1.00	0.00	0.00	0.00	36.00	0.00
3.00	8.00	1037868.00	1.00	64.00	92.00	19.39	3.00	14.50	3.11	63.01	2.00	2.00	1.00	0.00	0.00	0.00	36.00	1.00
3.00	9.00	1040026.00	1.00	83.00	172.00	NA	1.00	11.00	3.98	5.76	5.00	3.00	1.00	1.00	1.00	1.00	36.00	1.00
3.00	10.00	1047284.00	2.00	63.00	210.00	0.00	4.00	13.00	NA	11.07	5.00	-1.00	0.00	1.00	0.00	0.00	36.00	0.00
3.00	11.00	1063952.00	2.00	73.00	147.00	23.14	3.00	8.60	4.46	8.69	5.00	2.00	0.00	1.00	0.00	1.00	36.00	1.00
3.00	12.00	1066005.00	1.00	59.00	122.00	23.38	1.00	13.20	3.28	32.12	3.00	3.00	0.00	1.00	1.00	1.00	36.00	1.00
3.00	13.00	1068182.00	2.00	65.00	200.00	22.89	1.00	7.80	2.71	8.73	5.00	3.00	1.00	1.00	0.00	1.00	36.00	1.00
3.00	14.00	1073091.00	2.00	43.00	197.00	22.93	3.00	8.00	NA	17.62	4.00	3.00	0.00	0.00	0.00	0.00	36.00	0.00
3.00	15.00	1080764.00	1.00	76.00	145.00	28.90	1.00	10.80	4.55	15.20	4.00	1.00	0.00	1.00	1.00	1.00	36.00	0.00
3.00	16.00	1083577.00	1.00	62.00	117.00	24.33	2.00	12.00	4.05	24.30	4.00	-1.00	0.00	0.00	0.00	0.00	36.00	0.00
3.00	18.00	1086329.00	2.00	69.00	158.00	38.30	1.00	9.60	4.46	25.33	4.00	0.00	0.00	1.00	1.00	1.00	36.00	0.00
3.00	20.00	1089902.00	2.00	47.00	126.00	NA	4.00	12.70	4.08	46.01	3.00	-1.00	1.00	0.00	0.00	0.00	36.00	0.00
3.00	21.00	1092585.00	1.00	63.00	202.00	21.78	3.00	8.90	3.14	49.98	3.00	3.00	1.00	1.00	0.00	0.00	36.00	0.00
3.00	22.00	1097945.00	1.00	54.00	135.00	28.47	1.00	10.80	3.44	27.21	4.00	3.00	0.00	1.00	0.00	1.00	36.00	1.00
3.00	23.00	1103897.00	1.00	68.00	184.00	NA	3.00	9.30	3.77	5.89	5.00	3.00	1.00	1.00	0.00	1.00	36.00	1.00
3.00	24.00	1105569.00	1.00	56.00	166.00	NA	1.00	9.90	3.47	14.61	5.00	3.00	0.00	1.00	1.00	1.00	36.00	1.00
3.00	25.00	1105798.00	1.00	69.00	158.00	26.12	1.00	12.20	2.73	18.46	4.00	3.00	1.00	1.00	1.00	1.00	36.00	1.00
3.00	26.00	1110175.00	1.00	76.00	150.00	24.92	4.00	10.10	4.39	32.58	3.00	-1.00	0.00	1.00	0.00	0.00	36.00	1.00
3.00	27.00	1111914.00	2.00	75.00	126.00	0.42	4.00	8.10	NA	12.87	5.00	1.00	1.00	1.00	1.00	1.00	36.00	1.00
3.00	28.00	1126533.00	1.00	77.00	105.00	21.08	4.00	13.20	3.80	23.21	4.00	-1.00	1.00	1.00	1.00	1.00	36.00	0.00
3.00	29.00	1127389.00	1.00	59.00	118.00	NA	1.00	11.90	4.10	88.75	2.00	2.00	0.00	0.00	0.00	1.00	36.00	1.00
3.00	30.00	1128481.00	2.00	73.00	138.00	27.94	4.00	11.90	4.25	26.77	4.00	1.00	0.00	1.00	1.00	1.00	36.00	0.00
3.00	31.00	1130355.00	1.00	70.00	108.00	23.31	4.00	10.70	3.19	13.09	5.00	0.00	1.00	1.00	1.00	1.00	36.00	1.00
3.00	32.00	1142869.00	1.00	52.00	171.00	27.08	3.00	10.60	3.66	21.42	4.00	0.00	0.00	1.00	0.00	0.00	36.00	1.00
3.00	33.00	1151019.00	2.00	67.00	162.00	NA	4.00	12.40	3.80	24.59	4.00	1.00	1.00	1.00	0.00	0.00	36.00	0.00
3.00	34.00	1161911.00	2.00	75.00	106.00	22.81	3.00	10.40	2.66	20.44	4.00	3.00	0.00	1.00	0.00	0.00	36.00	1.00
3.00	35.00	1163316.00	2.00	58.00	168.00	26.26	3.00	11.50	4.09	33.53	3.00	3.00	1.00	1.00	0.00	1.00	36.00	0.00
3.00	36.00	1170814.00	2.00	34.00	140.00	17.75	3.00	12.30	3.85	26.51	4.00	2.00	1.00	0.00	0.00	0.00	36.00	1.00
3.00	37.00	1176655.00	2.00	25.00	99.00	NA	4.00	9.50	3.82	24.51	4.00	3.00	1.00	1.00	0.00	0.00	36.00	1.00
3.00	38.00	1177963.00	2.00	58.00	166.00	28.64	3.00	9.20	3.93	17.44	4.00	2.00	0.00	1.00	0.00	0.00	36.00	1.00
3.00	39.00	1178177.00	1.00	80.00	168.00	21.07	3.00	10.00	3.46	8.57	5.00	2.00	1.00	1.00	1.00	0.00	36.00	1.00
3.00	41.00	1185577.00	1.00	70.00	140.00	22.94	3.00	14.20	4.22	41.41	3.00	1.00	0.00	1.00	0.00	0.00	36.00	0.00
3.00	42.00	1190869.00	1.00	64.00	185.00	19.34	1.00	13.30	3.43	40.62	3.00	2.00	1.00	1.00	0.00	1.00	36.00	1.00
3.00	43.00	1196906.00	2.00	57.00	156.00	22.99	4.00	8.70	3.99	13.09	5.00	1.00	0.00	1.00	0.00	0.00	36.00	1.00
3.00	44.00	1197819.00	2.00	76.00	158.00	NA	2.00	12.30	4.37	41.58	3.00	-1.00	0.00	1.00	0.00	0.00	36.00	0.00
3.00	46.00	1201985.00	1.00	57.00	144.00	24.71	2.00	16.10	4.77	41.62	3.00	-1.00	0.00	0.00	0.00	1.00	36.00	0.00
3.00	47.00	1202116.00	1.00	46.00	149.00	21.41	3.00	11.80	3.02	27.84	4.00	3.00	1.00	1.00	0.00	0.00	36.00	0.00
3.00	48.00	1210782.00	2.00	78.00	202.00	22.80	4.00	9.00	3.38	14.16	5.00	-1.00	0.00	1.00	0.00	0.00	36.00	0.00
3.00	49.00	1210791.00	2.00	31.00	136.00	23.88	3.00	12.20	3.27	25.04	4.00	3.00	1.00	0.00	0.00	0.00	36.00	1.00
3.00	50.00	1214693.00	1.00	61.00	139.00	22.77	1.00	11.50	2.74	53.87	3.00	3.00	1.00	1.00	1.00	1.00	36.00	1.00
3.00	51.00	1215412.00	1.00	63.00	160.00	23.74	1.00	11.20	2.26	23.41	4.00	3.00	1.00	1.00	1.00	1.00	36.00	1.00
3.00	52.00	1215749.00	1.00	61.10	132.00	23.57	2.00	12.10	4.10	50.42	3.00	-1.00	0.00	1.00	0.00	1.00	36.00	0.00
3.00	53.00	1216307.00	2.00	60.00	124.00	26.12	4.00	12.40	2.86	57.15	3.00	3.00	1.00	0.00	0.00	0.00	36.00	0.00
3.00	54.00	1218706.00	1.00	64.00	151.00	26.70	4.00	11.00	3.73	48.22	3.00	-1.00	0.00	1.00	1.00	0.00	36.00	1.00
3.00	56.00	1219967.00	1.00	64.00	158.00	26.92	3.00	14.20	2.29	26.06	4.00	3.00	1.00	0.00	0.00	0.00	36.00	1.00
3.00	57.00	1231547.00	2.00	67.00	192.00	27.77	1.00	8.80	3.37	33.11	3.00	2.00	0.00	1.00	0.00	1.00	36.00	1.00
3.00	58.00	1233282.00	2.00	71.00	188.00	22.75	4.00	10.70	4.46	30.76	3.00	-1.00	0.00	1.00	0.00	1.00	36.00	0.00
3.00	59.00	1233417.00	2.00	53.00	117.00	23.91	3.00	8.60	3.91	14.78	5.00	2.00	1.00	0.00	0.00	1.00	36.00	1.00
3.00	60.00	1233659.00	1.00	66.00	150.00	19.82	3.00	10.80	3.67	12.32	5.00	2.00	1.00	1.00	0.00	0.00	36.00	0.00
3.00	61.00	1237070.00	2.00	74.00	125.00	25.43	3.00	11.70	4.08	8.04	5.00	2.00	0.00	1.00	0.00	0.00	36.00	1.00
3.00	63.00	1245270.00	1.00	81.00	143.00	21.94	2.00	13.30	4.20	48.03	3.00	-1.00	0.00	1.00	0.00	0.00	36.00	0.00
3.00	64.00	1271381.00	1.00	80.00	136.00	NA	2.00	9.10	2.92	17.46	4.00	1.00	1.00	0.00	1.00	0.00	36.00	1.00
3.00	65.00	1280219.00	1.00	68.00	145.00	27.20	4.00	12.40	4.53	15.76	4.00	1.00	1.00	1.00	1.00	0.00	36.00	0.00
3.00	66.00	1285125.00	1.00	50.00	168.00	NA	3.00	10.30	3.38	13.88	5.00	2.00	1.00	1.00	1.00	0.00	36.00	1.00
3.00	67.00	1289673.00	2.00	78.00	140.00	19.38	3.00	9.10	4.20	41.79	3.00	2.00	1.00	1.00	0.00	1.00	36.00	0.00
3.00	68.00	1298528.00	1.00	34.00	171.00	27.29	3.00	12.40	4.13	32.79	3.00	3.00	0.00	1.00	0.00	1.00	36.00	1.00
3.00	69.00	1299944.00	2.00	39.00	110.00	19.95	3.00	10.90	3.68	40.66	3.00	3.00	1.00	0.00	0.00	0.00	36.00	0.00
3.00	70.00	1311673.00	1.00	45.00	105.00	24.97	4.00	14.10	4.11	45.74	3.00	-1.00	0.00	1.00	0.00	0.00	36.00	0.00
3.00	71.00	1315877.00	2.00	60.00	162.00	22.35	4.00	8.50	4.21	19.39	4.00	-1.00	0.00	1.00	0.00	0.00	36.00	0.00
3.00	72.00	1318753.00	2.00	62.00	156.00	19.00	1.00	10.00	4.25	54.90	3.00	1.00	0.00	0.00	0.00	1.00	36.00	0.00
3.00	73.00	1319178.00	1.00	75.00	126.00	25.08	3.00	12.30	3.70	34.52	3.00	2.00	1.00	1.00	0.00	1.00	36.00	0.00
3.00	74.00	1322468.00	2.00	65.00	116.00	22.95	3.00	10.00	3.86	25.96	4.00	1.00	0.00	0.00	0.00	0.00	36.00	0.00
3.00	76.00	1328178.00	1.00	57.00	119.00	NA	4.00	15.50	3.93	85.12	2.00	3.00	1.00	0.00	0.00	0.00	36.00	0.00
3.00	77.00	1330623.00	2.00	81.00	189.00	31.05	3.00	12.30	3.94	12.38	5.00	3.00	1.00	1.00	1.00	1.00	36.00	1.00
3.00	78.00	1340128.00	2.00	59.00	163.00	19.45	1.00	10.90	2.99	40.65	3.00	3.00	1.00	1.00	1.00	1.00	36.00	1.00
3.00	79.00	1340969.00	2.00	30.00	95.00	20.39	4.00	8.60	3.47	38.67	3.00	-1.00	1.00	0.00	0.00	0.00	36.00	0.00
3.00	80.00	1346469.00	1.00	61.00	129.00	25.91	3.00	13.30	4.75	66.51	2.00	-1.00	1.00	0.00	0.00	0.00	36.00	0.00
3.00	81.00	1359492.00	2.00	77.00	170.00	0.00	2.00	10.10	NA	19.05	4.00	-1.00	0.00	1.00	1.00	0.00	36.00	0.00
3.00	82.00	1361757.00	2.00	26.00	90.00	28.76	4.00	8.70	2.75	25.09	4.00	3.00	1.00	0.00	0.00	0.00	36.00	0.00
3.00	83.00	1364086.00	2.00	69.00	158.00	26.91	3.00	11.00	3.22	24.57	4.00	3.00	1.00	0.00	0.00	0.00	36.00	0.00
3.00	84.00	1366196.00	1.00	63.00	144.00	27.37	3.00	11.30	3.51	12.60	5.00	2.00	0.00	1.00	0.00	0.00	36.00	1.00
3.00	85.00	1374527.00	2.00	27.00	132.00	20.69	4.00	11.90	3.71	74.19	2.00	2.00	1.00	0.00	0.00	0.00	36.00	0.00
3.00	86.00	1374918.00	2.00	60.00	134.00	22.39	4.00	12.20	3.78	50.77	3.00	-1.00	0.00	0.00	0.00	0.00	36.00	0.00
3.00	87.00	1383796.00	1.00	43.00	112.00	27.28	3.00	13.90	3.97	23.05	4.00	3.00	1.00	1.00	0.00	0.00	36.00	1.00
3.00	88.00	1384272.00	1.00	69.00	144.00	23.00	3.00	9.60	3.62	14.69	5.00	1.00	1.00	1.00	1.00	0.00	36.00	1.00
3.00	89.00	1388860.00	1.00	38.00	131.00	NA	3.00	10.90	NA	38.30	3.00	-1.00	0.00	0.00	0.00	0.00	36.00	0.00
3.00	90.00	1389262.00	1.00	83.00	157.00	20.28	2.00	14.20	4.63	43.41	3.00	-1.00	0.00	1.00	0.00	0.00	36.00	0.00
3.00	91.00	1392428.00	2.00	62.00	108.00	27.06	3.00	11.30	4.24	13.53	5.00	2.00	0.00	0.00	0.00	0.00	36.00	0.00
3.00	92.00	1392830.00	1.00	70.00	162.00	26.09	1.00	9.60	3.27	20.04	4.00	3.00	0.00	1.00	1.00	1.00	36.00	1.00
3.00	93.00	1394376.00	1.00	81.00	155.00	NA	3.00	9.20	3.87	41.62	3.00	1.00	0.00	1.00	1.00	0.00	36.00	0.00
3.00	94.00	1396291.00	2.00	80.00	148.00	26.84	3.00	12.20	4.18	21.90	4.00	-1.00	0.00	0.00	0.00	0.00	36.00	0.00
3.00	95.00	1406914.00	1.00	68.00	143.00	26.47	4.00	12.40	3.33	64.47	2.00	3.00	1.00	1.00	0.00	0.00	36.00	0.00
3.00	96.00	1413624.00	2.00	64.00	132.00	NA	4.00	10.80	4.13	38.83	3.00	-1.00	0.00	0.00	0.00	0.00	36.00	0.00
3.00	97.00	1429159.00	1.00	44.00	186.00	30.41	3.00	11.30	3.40	4.82	5.00	3.00	1.00	1.00	0.00	0.00	36.00	1.00
3.00	98.00	1429918.00	2.00	33.00	107.00	18.83	3.00	13.00	4.80	88.34	2.00	2.00	1.00	1.00	0.00	0.00	36.00	0.00
3.00	99.00	1431607.00	2.00	66.00	134.00	19.01	4.00	10.00	4.55	15.35	4.00	1.00	1.00	0.00	0.00	1.00	36.00	0.00
3.00	100.00	1432660.00		36.00	118.00	NA	4.00	8.70	2.30	9.92	5.00	3.00	1.00	0.00	0.00	0.00	36.00	1.00
3.00	101.00	1434546.00	1.00	40.00	134.00	31.79	1.00	12.30	3.72	28.98	4.00	3.00	1.00	1.00	1.00	1.00	36.00	1.00
3.00	102.00	1434860.00	1.00	64.00	142.00	26.70	3.00	8.10	3.14	41.72	3.00	3.00	0.00	1.00	0.00	0.00	36.00	0.00
3.00	103.00	1435844.00	2.00	30.00	90.00	17.75	3.00	10.30	2.73	20.75	4.00	3.00	1.00	0.00	0.00	0.00	36.00	0.00
3.00	104.00	1440207.00	1.00	40.00	177.00	19.10	1.00	8.10	2.94	41.02	3.00	3.00	1.00	1.00	0.00	1.00	36.00	1.00
3.00	105.00	1440613.00	2.00	44.00	126.00	20.53	3.00	12.30	NA	53.33	3.00	1.00	0.00	1.00	0.00	0.00	36.00	0.00
3.00	106.00	1440706.00	1.00	50.00	114.00	22.43	3.00	11.90	1.78	17.15	4.00	3.00	0.00	0.00	0.00	0.00	36.00	1.00
3.00	107.00	1449615.00	1.00	64.00	109.00	17.91	4.00	8.60	3.80	26.37	4.00	3.00	1.00	0.00	0.00	0.00	36.00	0.00
3.00	108.00	1459361.00	1.00	73.00	172.00	25.90	1.00	10.80	2.98	36.53	3.00	3.00	1.00	1.00	0.00	1.00	36.00	1.00
3.00	109.00	1459512.00	1.00	70.00	131.00	21.22	4.00	12.60	3.92	40.30	3.00	3.00	0.00	0.00	0.00	0.00	36.00	0.00
3.00	110.00	1461015.00	2.00	67.00	153.00	22.27	1.00	10.30	3.25	34.11	3.00	2.00	1.00	1.00	1.00	1.00	36.00	1.00
3.00	111.00	1461692.00	1.00	19.00	133.00	20.48	4.00	14.10	3.87	78.84	2.00	3.00	1.00	0.00	0.00	0.00	36.00	0.00
3.00	112.00	1462583.00	1.00	31.00	151.00	27.76	3.00	14.40	4.35	45.20	3.00	1.00	1.00	1.00	0.00	0.00	36.00	0.00
3.00	113.00	1464027.00	2.00	59.00	148.00	28.74	3.00	13.00	NA	62.28	2.00	3.00	1.00	0.00	0.00	0.00	36.00	0.00
3.00	114.00	1465706.00	1.00	67.00	123.00	NA	4.00	13.20	4.09	31.85	3.00	-1.00	1.00	1.00	1.00	0.00	36.00	0.00
3.00	115.00	1474655.00	2.00	76.00	139.00	22.67	4.00	8.00	3.28	21.62	4.00	2.00	1.00	1.00	0.00	0.00	36.00	0.00
3.00	116.00	1478104.00	1.00	75.00	140.00	15.35	2.00	8.80	3.73	11.11	5.00	1.00	1.00	1.00	1.00	0.00	36.00	0.00
3.00	117.00	1479104.00	2.00	62.00	150.00	23.68	1.00	9.00	3.27	29.76	4.00	2.00	0.00	1.00	0.00	1.00	36.00	1.00
3.00	118.00	1481573.00	2.00	56.00	144.00	NA	3.00	10.10	4.10	34.19	3.00	2.00	1.00	1.00	0.00	0.00	36.00	0.00
3.00	119.00	1481603.00	2.00	21.00	118.00	19.95	3.00	12.60	4.52	73.78	2.00	3.00	1.00	0.00	0.00	0.00	36.00	0.00
3.00	120.00	1482437.00	2.00	59.00	145.00	23.23	1.00	9.00	2.83	40.65	3.00	2.00	1.00	0.00	0.00	1.00	36.00	1.00
3.00	121.00	1482881.00	2.00	42.00	208.00	20.53	3.00	11.00	3.64	8.82	5.00	2.00	1.00	1.00	1.00	0.00	36.00	1.00
3.00	122.00	1483183.00	1.00	59.00	150.00	26.47	3.00	11.80	4.11	37.88	3.00	3.00	1.00	0.00	0.00	0.00	36.00	0.00
3.00	123.00	1484162.00	2.00	68.00	163.00	NA	3.00	13.60	3.49	30.03	3.00	3.00	1.00	1.00	0.00	0.00	36.00	0.00
3.00	124.00	1485229.00	2.00	64.00	168.00	19.98	2.00	8.90	4.33	25.49	4.00	2.00	0.00	1.00	0.00	1.00	36.00	0.00
3.00	125.00	1485251.00	1.00	63.00	145.00	NA	1.00	10.60	3.42	19.81	4.00	3.00	1.00	1.00	0.00	1.00	36.00	0.00
3.00	126.00	1486257.00	1.00	38.00	136.00	26.81	3.00	10.30	4.08	14.10	5.00	2.00	1.00	1.00	0.00	0.00	36.00	1.00
3.00	127.00	1488843.00	1.00	51.00	127.00	23.84	1.00	10.40	4.16	37.67	3.00	3.00	1.00	0.00	1.00	1.00	36.00	1.00
3.00	128.00	1489982.00	1.00	66.00	214.00	27.10	3.00	13.20	3.12	18.22	4.00	3.00	0.00	1.00	0.00	1.00	36.00	1.00
3.00	129.00	1491893.00	2.00	25.00	112.00	20.40	3.00	11.30	4.07	39.73	3.00	2.00	1.00	0.00	0.00	0.00	36.00	0.00
3.00	130.00	1495043.00	2.00	48.00	139.00	18.31	4.00	10.30	4.23	17.76	4.00	1.00	0.00	1.00	0.00	0.00	36.00	0.00
3.00	131.00	1496271.00	1.00	77.00	141.00	26.70	4.00	10.10	4.09	26.59	4.00	-1.00	0.00	1.00	1.00	0.00	36.00	0.00
3.00	132.00	1497840.00	1.00	32.00	152.00	28.99	3.00	4.26	4.26	13.80	5.00	2.00	0.00	1.00	0.00	1.00	36.00	0.00
3.00	133.00	1498295.00	2.00	44.00	139.00	19.11	3.00	8.90	3.79	12.05	5.00	1.00	1.00	1.00	0.00	0.00	36.00	1.00
3.00	134.00	1498793.00	2.00	17.00	116.00	NA	4.00	9.20	2.26	45.10	3.00	3.00	1.00	1.00	0.00	0.00	36.00	0.00
3.00	135.00	1498850.00	1.00	43.00	214.00	NA	4.00	4.24	4.24	37.24	3.00	1.00	0.00	1.00	0.00	1.00	36.00	0.00
3.00	136.00	1499037.00	1.00	67.00	130.00	19.00	4.00	12.10	4.16	30.12	3.00	1.00	0.00	1.00	0.00	0.00	36.00	0.00
3.00	137.00	1499965.00	2.00	53.00	132.00	NA	3.00	11.80	4.20	29.59	4.00	3.00	1.00	0.00	0.00	0.00	36.00	0.00
3.00	138.00	1500820.00	2.00	16.00	164.00	19.19	3.00	10.30	3.84	42.43	3.00	2.00	1.00	0.00	0.00	0.00	36.00	0.00
3.00	139.00	1500821.00	1.00	63.00	161.00	NA	3.00	16.00	2.54	47.94	3.00	3.00	0.00	0.00	1.00	1.00	36.00	0.00
3.00	141.00	1503622.00	2.00	22.00	123.00	24.49	4.00	7.00	1.85	24.71	4.00	2.00	1.00	0.00	0.00	0.00	36.00	0.00
3.00	142.00	1504790.00	2.00	77.00	152.00	NA	2.00	9.50	3.14	43.38	3.00	3.00	0.00	0.00	1.00	0.00	36.00	0.00
3.00	143.00	1506079.00	1.00	65.00	165.00	21.84	2.00	10.60	4.48	28.63	4.00	2.00	1.00	1.00	1.00	0.00	36.00	1.00
3.00	144.00	1508332.00	1.00	32.00	159.00	NA	3.00	13.50	NA	12.19	5.00	3.00	1.00	1.00	0.00	0.00	36.00	0.00
3.00	145.00	1509808.00	1.00	50.00	191.00	26.50	4.00	14.70	4.03	45.19	3.00	3.00	0.00	1.00	1.00	1.00	36.00	0.00
3.00	146.00	1510324.00	1.00	50.00	118.00	22.74	3.00	9.50	4.15	11.78	5.00	2.00	1.00	1.00	1.00	0.00	36.00	0.00
3.00	147.00	1511447.00	2.00	54.00	150.00	23.34	3.00	11.30	4.34	13.40	5.00	1.00	1.00	1.00	0.00	0.00	36.00	1.00
3.00	148.00	1511861.00	1.00	32.00	226.00	23.56	3.00	0.00	3.42	23.01	4.00	2.00	1.00	1.00	0.00	0.00	36.00	0.00
3.00	149.00	1512557.00	1.00	66.00	140.00	22.31	1.00	10.80	3.92	17.05	4.00	2.00	0.00	1.00	1.00	1.00	36.00	0.00
3.00	150.00	1513851.00	1.00	69.00	138.00	28.71	4.00	11.70	4.44	21.12	4.00	-1.00	0.00	1.00	0.00	0.00	36.00	0.00
3.00	151.00	1516106.00	2.00	60.00	135.00	20.35	3.00	9.30	4.07	8.61	5.00	2.00	1.00	1.00	0.00	0.00	36.00	1.00
3.00	152.00	1516920.00	1.00	65.00	193.00	25.67	1.00	6.70	2.66	19.55	4.00	1.00	0.00	1.00	1.00	1.00	36.00	1.00
3.00	153.00	1518380.00	2.00	74.00	168.00	21.46	2.00	9.90	4.16	31.87	3.00	-1.00	0.00	1.00	0.00	1.00	36.00	0.00
3.00	154.00	1520090.00	1.00	43.00	123.00	21.89	3.00	14.10	3.67	37.24	3.00	3.00	1.00	1.00	0.00	0.00	36.00	1.00
3.00	155.00	1522163.00	1.00	63.00	186.00	30.28	3.00	3.97	3.97	12.83	5.00	3.00	1.00	1.00	0.00	0.00	36.00	1.00
3.00	156.00	1523729.00	2.00	43.00	149.00	25.93	3.00	8.00	2.94	17.20	4.00	3.00	1.00	1.00	0.00	1.00	36.00	1.00
3.00	157.00	1525241.00	1.00	39.00	150.00	23.53	3.00	10.60	3.19	17.68	4.00	3.00	1.00	1.00	0.00	0.00	36.00	1.00
3.00	158.00	1525645.00	1.00	47.00	199.00	27.94	3.00	12.30	4.06	16.40	4.00	2.00	1.00	1.00	1.00	0.00	36.00	1.00
3.00	159.00	1526671.00	2.00	57.00	141.00	27.01	3.00	11.20	3.69	9.67	5.00	3.00	1.00	1.00	0.00	0.00	36.00	1.00
3.00	160.00	1528957.00	2.00	47.00	137.00	21.24	3.00	10.70	4.30	18.43	4.00	1.00	1.00	0.00	0.00	0.00	36.00	0.00
3.00	161.00	1529279.00	1.00	60.00	177.00	19.10	3.00	10.60	3.41	34.87	3.00	-1.00	0.00	1.00	0.00	0.00	36.00	0.00
3.00	162.00	1533967.00	1.00	50.00	138.00	25.69	3.00	13.00	4.12	27.65	4.00	1.00	1.00	1.00	1.00	0.00	36.00	1.00
3.00	163.00	1535235.00	1.00	70.00	163.00	26.22	3.00	11.00	2.12	17.83	4.00	3.00	1.00	1.00	0.00	0.00	36.00	1.00
3.00	164.00	1537006.00	1.00	59.00	177.00	32.06	1.00	3.26	3.26	15.64	4.00	2.00	0.00	1.00	1.00	1.00	36.00	0.00
3.00	165.00	1537027.00	2.00	43.00	146.00	21.94	3.00	10.00	3.88	10.85	5.00	3.00	1.00	1.00	0.00	0.00	36.00	1.00
3.00	166.00	1539765.00	2.00	41.00	128.00	NA	3.00	9.30	3.26	32.66	3.00	3.00	1.00	1.00	0.00	0.00	36.00	1.00
3.00	167.00	1541071.00	1.00	67.00	154.00	30.71	3.00	12.70	3.99	32.31	3.00	2.00	1.00	0.00	1.00	0.00	36.00	0.00
3.00	168.00	1541307.00	1.00	73.00	180.00	23.50	2.00	12.30	3.82	33.98	3.00	2.00	0.00	1.00	0.00	0.00	36.00	1.00
3.00	169.00	1541948.00	1.00	64.00	190.00	NA	3.00	11.20	3.75	24.89	4.00	3.00	0.00	1.00	0.00	0.00	36.00	0.00
3.00	170.00	1542056.00	1.00	67.00	150.00	35.92	4.00	10.80	3.77	17.39	4.00	1.00	0.00	1.00	0.00	1.00	36.00	1.00
3.00	171.00	1542678.00	2.00	41.00	117.00	NA	3.00	10.10	NA	38.50	3.00	2.00	1.00	1.00	0.00	0.00	36.00	0.00
3.00	172.00	1544899.00	1.00	37.00	138.00	19.20	3.00	11.80	3.90	31.05	3.00	1.00	1.00	0.00	0.00	0.00	36.00	1.00
3.00	173.00	1544900.00	1.00	32.00	163.00	30.39	3.00	11.20	3.69	17.15	4.00	2.00	0.00	1.00	1.00	0.00	36.00	1.00
3.00	174.00	1546777.00	2.00	24.00	149.00	NA	3.00	11.80	3.60	33.77	3.00	3.00	1.00	0.00	0.00	0.00	36.00	0.00
3.00	175.00	1547001.00	1.00	61.00	131.00	18.29	3.00	10.00	NA	35.23	3.00	3.00	1.00	0.00	0.00	0.00	36.00	1.00
3.00	176.00	1547715.00	2.00	49.00	129.00	23.51	3.00	9.20	3.66	20.20	4.00	2.00	1.00	1.00	0.00	0.00	36.00	0.00
3.00	177.00	1547762.00	2.00	49.00	115.00	25.52	3.00	10.10	3.59	20.20	4.00	3.00	1.00	1.00	0.00	0.00	36.00	0.00
3.00	178.00	1548348.00	2.00	62.00	153.00	NA	3.00	13.50	4.46	61.40	2.00	0.00	1.00	0.00	0.00	0.00	36.00	0.00
3.00	179.00	1548519.00	2.00	57.00	146.00	NA	3.00	8.30	3.10	66.24	2.00	2.00	0.00	1.00	0.00	0.00	36.00	0.00
3.00	180.00	1548726.00	2.00	46.00	157.00	NA	3.00	10.00	3.60	24.63	4.00	2.00	1.00	1.00	0.00	0.00	36.00	0.00
3.00	181.00	1549627.00	1.00	50.00	188.00	24.46	3.00	9.40	3.87	16.96	4.00	3.00	1.00	1.00	0.00	0.00	36.00	1.00
3.00	182.00	1549765.00	1.00	33.00	144.00	23.29	3.00	12.40	3.89	34.56	3.00	2.00	1.00	1.00	0.00	0.00	36.00	1.00
3.00	183.00	1550511.00	2.00	35.00	145.00	17.36	2.00	12.60	4.12	40.29	3.00	3.00	1.00	1.00	0.00	0.00	36.00	0.00
3.00	184.00	1551416.00	2.00	52.00	103.00	20.77	3.00	12.70	3.58	49.43	3.00	1.00	1.00	0.00	0.00	0.00	36.00	0.00
3.00	185.00	1552189.00	1.00	43.00	131.00	26.43	3.00	15.60	4.05	19.92	4.00	3.00	0.00	1.00	0.00	0.00	36.00	1.00
3.00	186.00	1552806.00	2.00	43.00	123.00	29.43	3.00	7.50	2.86	31.16	3.00	3.00	0.00	1.00	1.00	1.00	36.00	1.00
3.00	187.00	1554287.00	1.00	48.00	157.00	24.50	1.00	9.20	3.57	37.17	3.00	3.00	1.00	1.00	0.00	1.00	36.00	1.00
3.00	188.00	1562963.00	2.00	62.00	140.00	NA	3.00	11.90	3.76	43.54	3.00	3.00	1.00	1.00	0.00	0.00	36.00	0.00
3.00	189.00	1563066.00	2.00	64.00	176.00	24.88	4.00	10.10	3.85	13.19	5.00	1.00	0.00	1.00	1.00	0.00	36.00	0.00
3.00	190.00	1563214.00	2.00	29.00	107.00	26.58	3.00	14.80	3.13	70.42	2.00	3.00	1.00	0.00	0.00	0.00	36.00	0.00
3.00	191.00	1564162.00	2.00	56.00	126.00	29.52	3.00	11.10	3.85	30.12	3.00	2.00	1.00	0.00	0.00	0.00	36.00	0.00
3.00	192.00	1564228.00	1.00	59.00	120.00	29.62	4.00	13.30	4.27	41.95	3.00	-1.00	0.00	1.00	0.00	0.00	36.00	0.00
3.00	193.00	1566026.00	1.00	33.00	141.00	17.04	1.00	11.50	3.60	93.27	1.00	2.00	1.00	0.00	0.00	1.00	36.00	1.00
3.00	194.00	1566459.00	2.00	57.00	138.00	23.55	3.00	13.80	2.89	58.92	3.00	3.00	1.00	0.00	0.00	0.00	36.00	0.00
3.00	195.00	1566767.00	1.00	21.00	106.00	20.10	3.00	10.40	3.84	67.79	2.00	1.00	1.00	0.00	0.00	0.00	36.00	0.00
3.00	196.00	1568115.00	2.00	64.00	130.00	22.23	3.00	4.13	4.13	29.24	4.00	0.00	1.00	0.00	0.00	0.00	36.00	0.00
3.00	197.00	1568551.00	2.00	43.00	195.00	NA	3.00	12.30	4.33	69.37	2.00	-1.00	0.00	1.00	1.00	0.00	36.00	0.00
3.00	198.00	1568840.00	1.00	53.00	151.00	NA	1.00	11.10	3.47	22.23	4.00	3.00	0.00	0.00	0.00	1.00	36.00	1.00
3.00	199.00	1568918.00	2.00	25.00	147.00	25.82	3.00	11.10	3.75	28.95	4.00	3.00	0.00	1.00	1.00	0.00	36.00	0.00
3.00	200.00	1570570.00	1.00	30.00	138.00	24.00	3.00	16.70	4.31	61.19	2.00	3.00	1.00	0.00	0.00	0.00	36.00	0.00
3.00	201.00	1570788.00	1.00	33.00	110.00	21.80	3.00	14.70	1.84	79.34	2.00	3.00	1.00	0.00	0.00	0.00	36.00	0.00
3.00	202.00	1570957.00	1.00	41.00	124.00	29.40	3.00	15.60	2.70	45.35	3.00	3.00	1.00	0.00	0.00	0.00	36.00	0.00
3.00	204.00	1571583.00	1.00	20.00	104.00	15.80	3.00	15.70	4.83	98.30	1.00	3.00	0.00	0.00	0.00	0.00	36.00	0.00
3.00	206.00	1572245.00	2.00	35.00	113.00	27.80	3.00	10.70	NA	59.27	3.00	1.00	1.00	1.00	0.00	0.00	36.00	0.00
3.00	207.00	1572620.00	2.00	33.00	144.00	19.80	3.00	14.00	4.79	70.04	2.00	3.00	1.00	1.00	0.00	0.00	36.00	0.00
3.00	208.00	1573602.00	1.00	33.00	128.00	26.50	3.00	11.60	2.35	37.94	3.00	3.00	1.00	0.00	0.00	1.00	36.00	1.00
3.00	209.00	1573926.00	2.00	66.00	145.00	23.80	3.00	12.10	3.31	64.65	2.00	3.00	1.00	1.00	0.00	0.00	36.00	0.00
3.00	210.00	1574096.00	1.00	76.00	147.00	25.00	3.00	2.17	2.17	33.33	3.00	3.00	1.00	0.00	1.00	0.00	36.00	1.00
3.00	211.00	1575598.00	2.00	29.00	132.00	18.60	3.00	10.60	3.62	23.48	4.00	2.00	1.00	0.00	0.00	0.00	36.00	1.00
3.00	212.00	1575757.00	2.00	61.00	136.00	22.20	4.00	9.30	NA	13.42	5.00	1.00	0.00	1.00	0.00	0.00	36.00	0.00
3.00	213.00	1576092.00	1.00	35.00	105.00	20.80	3.00	16.30	3.84	37.57	3.00	-1.00	0.00	0.00	0.00	0.00	36.00	0.00
3.00	214.00	1576509.00	1.00	66.00	158.00	25.00	1.00	7.80	3.00	10.36	5.00	2.00	0.00	1.00	1.00	1.00	36.00	1.00
3.00	215.00	1577185.00	1.00	65.00	149.00	30.00	4.00	11.10	3.57	31.46	3.00	-1.00	0.00	0.00	1.00	0.00	36.00	0.00
3.00	216.00	1578533.00	1.00	43.00	142.00	26.60	3.00	10.70	NA	14.41	5.00	2.00	1.00	1.00	0.00	0.00	36.00	1.00
3.00	217.00	1579003.00	2.00	34.00	114.00	25.30	3.00	13.00	2.32	72.96	2.00	3.00	1.00	0.00	0.00	0.00	36.00	0.00
3.00	218.00	1579173.00	1.00	43.00	154.00	21.80	4.00	7.80	2.75	55.19	3.00	3.00	1.00	0.00	0.00	0.00	36.00	0.00
3.00	219.00	1580310.00	2.00	38.00	122.00	24.20	3.00	7.60	3.68	44.60	3.00	3.00	1.00	0.00	0.00	0.00	36.00	0.00
3.00	220.00	1581016.00	1.00	38.00	140.00	26.00	1.00	9.00	2.21	39.16	3.00	3.00	1.00	1.00	0.00	1.00	36.00	1.00
3.00	221.00	1582556.00	1.00	61.00	173.00	22.00	1.00	10.90	3.19	16.44	4.00	3.00	1.00	1.00	0.00	1.00	36.00	1.00
3.00	222.00	1584765.00	1.00	39.00	150.00	28.80	4.00	15.30	5.11	37.20	3.00	-1.00	0.00	1.00	1.00	0.00	36.00	0.00
3.00	223.00	1585068.00	1.00	50.00	178.00	32.00	3.00	15.00	4.14	8.49	5.00	3.00	1.00	1.00	1.00	0.00	36.00	1.00
3.00	224.00	1586184.00	1.00	65.00	162.00	24.20	3.00	11.80	4.10	13.37	5.00	2.00	1.00	1.00	0.00	0.00	36.00	0.00
3.00	225.00	1588854.00	2.00	46.00	118.00	17.00	3.00	11.60	3.69	52.58	3.00	2.00	1.00	1.00	0.00	0.00	36.00	0.00
3.00	227.00	1589360.00	1.00	35.00	126.00	30.20	3.00	16.10	NA	33.34	3.00	2.00	0.00	0.00	0.00	0.00	36.00	1.00
3.00	228.00	1589430.00	1.00	54.00	161.00	25.00	1.00	10.40	3.49	61.30	2.00	1.00	0.00	1.00	0.00	1.00	36.00	1.00
3.00	229.00	1589581.00	1.00	40.00	126.00	20.00	3.00	10.40	4.77	25.20	4.00	1.00	0.00	0.00	0.00	0.00	36.00	0.00
3.00	230.00	1589650.00	1.00	47.00	117.00	19.70	4.00	15.20	4.32	73.69	2.00	1.00	1.00	0.00	0.00	0.00	36.00	0.00
3.00	231.00	1589667.00	1.00	57.00	138.00	28.00	1.00	3.68	3.68	24.62	4.00	1.00	0.00	1.00	1.00	1.00	36.00	1.00
3.00	232.00	1590208.00	2.00	63.00	141.00	23.30	3.00	8.70	2.42	30.97	3.00	3.00	1.00	1.00	0.00	0.00	36.00	1.00
3.00	233.00	1590402.00	1.00	31.00	122.00	26.80	3.00	8.90	NA	23.43	4.00	2.00	1.00	0.00	0.00	0.00	36.00	0.00
3.00	234.00	1590714.00	1.00	53.00	149.00	27.20	3.00	15.50	2.99	74.32	2.00	3.00	0.00	1.00	1.00	0.00	36.00	0.00
3.00	235.00	1590955.00	2.00	26.00	103.00	20.70	3.00	13.80	4.20	78.79	2.00	2.00	1.00	0.00	0.00	0.00	36.00	0.00
3.00	236.00	1591010.00	2.00	62.00	119.00	25.00	3.00	11.40	4.11	32.28	3.00	0.00	0.00	0.00	0.00	0.00	36.00	0.00
3.00	237.00	1591781.00	2.00	45.00	115.00	22.70	3.00	13.30	2.90	23.67	4.00	3.00	1.00	1.00	0.00	0.00	36.00	0.00
3.00	238.00	1593392.00	2.00	80.00	101.00	18.40	3.00	12.70	4.14	76.04	2.00	0.00	1.00	0.00	0.00	0.00	36.00	0.00
3.00	239.00	1593470.00	1.00	31.00	147.00	29.00	3.00	14.50	2.92	59.99	3.00	3.00	1.00	1.00	0.00	0.00	36.00	0.00
3.00	240.00	1593649.00	1.00	65.00	145.00	22.30	3.00	15.10	2.38	68.10	2.00	3.00	1.00	0.00	0.00	0.00	36.00	0.00
3.00	241.00	1593650.00	1.00	34.00	103.00	23.10	3.00	13.00	3.84	12.06	5.00	3.00	1.00	1.00	0.00	0.00	36.00	1.00
3.00	242.00	1594325.00	2.00	63.00	161.00	27.70	3.00	13.30	4.28	40.82	3.00	2.00	0.00	1.00	0.00	0.00	36.00	0.00
3.00	243.00	1594625.00	1.00	35.00	142.00	33.70	3.00	13.60	4.36	25.92	4.00	3.00	0.00	1.00	0.00	1.00	36.00	1.00
3.00	244.00	1594682.00	1.00	61.00	136.00	26.00	4.00	14.10	4.41	47.90	3.00	1.00	1.00	1.00	0.00	0.00	36.00	0.00
3.00	245.00	1596564.00	2.00	25.00	89.00	17.21	4.00	8.80	3.12	73.48	2.00	0.00	1.00	0.00	0.00	0.00	36.00	0.00
3.00	246.00	1597530.00	1.00	28.00	131.00	22.20	3.00	11.50	3.09	85.50	2.00	3.00	1.00	0.00	0.00	0.00	36.00	0.00
3.00	247.00	1597902.00	2.00	67.00	155.00	22.00	3.00	12.90	3.23	94.37	1.00	3.00	1.00	1.00	0.00	0.00	36.00	0.00
3.00	248.00	1598150.00	1.00	61.00	155.00	23.50	3.00	8.70	3.10	60.68	2.00	2.00	1.00	1.00	0.00	0.00	36.00	0.00
3.00	249.00	1598443.00	2.00	39.00	150.00	23.70	3.00	11.20	3.99	27.11	4.00	2.00	0.00	1.00	0.00	0.00	36.00	0.00
3.00	250.00	1598548.00	2.00	50.00	118.00	30.20	3.00	11.80	3.83	35.67	3.00	2.00	0.00	1.00	0.00	1.00	36.00	0.00
3.00	251.00	1598590.00	2.00	46.00	133.00	23.40	3.00	11.70	3.53	77.23	2.00	3.00	1.00	1.00	0.00	0.00	36.00	0.00
3.00	252.00	1598815.00	1.00	59.00	111.00	24.10	3.00	12.60	NA	72.49	2.00	3.00	1.00	0.00	0.00	0.00	36.00	1.00
3.00	253.00	1598860.00	1.00	53.00	112.00	28.60	3.00	13.50	4.26	75.42	2.00	2.00	1.00	0.00	0.00	0.00	36.00	0.00
3.00	254.00	1599232.00	1.00	24.00	125.00	22.80	3.00	14.40	4.66	54.79	3.00	3.00	1.00	1.00	0.00	0.00	36.00	0.00
3.00	255.00	1599570.00	1.00	32.00	124.00	20.50	3.00	12.10	4.03	27.42	4.00	3.00	1.00	0.00	0.00	0.00	36.00	1.00
3.00	257.00	1599842.00	2.00	51.00	104.00	22.00	3.00	13.50	4.19	86.53	2.00	0.00	1.00	0.00	0.00	0.00	36.00	0.00
3.00	258.00	1600451.00	1.00	56.00	109.00	24.90	4.00	13.10	3.89	46.72	3.00	-1.00	0.00	1.00	0.00	0.00	36.00	0.00
3.00	259.00	1601072.00	1.00	43.00	116.00	21.00	3.00	14.50	3.29	60.93	2.00	2.00	1.00	0.00	0.00	0.00	36.00	0.00
3.00	260.00	1601870.00	1.00	44.00	149.00	22.50	3.00	4.78	4.78	12.26	5.00	2.00	0.00	1.00	0.00	0.00	36.00	1.00
3.00	261.00	1602191.00	1.00	45.00	137.00	21.60	1.00	12.40	1.75	48.34	3.00	3.00	1.00	0.00	0.00	0.00	36.00	0.00
3.00	262.00	1602480.00	1.00	50.00	114.00	19.00	2.00	8.40	2.92	30.10	3.00	1.00	0.00	0.00	0.00	1.00	36.00	0.00
3.00	263.00	1603856.00	2.00	17.00	111.00	21.10	3.00	13.00	2.04	124.02	1.00	3.00	1.00	0.00	0.00	0.00	36.00	0.00
3.00	264.00	1604984.00	2.00	27.00	113.00	18.00	3.00	13.30	4.65	89.99	2.00	1.00	1.00	0.00	0.00	0.00	36.00	0.00
3.00	265.00	1606072.00	1.00	45.00	146.00	31.40	3.00	14.40	4.11	82.70	2.00	1.00	0.00	0.00	0.00	0.00	36.00	0.00
3.00	266.00	1606717.00	1.00	49.00	119.00	27.10	3.00	16.60	2.37	70.83	2.00	2.00	1.00	0.00	0.00	0.00	36.00	0.00
3.00	267.00	1606963.00	1.00	61.00	154.00	28.10	3.00	11.40	3.67	19.21	4.00	3.00	1.00	0.00	0.00	0.00	36.00	0.00
3.00	268.00	1607151.00	2.00	46.00	159.00	20.30	3.00	11.70	3.99	27.19	4.00	2.00	1.00	1.00	0.00	0.00	36.00	0.00
3.00	269.00	1608358.00	1.00	40.00	162.00	18.50	3.00	12.70	4.44	22.78	4.00	2.00	0.00	1.00	0.00	0.00	36.00	1.00
3.00	270.00	1610830.00	2.00	29.00	126.00	21.50	3.00	11.80	3.49	91.68	1.00	3.00	0.00	0.00	0.00	0.00	36.00	0.00
3.00	271.00	1611001.00	2.00	42.00	175.00	24.10	4.00	12.30	3.79	34.79	3.00	0.00	0.00	1.00	0.00	0.00	36.00	0.00
3.00	272.00	1611460.00	1.00	60.00	134.00	19.00	3.00	10.60	2.66	65.93	2.00	3.00	1.00	0.00	0.00	0.00	36.00	0.00
3.00	273.00	1611562.00	2.00	44.00	141.00	26.40	4.00	11.10	4.16	42.29	3.00	2.00	1.00	1.00	0.00	0.00	36.00	0.00
3.00	274.00	1612345.00	2.00	72.00	134.00	23.90	2.00	9.30	4.14	20.55	4.00	1.00	0.00	1.00	1.00	0.00	36.00	1.00
3.00	275.00	1612873.00	2.00	47.00	110.00	20.40	3.00	13.30	3.08	61.30	2.00	2.00	1.00	0.00	0.00	0.00	36.00	0.00
3.00	276.00	1613555.00	2.00	21.00	105.00	20.30	3.00	14.30	3.63	109.23	1.00	0.00	0.00	0.00	0.00	0.00	36.00	0.00
3.00	277.00	1613791.00	1.00	51.00	112.00	23.10	3.00	14.40	2.78	95.92	1.00	3.00	1.00	0.00	0.00	1.00	36.00	0.00
3.00	278.00	1613961.00	2.00	60.00	132.00	24.80	3.00	10.60	3.75	10.41	5.00	3.00	0.00	0.00	0.00	0.00	36.00	1.00
3.00	279.00	1615232.00	2.00	23.00	114.00	20.00	3.00	15.40	3.92	90.74	1.00	2.00	1.00	1.00	0.00	0.00	36.00	0.00
3.00	280.00	1615255.00	2.00	27.00	140.00	23.80	4.00	8.50	2.86	68.65	2.00	2.00	1.00	0.00	0.00	0.00	36.00	0.00
3.00	281.00	1615761.00	1.00	31.00	144.00	20.90	3.00	15.00	3.81	80.77	2.00	3.00	1.00	0.00	0.00	0.00	36.00	0.00
3.00	282.00	1615772.00	2.00	34.00	100.00	20.20	3.00	13.10	4.05	79.63	2.00	2.00	1.00	0.00	0.00	0.00	36.00	0.00
3.00	283.00	1616503.00	2.00	53.00	115.00	17.20	3.00	10.40	3.97	72.75	2.00	3.00	1.00	0.00	0.00	0.00	36.00	0.00
3.00	284.00	1617106.00	1.00	80.00	151.00	22.00	4.00	10.30	4.24	18.41	4.00	-1.00	0.00	0.00	0.00	0.00	36.00	0.00
3.00	285.00	1617607.00	2.00	33.00	132.00	15.80	3.00	11.20	3.54	15.95	4.00	2.00	1.00	1.00	0.00	0.00	36.00	0.00
3.00	286.00	1617612.00	2.00	39.00	116.00	20.10	3.00	14.10	3.58	84.20	2.00	3.00	0.00	0.00	0.00	0.00	36.00	0.00
3.00	287.00	1618729.00	1.00	25.00	151.00	21.60	3.00	13.70	2.67	48.08	3.00	3.00	1.00	0.00	0.00	0.00	36.00	0.00
3.00	288.00	1619599.00	2.00	48.00	114.00	25.20	3.00	11.30	3.15	70.84	2.00	1.00	0.00	0.00	0.00	0.00	36.00	0.00
3.00	289.00	1620083.00	1.00	35.00	180.00	29.60	3.00	15.30	4.52	49.61	3.00	2.00	0.00	1.00	0.00	0.00	36.00	0.00
3.00	290.00	1620178.00	1.00	43.00	124.00	25.60	4.00	13.10	4.22	48.51	3.00	-1.00	1.00	0.00	0.00	0.00	36.00	0.00
3.00	291.00	1620300.00	2.00	30.00	142.00	23.50	3.00	9.90	3.00	14.51	5.00	2.00	1.00	1.00	0.00	0.00	36.00	1.00
3.00	292.00	1620544.00	1.00	70.00	115.00	29.20	4.00	14.50	4.05	43.40	3.00	-1.00	0.00	1.00	0.00	0.00	36.00	0.00
3.00	293.00	1621004.00	2.00	53.00	1.56	26.70	3.00	14.40	2.43	60.17	2.00	2.00	0.00	0.00	0.00	0.00	36.00	0.00
3.00	294.00	1621067.00	1.00	65.00	160.00	29.80	1.00	15.00	3.89	41.91	3.00	3.00	0.00	1.00	0.00	1.00	36.00	1.00
3.00	295.00	1621717.00	2.00	35.00	132.00	20.00	3.00	12.30	4.27	27.76	4.00	-1.00	1.00	1.00	0.00	0.00	36.00	0.00
3.00	296.00	1621897.00	2.00	66.00	129.00	22.10	4.00	13.70	4.21	37.24	3.00	-1.00	0.00	0.00	0.00	0.00	36.00	0.00
3.00	297.00	1622086.00	2.00	53.00	159.00	25.95	3.00	15.70	2.68	54.13	3.00	3.00	1.00	0.00	0.00	0.00	36.00	0.00
3.00	298.00	1622526.00	2.00	50.00	151.00	24.00	3.00	13.60	2.55	97.66	1.00	2.00	1.00	0.00	0.00	0.00	36.00	0.00
3.00	299.00	1622785.00	1.00	62.00	161.00	21.60	1.00	7.30	3.19	17.08	4.00	3.00	0.00	1.00	1.00	1.00	36.00	1.00
3.00	300.00	1623953.00	1.00	62.00	163.00	24.10	3.00	15.40	2.94	69.03	2.00	2.00	1.00	1.00	0.00	0.00	36.00	0.00
3.00	301.00	1624686.00	2.00	30.00	175.00	19.30	4.00	9.40	3.75	51.11	3.00	3.00	1.00	1.00	1.00	0.00	36.00	0.00
3.00	302.00	1625497.00	2.00	36.00	134.00	24.70	3.00	8.70	2.81	29.61	4.00	2.00	1.00	0.00	0.00	0.00	36.00	0.00
3.00	303.00	1625822.00	1.00	34.00	130.00	26.50	3.00	14.10	3.34	39.26	3.00	3.00	1.00	0.00	0.00	0.00	36.00	0.00
3.00	304.00	1626483.00	2.00	57.00	168.00	37.00	1.00	8.40	2.89	23.64	4.00	2.00	1.00	0.00	0.00	1.00	36.00	1.00
3.00	305.00	1627101.00	2.00	19.00	127.00	24.00	4.00	13.40	1.82	69.65	2.00	2.00	1.00	0.00	0.00	0.00	36.00	0.00
3.00	306.00	1627725.00	1.00	36.00	135.00	22.60	3.00	0.00	NA	36.00	3.00	3.00	1.00	1.00	0.00	0.00	36.00	1.00
3.00	307.00	1628068.00	1.00	45.00	123.00	22.00	3.00	15.00	4.53	18.58	4.00	1.00	0.00	1.00	0.00	0.00	36.00	0.00
3.00	308.00	801208.00	2.00	80.00	157.00	24.20	3.00	8.20	4.10	4.98	5.00	3.00	1.00	1.00	0.00	0.00	36.00	1.00
3.00	203.00	1570959.00	2.00	27.00	134.00	19.40	1.00	11.80	4.15	91.75	1.00	1.00	0.00	0.00	0.00	0.00	36.00	1.00
