# Supplementary material for: Nomogram predicting the risk of three-year chronic kidney disease adverse outcomes among East Asian patients with CKD
Source: BMC Nephrol. 2021 Sep 27;22:322. doi: 10.1186/s12882-021-02496-7 (PMC8477525; doi:10.1186/s12882-021-02496-7)
Supplement: Supplementary file 3 — Additional file 3. [file 12882_2021_2496_MOESM3_ESM.csv]

group	number of one group	ID	gender	age	SBP	BMI	etiology.of.CKD	Hb	Alb	eGFR	RASi	CCB	diuretic	Liver disease and cancer	CKD_stage	dipstick.proteinuria	urinary.occult.blood	hypertension	prevalence.of.CVD	diabetes	observational.duration	CKD.progression
3	1	1005602	1	81	160	25.1	4	14.6	4.86	37.63	1	1	0		3	0	0	1	0	0	36	0
3	2	1008601	1	51	124	NA	0	14.2	4.46	29.74	1	0	0		4	-1	0	0	0	0	36	0
3	3	1020789	2	69	139	24.53	3	13.9	3.75	34.17	1	1	0		3	2	0	1	0	0	36	0
3	4	1028349	2	63	131	22.05	4	10.6	4.08	12.77	1	1	1		5	1	1	1	0	0	36	1
3	5	1030523	1	62	116	26.31	3	13.3	4.15	26.62	1	1	1	1	4	1	1	1	0	1	36	1
3	6	1032916	2	40	143	19.72	4	15	2.3	55.48	1	0	1		3	3	1	0	0	0	36	1
3	7	1036709	1	26	147	21.99	3	14.8	4.5	24.42	1	1	1		4	2	1	0	0	0	36	0
3	8	1037868	1	64	92	19.39	3	14.5	3.11	63.01	1	1	1	1	2	2	1	0	0	0	36	1
3	9	1040026	1	83	172	NA	1	11	3.98	5.76	1	1	1		5	3	1	1	1	1	36	1
3	10	1047284	2	63	210	0	4	13	NA	11.07	0	1	0		5	-1	0	1	0	0	36	0
3	11	1063952	2	73	147	23.14	3	8.6	4.46	8.69	1	1	1	1	5	2	0	1	0	1	36	1
3	12	1066005	1	59	122	23.38	1	13.2	3.28	32.12	1	1	1		3	3	0	1	1	1	36	1
3	13	1068182	2	65	200	22.89	1	7.8	2.71	8.73	1	1	1		5	3	1	1	0	1	36	1
3	14	1073091	2	43	197	22.93	3	8	NA	17.62	1	1	1		4	3	0	0	0	0	36	0
3	15	1080764	1	76	145	28.9	1	10.8	4.55	15.2	0	1	1		4	1	0	1	1	1	36	0
3	16	1083577	1	62	117	24.33	2	12	4.05	24.3	1	0	0		4	-1	0	0	0	0	36	0
3	18	1086329	2	69	158	38.3	1	9.6	4.46	25.33	1	1	1		4	0	0	1	1	1	36	0
3	20	1089902	2	47	126	NA	4	12.7	4.08	46.01	1	1	1		3	-1	1	0	0	0	36	0
3	21	1092585	1	63	202	21.78	3	8.9	3.14	49.98	0	0	0		3	3	1	1	0	0	36	0
3	22	1097945	1	54	135	28.47	1	10.8	3.44	27.21	1	1	1		4	3	0	1	0	1	36	1
3	23	1103897	1	68	184	NA	3	9.3	3.77	5.89	1	1	1		5	3	1	1	0	1	36	1
3	24	1105569	1	56	166	NA	1	9.9	3.47	14.61	1	1	1		5	3	0	1	1	1	36	1
3	25	1105798	1	69	158	26.12	1	12.2	2.73	18.46	1	1	1		4	3	1	1	1	1	36	1
3	26	1110175	1	76	150	24.92	4	10.1	4.39	32.58	0	1	1		3	-1	0	1	0	0	36	1
3	27	1111914	2	75	126	0.42	4	8.1	NA	12.87	1	1	1		5	1	1	1	1	1	36	1
3	28	1126533	1	77	105	21.08	4	13.2	3.8	23.21	0	1	1		4	-1	1	1	1	1	36	0
3	29	1127389	1	59	118	NA	1	11.9	4.1	88.75	0	0	1		2	2	0	0	0	1	36	1
3	30	1128481	2	73	138	27.94	4	11.9	4.25	26.77	1	1	0		4	1	0	1	1	1	36	0
3	31	1130355	1	70	108	23.31	4	10.7	3.19	13.09	1	1	1		5	0	1	1	1	1	36	1
3	32	1142869	1	52	171	27.08	3	10.6	3.66	21.42	1	1	1		4	0	0	1	0	0	36	1
3	33	1151019	2	67	162	NA	4	12.4	3.8	24.59	1	1	0		4	1	1	1	0	0	36	0
3	34	1161911	2	75	106	22.81	3	10.4	2.66	20.44	1	1	1		4	3	0	1	0	0	36	1
3	35	1163316	2	58	168	26.26	3	11.5	4.09	33.53	1	1	1		3	3	1	1	0	1	36	0
3	36	1170814	2	34	140	17.75	3	12.3	3.85	26.51	1	1	0		4	2	1	0	0	0	36	1
3	37	1176655	2	25	99	NA	4	9.5	3.82	24.51	1	1	1		4	3	1	1	0	0	36	1
3	38	1177963	2	58	166	28.64	3	9.2	3.93	17.44	1	1	1		4	2	0	1	0	0	36	1
3	39	1178177	1	80	168	21.07	3	10	3.46	8.57	0	1	1		5	2	1	1	1	0	36	1
3	41	1185577	1	70	140	22.94	3	14.2	4.22	41.41	1	1	0		3	1	0	1	0	0	36	0
3	42	1190869	1	64	185	19.34	1	13.3	3.43	40.62	1	1	1	1	3	2	1	1	0	1	36	1
3	43	1196906	2	57	156	22.99	4	8.7	3.99	13.09	0	1	1		5	1	0	1	0	0	36	1
3	44	1197819	2	76	158	NA	2	12.3	4.37	41.58	1	1	1		3	-1	0	1	0	0	36	0
3	46	1201985	1	57	144	24.71	2	16.1	4.77	41.62	0	0	0	1	3	-1	0	0	0	1	36	0
3	47	1202116	1	46	149	21.41	3	11.8	3.02	27.84	1	1	0	1	4	3	1	1	0	0	36	0
3	48	1210782	2	78	202	22.8	4	9	3.38	14.16	0	1	1	1	5	-1	0	1	0	0	36	0
3	49	1210791	2	31	136	23.88	3	12.2	3.27	25.04	1	1	1		4	3	1	0	0	0	36	1
3	50	1214693	1	61	139	22.77	1	11.5	2.74	53.87	1	1	1		3	3	1	1	1	1	36	1
3	51	1215412	1	63	160	23.74	1	11.2	2.26	23.41	1	1	1	1	4	3	1	1	1	1	36	1
3	52	1215749	1	61.1	132	23.57	2	12.1	4.1	50.42	1	1	1		3	-1	0	1	0	1	36	0
3	53	1216307	2	60	124	26.12	4	12.4	2.86	57.15	0	0	1		3	3	1	0	0	0	36	0
3	54	1218706	1	64	151	26.7	4	11	3.73	48.22	1	1	1		3	-1	0	1	1	0	36	1
3	56	1219967	1	64	158	26.92	3	14.2	2.29	26.06	0	0	1		4	3	1	0	0	0	36	1
3	57	1231547	2	67	192	27.77	1	8.8	3.37	33.11	1	1	1		3	2	0	1	0	1	36	1
3	58	1233282	2	71	188	22.75	4	10.7	4.46	30.76	0	1	0		3	-1	0	1	0	1	36	0
3	59	1233417	2	53	117	23.91	3	8.6	3.91	14.78	1	1	1		5	2	1	0	0	1	36	1
3	60	1233659	1	66	150	19.82	3	10.8	3.67	12.32	0	1	1		5	2	1	1	0	0	36	0
3	61	1237070	2	74	125	25.43	3	11.7	4.08	8.04	1	1	1		5	2	0	1	0	0	36	1
3	63	1245270	1	81	143	21.94	2	13.3	4.2	48.03	1	1	0		3	-1	0	1	0	0	36	0
3	64	1271381	1	80	136	NA	2	9.1	2.92	17.46	0	0	1	1	4	1	1	0	1	0	36	1
3	65	1280219	1	68	145	27.2	4	12.4	4.53	15.76	1	1	1		4	1	1	1	1	0	36	0
3	66	1285125	1	50	168	NA	3	10.3	3.38	13.88	1	1	1		5	2	1	1	1	0	36	1
3	67	1289673	2	78	140	19.38	3	9.1	4.2	41.79	0	1	1		3	2	1	1	0	1	36	0
3	68	1298528	1	34	171	27.29	3	12.4	4.13	32.79	1	1	1		3	3	0	1	0	1	36	1
3	69	1299944	2	39	110	19.95	3	10.9	3.68	40.66	0	0	0		3	3	1	0	0	0	36	0
3	70	1311673	1	45	105	24.97	4	14.1	4.11	45.74	1	0	0		3	-1	0	1	0	0	36	0
3	71	1315877	2	60	162	22.35	4	8.5	4.21	19.39	1	1	1		4	-1	0	1	0	0	36	0
3	72	1318753	2	62	156	19	1	10	4.25	54.9	1	1	1		3	1	0	0	0	1	36	0
3	73	1319178	1	75	126	25.08	3	12.3	3.7	34.52	1	1	0		3	2	1	1	0	1	36	0
3	74	1322468	2	65	116	22.95	3	10	3.86	25.96	1	1	0		4	1	0	0	0	0	36	0
3	76	1328178	1	57	119	NA	4	15.5	3.93	85.12	0	0	0	1	2	3	1	0	0	0	36	0
3	77	1330623	2	81	189	31.05	3	12.3	3.94	12.38	0	1	1		5	3	1	1	1	1	36	1
3	78	1340128	2	59	163	19.45	1	10.9	2.99	40.65	1	1	1		3	3	1	1	1	1	36	1
3	79	1340969	2	30	95	20.39	4	8.6	3.47	38.67	1	0	0		3	-1	1	0	0	0	36	0
3	80	1346469	1	61	129	25.91	3	13.3	4.75	66.51	1	0	0		2	-1	1	0	0	0	36	0
3	81	1359492	2	77	170	0	2	10.1	NA	19.05	1	1	1		4	-1	0	1	1	0	36	0
3	82	1361757	2	26	90	28.76	4	8.7	2.75	25.09	0	1	0		4	3	1	0	0	0	36	0
3	83	1364086	2	69	158	26.91	3	11	3.22	24.57	1	0	1		4	3	1	0	0	0	36	0
3	84	1366196	1	63	144	27.37	3	11.3	3.51	12.6	0	1	1		5	2	0	1	0	0	36	1
3	85	1374527	2	27	132	20.69	4	11.9	3.71	74.19	1	0	1		2	2	1	0	0	0	36	0
3	86	1374918	2	60	134	22.39	4	12.2	3.78	50.77	0	0	1		3	-1	0	0	0	0	36	0
3	87	1383796	1	43	112	27.28	3	13.9	3.97	23.05	1	1	1		4	3	1	1	0	0	36	1
3	88	1384272	1	69	144	23	3	9.6	3.62	14.69	1	1	1		5	1	1	1	1	0	36	1
3	89	1388860	1	38	131	NA	3	10.9	NA	38.3	1	0	0		3	-1	0	0	0	0	36	0
3	90	1389262	1	83	157	20.28	2	14.2	4.63	43.41	1	0	1	1	3	-1	0	1	0	0	36	0
3	91	1392428	2	62	108	27.06	3	11.3	4.24	13.53	0	1	1		5	2	0	0	0	0	36	0
3	92	1392830	1	70	162	26.09	1	9.6	3.27	20.04	1	1	1	1	4	3	0	1	1	1	36	1
3	93	1394376	1	81	155	NA	3	9.2	3.87	41.62	1	1	1		3	1	0	1	1	0	36	0
3	94	1396291	2	80	148	26.84	3	12.2	4.18	21.9	1	1	1		4	-1	0	0	0	0	36	0
3	95	1406914	1	68	143	26.47	4	12.4	3.33	64.47	1	1	1	1	2	3	1	1	0	0	36	0
3	96	1413624	2	64	132	NA	4	10.8	4.13	38.83	0	1	1		3	-1	0	0	0	0	36	0
3	97	1429159	1	44	186	30.41	3	11.3	3.4	4.82	0	1	1	1	5	3	1	1	0	0	36	1
3	98	1429918	2	33	107	18.83	3	13	4.8	88.34	1	0	0		2	2	1	1	0	0	36	0
3	99	1431607	2	66	134	19.01	4	10	4.55	15.35	0	1	0		4	1	1	0	0	1	36	0
3	100	1432660		36	118	NA	4	8.7	2.3	9.92	1	1	1		5	3	1	0	0	0	36	1
3	101	1434546	1	40	134	31.79	1	12.3	3.72	28.98	0	1	1		4	3	1	1	1	1	36	1
3	102	1434860	1	64	142	26.7	3	8.1	3.14	41.72	0	1	0		3	3	0	1	0	0	36	0
3	103	1435844	2	30	90	17.75	3	10.3	2.73	20.75	1	1	1		4	3	1	0	0	0	36	0
3	104	1440207	1	40	177	19.1	1	8.1	2.94	41.02	1	1	1		3	3	1	1	0	1	36	1
3	105	1440613	2	44	126	20.53	3	12.3	NA	53.33	1	0	0		3	1	0	1	0	0	36	0
3	106	1440706	1	50	114	22.43	3	11.9	1.78	17.15	1	1	1	1	4	3	0	0	0	0	36	1
3	107	1449615	1	64	109	17.91	4	8.6	3.8	26.37	1	0	1		4	3	1	0	0	0	36	0
3	108	1459361	1	73	172	25.9	1	10.8	2.98	36.53	1	1	1		3	3	1	1	0	1	36	1
3	109	1459512	1	70	131	21.22	4	12.6	3.92	40.3	0	1	0		3	3	0	0	0	0	36	0
3	110	1461015	2	67	153	22.27	1	10.3	3.25	34.11	1	1	1		3	2	1	1	1	1	36	1
3	111	1461692	1	19	133	20.48	4	14.1	3.87	78.84	0	0	0		2	3	1	0	0	0	36	0
3	112	1462583	1	31	151	27.76	3	14.4	4.35	45.2	1	0	0	1	3	1	1	1	0	0	36	0
3	113	1464027	2	59	148	28.74	3	13	NA	62.28	1	0	1		2	3	1	0	0	0	36	0
3	114	1465706	1	67	123	NA	4	13.2	4.09	31.85	1	1	1		3	-1	1	1	1	0	36	0
3	115	1474655	2	76	139	22.67	4	8	3.28	21.62	0	1	0	1	4	2	1	1	0	0	36	0
3	116	1478104	1	75	140	15.35	2	8.8	3.73	11.11	0	1	1		5	1	1	1	1	0	36	0
3	117	1479104	2	62	150	23.68	1	9	3.27	29.76	0	1	1		4	2	0	1	0	1	36	1
3	118	1481573	2	56	144	NA	3	10.1	4.1	34.19	1	0	1		3	2	1	1	0	0	36	0
3	119	1481603	2	21	118	19.95	3	12.6	4.52	73.78	1	0	0		2	3	1	0	0	0	36	0
3	120	1482437	2	59	145	23.23	1	9	2.83	40.65	1	1	1		3	2	1	0	0	1	36	1
3	121	1482881	2	42	208	20.53	3	11	3.64	8.82	1	1	1		5	2	1	1	1	0	36	1
3	122	1483183	1	59	150	26.47	3	11.8	4.11	37.88	1	1	1		3	3	1	0	0	0	36	0
3	123	1484162	2	68	163	NA	3	13.6	3.49	30.03	1	0	1		3	3	1	1	0	0	36	0
3	124	1485229	2	64	168	19.98	2	8.9	4.33	25.49	1	1	1		4	2	0	1	0	1	36	0
3	125	1485251	1	63	145	NA	1	10.6	3.42	19.81	1	1	1		4	3	1	1	0	1	36	0
3	126	1486257	1	38	136	26.81	3	10.3	4.08	14.1	1	1	1		5	2	1	1	0	0	36	1
3	127	1488843	1	51	127	23.84	1	10.4	4.16	37.67	1	0	0		3	3	1	0	1	1	36	1
3	128	1489982	1	66	214	27.1	3	13.2	3.12	18.22	1	1	1		4	3	0	1	0	1	36	1
3	129	1491893	2	25	112	20.4	3	11.3	4.07	39.73	1	0	1		3	2	1	0	0	0	36	0
3	130	1495043	2	48	139	18.31	4	10.3	4.23	17.76	0	1	0		4	1	0	1	0	0	36	0
3	131	1496271	1	77	141	26.7	4	10.1	4.09	26.59	1	1	1		4	-1	0	1	1	0	36	0
3	132	1497840	1	32	152	28.99	3	4.26	4.26	13.8	1	1	1		5	2	0	1	0	1	36	0
3	133	1498295	2	44	139	19.11	3	8.9	3.79	12.05	0	1	0		5	1	1	1	0	0	36	1
3	134	1498793	2	17	116	NA	4	9.2	2.26	45.1	1	0	1		3	3	1	1	0	0	36	0
3	135	1498850	1	43	214	NA	4	4.24	4.24	37.24	1	1	1		3	1	0	1	0	1	36	0
3	136	1499037	1	67	130	19	4	12.1	4.16	30.12	0	1	1		3	1	0	1	0	0	36	0
3	137	1499965	2	53	132	NA	3	11.8	4.2	29.59	1	0	0		4	3	1	0	0	0	36	0
3	138	1500820	2	16	164	19.19	3	10.3	3.84	42.43	1	0	0		3	2	1	0	0	0	36	0
3	139	1500821	1	63	161	NA	3	16	2.54	47.94	1	0	1		3	3	0	0	1	1	36	0
3	141	1503622	2	22	123	24.49	4	7	1.85	24.71	1	1	1		4	2	1	0	0	0	36	0
3	142	1504790	2	77	152	NA	2	9.5	3.14	43.38	0	0	1		3	3	0	0	1	0	36	0
3	143	1506079	1	65	165	21.84	2	10.6	4.48	28.63	1	1	1		4	2	1	1	1	0	36	1
3	144	1508332	1	32	159	NA	3	13.5	NA	12.19	0	1	0		5	3	1	1	0	0	36	0
3	145	1509808	1	50	191	26.5	4	14.7	4.03	45.19	1	1	0		3	3	0	1	1	1	36	0
3	146	1510324	1	50	118	22.74	3	9.5	4.15	11.78	0	1	1		5	2	1	1	1	0	36	0
3	147	1511447	2	54	150	23.34	3	11.3	4.34	13.4	1	1	0		5	1	1	1	0	0	36	1
3	148	1511861	1	32	226	23.56	3	0	3.42	23.01	1	1	1	1	4	2	1	1	0	0	36	0
3	149	1512557	1	66	140	22.31	1	10.8	3.92	17.05	1	1	1		4	2	0	1	1	1	36	0
3	150	1513851	1	69	138	28.71	4	11.7	4.44	21.12	0	0	1		4	-1	0	1	0	0	36	0
3	151	1516106	2	60	135	20.35	3	9.3	4.07	8.61	1	1	1		5	2	1	1	0	0	36	1
3	152	1516920	1	65	193	25.67	1	6.7	2.66	19.55	1	1	1	1	4	1	0	1	1	1	36	1
3	153	1518380	2	74	168	21.46	2	9.9	4.16	31.87	0	1	1		3	-1	0	1	0	1	36	0
3	154	1520090	1	43	123	21.89	3	14.1	3.67	37.24	1	1	1	1	3	3	1	1	0	0	36	1
3	155	1522163	1	63	186	30.28	3	3.97	3.97	12.83	0	1	0		5	3	1	1	0	0	36	1
3	156	1523729	2	43	149	25.93	3	8	2.94	17.2	1	1	1		4	3	1	1	0	1	36	1
3	157	1525241	1	39	150	23.53	3	10.6	3.19	17.68	1	1	1		4	3	1	1	0	0	36	1
3	158	1525645	1	47	199	27.94	3	12.3	4.06	16.4	0	1	1		4	2	1	1	1	0	36	1
3	159	1526671	2	57	141	27.01	3	11.2	3.69	9.67	0	1	1	1	5	3	1	1	0	0	36	1
3	160	1528957	2	47	137	21.24	3	10.7	4.3	18.43	1	0	0		4	1	1	0	0	0	36	0
3	161	1529279	1	60	177	19.1	3	10.6	3.41	34.87	1	1	0		3	-1	0	1	0	0	36	0
3	162	1533967	1	50	138	25.69	3	13	4.12	27.65	1	1	1	1	4	1	1	1	1	0	36	1
3	163	1535235	1	70	163	26.22	3	11	2.12	17.83	1	1	1		4	3	1	1	0	0	36	1
3	164	1537006	1	59	177	32.06	1	3.26	3.26	15.64	1	1	1		4	2	0	1	1	1	36	0
3	165	1537027	2	43	146	21.94	3	10	3.88	10.85	0	1	1		5	3	1	1	0	0	36	1
3	166	1539765	2	41	128	NA	3	9.3	3.26	32.66	1	1	1		3	3	1	1	0	0	36	1
3	167	1541071	1	67	154	30.71	3	12.7	3.99	32.31	1	1	0		3	2	1	0	1	0	36	0
3	168	1541307	1	73	180	23.5	2	12.3	3.82	33.98	1	1	1		3	2	0	1	0	0	36	1
3	169	1541948	1	64	190	NA	3	11.2	3.75	24.89	1	1	0		4	3	0	1	0	0	36	0
3	170	1542056	1	67	150	35.92	4	10.8	3.77	17.39	0	1	1	1	4	1	0	1	0	1	36	1
3	171	1542678	2	41	117	NA	3	10.1	NA	38.5	1	1	1		3	2	1	1	0	0	36	0
3	172	1544899	1	37	138	19.2	3	11.8	3.9	31.05	1	1	1		3	1	1	0	0	0	36	1
3	173	1544900	1	32	163	30.39	3	11.2	3.69	17.15	0	1	1		4	2	0	1	1	0	36	1
3	174	1546777	2	24	149	NA	3	11.8	3.6	33.77	1	1	1		3	3	1	0	0	0	36	0
3	175	1547001	1	61	131	18.29	3	10	NA	35.23	1	1	0		3	3	1	0	0	0	36	1
3	176	1547715	2	49	129	23.51	3	9.2	3.66	20.2	0	1	0		4	2	1	1	0	0	36	0
3	177	1547762	2	49	115	25.52	3	10.1	3.59	20.2	0	1	1		4	3	1	1	0	0	36	0
3	178	1548348	2	62	153	NA	3	13.5	4.46	61.4	1	0	0	1	2	0	1	0	0	0	36	0
3	179	1548519	2	57	146	NA	3	8.3	3.1	66.24	1	0	1		2	2	0	1	0	0	36	0
3	180	1548726	2	46	157	NA	3	10	3.6	24.63	1	1	1		4	2	1	1	0	0	36	0
3	181	1549627	1	50	188	24.46	3	9.4	3.87	16.96	1	1	1		4	3	1	1	0	0	36	1
3	182	1549765	1	33	144	23.29	3	12.4	3.89	34.56	1	1	0		3	2	1	1	0	0	36	1
3	183	1550511	2	35	145	17.36	2	12.6	4.12	40.29	1	0	0		3	3	1	1	0	0	36	0
3	184	1551416	2	52	103	20.77	3	12.7	3.58	49.43	1	0	1		3	1	1	0	0	0	36	0
3	185	1552189	1	43	131	26.43	3	15.6	4.05	19.92	0	1	1		4	3	0	1	0	0	36	1
3	186	1552806	2	43	123	29.43	3	7.5	2.86	31.16	1	1	1		3	3	0	1	1	1	36	1
3	187	1554287	1	48	157	24.5	1	9.2	3.57	37.17	1	1	1		3	3	1	1	0	1	36	1
3	188	1562963	2	62	140	NA	3	11.9	3.76	43.54	1	0	1		3	3	1	1	0	0	36	0
3	189	1563066	2	64	176	24.88	4	10.1	3.85	13.19	0	1	0	1	5	1	0	1	1	0	36	0
3	190	1563214	2	29	107	26.58	3	14.8	3.13	70.42	1	0	1		2	3	1	0	0	0	36	0
3	191	1564162	2	56	126	29.52	3	11.1	3.85	30.12	1	0	1		3	2	1	0	0	0	36	0
3	192	1564228	1	59	120	29.62	4	13.3	4.27	41.95	1	1	0		3	-1	0	1	0	0	36	0
3	193	1566026	1	33	141	17.04	1	11.5	3.6	93.27	1	1	1		1	2	1	0	0	1	36	1
3	194	1566459	2	57	138	23.55	3	13.8	2.89	58.92	1	0	1		3	3	1	0	0	0	36	0
3	195	1566767	1	21	106	20.1	3	10.4	3.84	67.79	1	0	0		2	1	1	0	0	0	36	0
3	196	1568115	2	64	130	22.23	3	4.13	4.13	29.24	1	0	0		4	0	1	0	0	0	36	0
3	197	1568551	2	43	195	NA	3	12.3	4.33	69.37	1	1	1		2	-1	0	1	1	0	36	0
3	198	1568840	1	53	151	NA	1	11.1	3.47	22.23	1	1	1		4	3	0	0	0	1	36	1
3	199	1568918	2	25	147	25.82	3	11.1	3.75	28.95	1	1	1		4	3	0	1	1	0	36	0
3	200	1570570	1	30	138	24	3	16.7	4.31	61.19	1	0	0		2	3	1	0	0	0	36	0
3	201	1570788	1	33	110	21.8	3	14.7	1.84	79.34	0	0	1		2	3	1	0	0	0	36	0
3	202	1570957	1	41	124	29.4	3	15.6	2.7	45.35	1	0	0		3	3	1	0	0	0	36	0
3	204	1571583	1	20	104	15.8	3	15.7	4.83	98.3	1	1	1		1	3	0	0	0	0	36	0
3	206	1572245	2	35	113	27.8	3	10.7	NA	59.27	1	0	0		3	1	1	1	0	0	36	0
3	207	1572620	2	33	144	19.8	3	14	4.79	70.04	1	1	0		2	3	1	1	0	0	36	0
3	208	1573602	1	33	128	26.5	3	11.6	2.35	37.94	1	1	1		3	3	1	0	0	1	36	1
3	209	1573926	2	66	145	23.8	3	12.1	3.31	64.65	1	1	1		2	3	1	1	0	0	36	0
3	210	1574096	1	76	147	25	3	2.17	2.17	33.33	1	1	1		3	3	1	0	1	0	36	1
3	211	1575598	2	29	132	18.6	3	10.6	3.62	23.48	0	1	1		4	2	1	0	0	0	36	1
3	212	1575757	2	61	136	22.2	4	9.3	NA	13.42	1	1	1		5	1	0	1	0	0	36	0
3	213	1576092	1	35	105	20.8	3	16.3	3.84	37.57	1	1	1	1	3	-1	0	0	0	0	36	0
3	214	1576509	1	66	158	25	1	7.8	3	10.36	1	0	0	1	5	2	0	1	1	1	36	1
3	215	1577185	1	65	149	30	4	11.1	3.57	31.46	0	1	1		3	-1	0	0	1	0	36	0
3	216	1578533	1	43	142	26.6	3	10.7	NA	14.41	0	0	1	1	5	2	1	1	0	0	36	1
3	217	1579003	2	34	114	25.3	3	13	2.32	72.96	0	1	1		2	3	1	0	0	0	36	0
3	218	1579173	1	43	154	21.8	4	7.8	2.75	55.19	1	0	1		3	3	1	0	0	0	36	0
3	219	1580310	2	38	122	24.2	3	7.6	3.68	44.6	1	0	1		3	3	1	0	0	0	36	0
3	220	1581016	1	38	140	26	1	9	2.21	39.16	1	0	0		3	3	1	1	0	1	36	1
3	221	1582556	1	61	173	22	1	10.9	3.19	16.44	0	1	1		4	3	1	1	0	1	36	1
3	222	1584765	1	39	150	28.8	4	15.3	5.11	37.2	0	1	1	1	3	-1	0	1	1	0	36	0
3	223	1585068	1	50	178	32	3	15	4.14	8.49	1	1	0	1	5	3	1	1	1	0	36	1
3	224	1586184	1	65	162	24.2	3	11.8	4.1	13.37	0	1	1		5	2	1	1	0	0	36	0
3	225	1588854	2	46	118	17	3	11.6	3.69	52.58	0	1	0		3	2	1	1	0	0	36	0
3	227	1589360	1	35	126	30.2	3	16.1	NA	33.34	1	1	0		3	2	0	0	0	0	36	1
3	228	1589430	1	54	161	25	1	10.4	3.49	61.3	1	1	0		2	1	0	1	0	1	36	1
3	229	1589581	1	40	126	20	3	10.4	4.77	25.2	1	1	1		4	1	0	0	0	0	36	0
3	230	1589650	1	47	117	19.7	4	15.2	4.32	73.69	1	0	0		2	1	1	0	0	0	36	0
3	231	1589667	1	57	138	28	1	3.68	3.68	24.62	1	0	0	1	4	1	0	1	1	1	36	1
3	232	1590208	2	63	141	23.3	3	8.7	2.42	30.97	0	1	1		3	3	1	1	0	0	36	1
3	233	1590402	1	31	122	26.8	3	8.9	NA	23.43	1	1	1		4	2	1	0	0	0	36	0
3	234	1590714	1	53	149	27.2	3	15.5	2.99	74.32	0	1	0		2	3	0	1	1	0	36	0
3	235	1590955	2	26	103	20.7	3	13.8	4.2	78.79	1	1	1		2	2	1	0	0	0	36	0
3	236	1591010	2	62	119	25	3	11.4	4.11	32.28	1	0	0		3	0	0	0	0	0	36	0
3	237	1591781	2	45	115	22.7	3	13.3	2.9	23.67	0	0	0		4	3	1	1	0	0	36	0
3	238	1593392	2	80	101	18.4	3	12.7	4.14	76.04	1	1	1		2	0	1	0	0	0	36	0
3	239	1593470	1	31	147	29	3	14.5	2.92	59.99	1	0	0		3	3	1	1	0	0	36	0
3	240	1593649	1	65	145	22.3	3	15.1	2.38	68.1	0	1	1		2	3	1	0	0	0	36	0
3	241	1593650	1	34	103	23.1	3	13	3.84	12.06	1	0	1		5	3	1	1	0	0	36	1
3	242	1594325	2	63	161	27.7	3	13.3	4.28	40.82	0	1	1		3	2	0	1	0	0	36	0
3	243	1594625	1	35	142	33.7	3	13.6	4.36	25.92	1	1	0		4	3	0	1	0	1	36	1
3	244	1594682	1	61	136	26	4	14.1	4.41	47.9	1	1	0		3	1	1	1	0	0	36	0
3	245	1596564	2	25	89	17.21	4	8.8	3.12	73.48	1	1	0		2	0	1	0	0	0	36	0
3	246	1597530	1	28	131	22.2	3	11.5	3.09	85.5	0	0	0		2	3	1	0	0	0	36	0
3	247	1597902	2	67	155	22	3	12.9	3.23	94.37	1	0	1		1	3	1	1	0	0	36	0
3	248	1598150	1	61	155	23.5	3	8.7	3.1	60.68	1	0	1		2	2	1	1	0	0	36	0
3	249	1598443	2	39	150	23.7	3	11.2	3.99	27.11	1	1	0		4	2	0	1	0	0	36	0
3	250	1598548	2	50	118	30.2	3	11.8	3.83	35.67	1	1	0		3	2	0	1	0	1	36	0
3	251	1598590	2	46	133	23.4	3	11.7	3.53	77.23	1	0	1		2	3	1	1	0	0	36	0
3	252	1598815	1	59	111	24.1	3	12.6	NA	72.49	1	0	0		2	3	1	0	0	0	36	1
3	253	1598860	1	53	112	28.6	3	13.5	4.26	75.42	0	0	1		2	2	1	0	0	0	36	0
3	254	1599232	1	24	125	22.8	3	14.4	4.66	54.79	1	1	1		3	3	1	1	0	0	36	0
3	255	1599570	1	32	124	20.5	3	12.1	4.03	27.42	1	0	0		4	3	1	0	0	0	36	1
3	257	1599842	2	51	104	22	3	13.5	4.19	86.53	1	1	1		2	0	1	0	0	0	36	0
3	258	1600451	1	56	109	24.9	4	13.1	3.89	46.72	1	0	0		3	-1	0	1	0	0	36	0
3	259	1601072	1	43	116	21	3	14.5	3.29	60.93	1	0	0	1	2	2	1	0	0	0	36	0
3	260	1601870	1	44	149	22.5	3	4.78	4.78	12.26	1	0	1		5	2	0	1	0	0	36	1
3	261	1602191	1	45	137	21.6	1	12.4	1.75	48.34	1	1	0		3	3	1	0	0	0	36	0
3	262	1602480	1	50	114	19	2	8.4	2.92	30.1	1	0	1		3	1	0	0	0	1	36	0
3	263	1603856	2	17	111	21.1	3	13	2.04	124.02	0	0	1	1	1	3	1	0	0	0	36	0
3	264	1604984	2	27	113	18	3	13.3	4.65	89.99	1	1	1		2	1	1	0	0	0	36	0
3	265	1606072	1	45	146	31.4	3	14.4	4.11	82.7	1	0	0		2	1	0	0	0	0	36	0
3	266	1606717	1	49	119	27.1	3	16.6	2.37	70.83	1	0	1		2	2	1	0	0	0	36	0
3	267	1606963	1	61	154	28.1	3	11.4	3.67	19.21	1	1	1		4	3	1	0	0	0	36	0
3	268	1607151	2	46	159	20.3	3	11.7	3.99	27.19	1	1	0		4	2	1	1	0	0	36	0
3	269	1608358	1	40	162	18.5	3	12.7	4.44	22.78	1	1	0	1	4	2	0	1	0	0	36	1
3	270	1610830	2	29	126	21.5	3	11.8	3.49	91.68	0	1	1		1	3	0	0	0	0	36	0
3	271	1611001	2	42	175	24.1	4	12.3	3.79	34.79	1	0	0		3	0	0	1	0	0	36	0
3	272	1611460	1	60	134	19	3	10.6	2.66	65.93	1	1	0		2	3	1	0	0	0	36	0
3	273	1611562	2	44	141	26.4	4	11.1	4.16	42.29	0	0	0		3	2	1	1	0	0	36	0
3	274	1612345	2	72	134	23.9	2	9.3	4.14	20.55	1	1	0		4	1	0	1	1	0	36	1
3	275	1612873	2	47	110	20.4	3	13.3	3.08	61.3	0	1	1		2	2	1	0	0	0	36	0
3	276	1613555	2	21	105	20.3	3	14.3	3.63	109.23	1	0	1		1	0	0	0	0	0	36	0
3	277	1613791	1	51	112	23.1	3	14.4	2.78	95.92	1	0	1		1	3	1	0	0	1	36	0
3	278	1613961	2	60	132	24.8	3	10.6	3.75	10.41	1	0	1		5	3	0	0	0	0	36	1
3	279	1615232	2	23	114	20	3	15.4	3.92	90.74	0	1	1		1	2	1	1	0	0	36	0
3	280	1615255	2	27	140	23.8	4	8.5	2.86	68.65	1	1	0		2	2	1	0	0	0	36	0
3	281	1615761	1	31	144	20.9	3	15	3.81	80.77	1	0	1		2	3	1	0	0	0	36	0
3	282	1615772	2	34	100	20.2	3	13.1	4.05	79.63	1	0	0		2	2	1	0	0	0	36	0
3	283	1616503	2	53	115	17.2	3	10.4	3.97	72.75	1	0	0		2	3	1	0	0	0	36	0
3	284	1617106	1	80	151	22	4	10.3	4.24	18.41	1	0	1		4	-1	0	0	0	0	36	0
3	285	1617607	2	33	132	15.8	3	11.2	3.54	15.95	0	1	1		4	2	1	1	0	0	36	0
3	286	1617612	2	39	116	20.1	3	14.1	3.58	84.2	0	1	0		2	3	0	0	0	0	36	0
3	287	1618729	1	25	151	21.6	3	13.7	2.67	48.08	1	0	1		3	3	1	0	0	0	36	0
3	288	1619599	2	48	114	25.2	3	11.3	3.15	70.84	1	1	1		2	1	0	0	0	0	36	0
3	289	1620083	1	35	180	29.6	3	15.3	4.52	49.61	1	0	1		3	2	0	1	0	0	36	0
3	290	1620178	1	43	124	25.6	4	13.1	4.22	48.51	1	1	0		3	-1	1	0	0	0	36	0
3	291	1620300	2	30	142	23.5	3	9.9	3	14.51	0	0	0		5	2	1	1	0	0	36	1
3	292	1620544	1	70	115	29.2	4	14.5	4.05	43.4	1	1	1		3	-1	0	1	0	0	36	0
3	293	1621004	2	53	1.56	26.7	3	14.4	2.43	60.17	0	1	1	1	2	2	0	0	0	0	36	0
3	294	1621067	1	65	160	29.8	1	15	3.89	41.91	0	0	1		3	3	0	1	0	1	36	1
3	295	1621717	2	35	132	20	3	12.3	4.27	27.76	1	1	1		4	-1	1	1	0	0	36	0
3	296	1621897	2	66	129	22.1	4	13.7	4.21	37.24	1	0	0		3	-1	0	0	0	0	36	0
3	297	1622086	2	53	159	25.95	3	15.7	2.68	54.13	0	0	0		3	3	1	0	0	0	36	0
3	298	1622526	2	50	151	24	3	13.6	2.55	97.66	1	1	1		1	2	1	0	0	0	36	0
3	299	1622785	1	62	161	21.6	1	7.3	3.19	17.08	1	0	1		4	3	0	1	1	1	36	1
3	300	1623953	1	62	163	24.1	3	15.4	2.94	69.03	1	1	1		2	2	1	1	0	0	36	0
3	301	1624686	2	30	175	19.3	4	9.4	3.75	51.11	1	1	1		3	3	1	1	1	0	36	0
3	302	1625497	2	36	134	24.7	3	8.7	2.81	29.61	1	1	1		4	2	1	0	0	0	36	0
3	303	1625822	1	34	130	26.5	3	14.1	3.34	39.26	1	0	0		3	3	1	0	0	0	36	0
3	304	1626483	2	57	168	37	1	8.4	2.89	23.64	1	0	0	1	4	2	1	0	0	1	36	1
3	305	1627101	2	19	127	24	4	13.4	1.82	69.65	0	1	1		2	2	1	0	0	0	36	0
3	306	1627725	1	36	135	22.6	3	0	NA	36	0	0	1		3	3	1	1	0	0	36	1
3	307	1628068	1	45	123	22	3	15	4.53	18.58	1	1	1		4	1	0	1	0	0	36	0
3	308	801208	2	80	157	24.2	3	8.2	4.1	4.98	0	1	0		5	3	1	1	0	0	36	1
3	203	1570959	2	27	134	19.4	1	11.8	4.15	91.75	0	1	1		1	1	0	0	0	0	36	1
