# Supplementary material for: Nomogram predicting the risk of three-year chronic kidney disease adverse outcomes among East Asian patients with CKD
Source: BMC Nephrol. 2021 Sep 27;22:322. doi: 10.1186/s12882-021-02496-7 (PMC8477525; doi:10.1186/s12882-021-02496-7)
Supplement: Supplementary file 4 — Additional file 4. [file 12882_2021_2496_MOESM4_ESM.csv]

id	ID	gender	age.number	age	SBP	BMI	etiology of CKD	Hb	Alb	eGFR	CKD_stage	dipstick.proteinuria	urinary.occult.blood	hypertension	prevalence.of.CVD	diabetes	observational.duration	CKD.progression
1.00	10101.00	2.00	74.00	3.00	120.00	23.10	2.00	12.00	4.00	34.15	3.00	2.00	0.00	1.00	0.00	0.00	37.00	0.00
2.00	10103.00	1.00	74.00	3.00	143.00	24.60	2.00	10.90	3.80	9.80	5.00	3.00	0.00	1.00	0.00	1.00	13.00	1.00
3.00	10202.00	1.00	32.00	1.00	154.00	24.60	4.00	14.40	4.40	83.56	2.00	-1.00	0.00	1.00	0.00	0.00	36.00	0.00
4.00	10206.00	2.00	64.00	3.00	117.00	26.60	2.00	10.20	4.40	33.75	3.00	0.00	0.00	1.00	0.00	1.00	36.00	0.00
5.00	10207.00	1.00	57.00	2.00	160.00	29.10	4.00	16.20	5.10	73.57	2.00	0.00	0.00	1.00	0.00	0.00	6.00	0.00
6.00	10211.00	2.00	75.00	3.00	129.00	30.10	1.00	12.60	4.30	32.82	3.00	1.00	0.00	1.00	0.00	1.00	36.00	0.00
7.00	10305.00	2.00	78.00	3.00	104.00	17.60	4.00	10.90	4.30	17.33	4.00	0.00	0.00	1.00	0.00	0.00	1.00	0.00
8.00	10306.00	1.00	51.00	2.00	166.00	36.60	4.00	14.10	3.90	19.08	4.00	4.00	0.00	1.00	1.00	1.00	6.00	0.00
9.00	10307.00	2.00	22.00	1.00	110.00	NA	3.00	11.90	4.20	83.31	2.00	1.00	1.00	1.00	0.00	0.00	36.00	0.00
10.00	10401.00	1.00	87.00	3.00	102.00	22.70	1.00	11.80	3.70	18.62	4.00	1.00	1.00	1.00	1.00	0.00	35.00	0.00
11.00	10403.00	1.00	66.00	3.00	130.00	25.70	4.00	14.70	4.10	58.93	3.00	0.00	0.00	1.00	0.00	0.00	36.00	0.00
12.00	10411.00	1.00	86.00	3.00	140.00	23.40	2.00	10.60	4.00	34.42	3.00	-1.00	1.00	1.00	0.00	0.00	18.00	0.00
13.00	10412.00	1.00	47.00	2.00	127.00	22.80	2.00	14.10	4.50	80.91	2.00	0.00	1.00	1.00	0.00	0.00	7.00	0.00
14.00	10420.00	2.00	55.00	2.00	147.00	29.75	1.00	9.40	2.10	9.52	5.00	4.00	0.00	1.00	0.00	1.00	1.00	1.00
15.00	10421.00	1.00	63.00	3.00	140.00	24.00	3.00	14.30	4.00	58.43	3.00	0.00	1.00	1.00	0.00	0.00	36.00	0.00
16.00	10423.00	2.00	48.00	2.00	153.00	30.80	1.00	10.30	3.90	6.14	5.00	4.00	1.00	1.00	0.00	1.00	1.00	1.00
17.00	10424.00	2.00	37.00	1.00	123.00	36.10	3.00	14.80	4.60	52.00	3.00	2.00	0.00	1.00	0.00	0.00	36.00	0.00
18.00	10430.00	1.00	48.00	2.00	123.00	23.90	2.00	14.20	4.40	46.37	3.00	0.00	1.00	0.00	0.00	0.00	19.00	0.00
19.00	10431.00	1.00	70.00	3.00	103.00	22.80	2.00	13.60	4.40	54.33	3.00	0.00	1.00	1.00	0.00	0.00	6.00	0.00
20.00	10505.00	1.00	72.00	3.00	191.00	24.50	3.00	8.50	4.10	6.60	5.00	4.00	1.00	1.00	0.00	0.00	1.00	1.00
21.00	10506.00	2.00	86.00	3.00	169.00	22.00	4.00	10.10	4.50	39.07	3.00	-1.00	0.00	1.00	1.00	0.00	1.00	0.00
22.00	10507.00	2.00	86.00	3.00	123.00	23.60	2.00	11.40	4.30	13.41	5.00	2.00	1.00	1.00	0.00	0.00	37.00	0.00
23.00	10601.00	1.00	82.00	3.00	130.00	30.90	2.00	12.00	3.90	28.45	4.00	1.00	1.00	1.00	1.00	0.00	1.00	0.00
24.00	10605.00	1.00	75.00	3.00	110.00	24.70	2.00	15.00	4.80	49.64	3.00	-1.00	0.00	1.00	1.00	1.00	35.00	0.00
25.00	10702.00	2.00	62.00	3.00	142.00	18.30	4.00	12.90	4.80	44.34	3.00	-1.00	0.00	1.00	0.00	0.00	19.00	0.00
26.00	10802.00	1.00	41.00	2.00	135.00	NA	4.00	16.20	4.60	59.61	3.00	-1.00	0.00	0.00	0.00	0.00	12.00	0.00
27.00	10903.00	2.00	57.00	2.00	116.00	NA	3.00	14.00	4.30	80.02	2.00	1.00	0.00	0.00	0.00	0.00	37.00	0.00
28.00	10905.00	2.00	51.00	2.00	125.00	20.50	3.00	12.80	4.40	79.66	2.00	-1.00	1.00	0.00	0.00	0.00	36.00	0.00
29.00	10907.00	1.00	69.00	3.00	120.00	15.45	3.00	12.40	1.70	70.56	2.00	3.00	0.00	1.00	1.00	0.00	1.00	0.00
30.00	10909.00	1.00	45.00	2.00	127.00	24.84	3.00	11.60	2.60	38.64	3.00	3.00	1.00	1.00	0.00	0.00	1.00	0.00
31.00	10915.00	1.00	52.00	2.00	122.00	20.60	3.00	12.80	4.30	66.02	2.00	0.00	1.00	0.00	0.00	1.00	36.00	0.00
32.00	10917.00	2.00	87.00	3.00	165.00	16.60	4.00	12.10	4.20	57.00	3.00	-1.00	0.00	1.00	0.00	1.00	37.00	0.00
33.00	10918.00	2.00	85.00	3.00	150.00	23.00	2.00	10.00	4.00	9.84	5.00	2.00	0.00	1.00	0.00	0.00	24.00	1.00
34.00	10929.00	1.00	42.00	2.00	170.00	22.60	3.00	16.30	4.40	49.39	3.00	1.00	0.00	1.00	0.00	0.00	13.00	0.00
35.00	10933.00	1.00	45.00	2.00	158.00	27.20	4.00	15.70	4.90	48.83	3.00	1.00	0.00	1.00	0.00	0.00	37.00	0.00
36.00	10937.00	1.00	76.00	3.00	129.00	18.90	2.00	15.80	4.50	38.44	3.00	0.00	0.00	1.00	0.00	0.00	35.00	0.00
37.00	11003.00	2.00	71.00	3.00	180.00	29.80	2.00	10.40	4.00	14.35	5.00	1.00	1.00	1.00	0.00	1.00	37.00	0.00
38.00	11005.00	2.00	84.00	3.00	120.00	22.40	2.00	13.40	3.90	20.15	4.00	0.00	0.00	1.00	0.00	1.00	25.00	0.00
39.00	11011.00	1.00	80.00	3.00	140.00	18.00	2.00	12.50	3.80	38.17	3.00	2.00	1.00	1.00	0.00	0.00	36.00	0.00
40.00	11012.00	1.00	38.00	1.00	122.00	22.20	3.00	14.00	3.70	36.57	3.00	2.00	1.00	1.00	0.00	0.00	18.00	1.00
41.00	11016.00	1.00	74.00	3.00	96.00	21.60	4.00	13.10	4.30	54.04	3.00	-1.00	0.00	0.00	0.00	0.00	31.00	0.00
42.00	11021.00	2.00	43.00	2.00	182.00	19.80	4.00	13.30	4.90	44.33	3.00	-1.00	0.00	1.00	0.00	0.00	35.00	0.00
43.00	11022.00	1.00	86.00	3.00	161.00	27.40	1.00	15.40	4.10	41.24	3.00	0.00	0.00	1.00	1.00	1.00	35.00	0.00
44.00	11024.00	2.00	48.00	2.00	123.00	27.60	1.00	10.40	4.50	15.54	4.00	2.00	0.00	1.00	1.00	1.00	25.00	1.00
45.00	11301.00	1.00	87.00	3.00	190.00	26.23	1.00	11.60	2.20	48.04	3.00	3.00	0.00	1.00	1.00	1.00	18.00	0.00
46.00	11303.00	2.00	69.00	3.00	129.00	22.33	3.00	12.40	2.40	86.97	2.00	3.00	1.00	1.00	0.00	0.00	36.00	0.00
47.00	11502.00	1.00	78.00	3.00	109.00	27.60	2.00	13.30	4.60	41.35	3.00	-1.00	0.00	1.00	0.00	0.00	38.00	0.00
48.00	11505.00	2.00	59.00	2.00	108.00	18.90	3.00	13.10	4.00	55.27	3.00	-1.00	0.00	0.00	0.00	0.00	30.00	0.00
49.00	11507.00	2.00	42.00	2.00	NA	21.63	4.00	8.70	2.90	60.93	2.00	3.00	1.00	1.00	0.00	0.00	38.00	0.00
50.00	11602.00	2.00	82.00	3.00	137.00	22.20	2.00	13.50	3.20	62.73	2.00	4.00	0.00	1.00	0.00	1.00	36.00	0.00
51.00	11603.00	1.00	82.00	3.00	133.00	26.60	2.00	12.60	4.60	33.91	3.00	0.00	0.00	1.00	0.00	1.00	36.00	0.00
52.00	11606.00	2.00	79.00	3.00	142.00	16.70	4.00	12.30	4.80	62.38	2.00	0.00	0.00	1.00	0.00	0.00	37.00	0.00
53.00	11615.00	1.00	65.00	3.00	140.00	23.60	2.00	13.10	3.40	56.68	3.00	1.00	1.00	1.00	0.00	1.00	37.00	0.00
54.00	11616.00	1.00	76.00	3.00	141.00	20.90	1.00	11.60	4.10	16.29	4.00	0.00	0.00	1.00	1.00	1.00	18.00	0.00
55.00	11703.00	1.00	86.00	3.00	150.00	23.10	1.00	11.00	4.50	7.42	5.00	3.00	1.00	1.00	1.00	1.00	1.00	1.00
56.00	11802.00	2.00	59.00	2.00	121.00	20.56	4.00	8.60	1.50	56.02	3.00	4.00	1.00	0.00	0.00	0.00	36.00	0.00
57.00	11808.00	2.00	71.00	3.00	116.00	19.60	4.00	8.50	3.10	14.52	5.00	0.00	0.00	1.00	0.00	1.00	12.00	0.00
58.00	11809.00	1.00	75.00	3.00	189.00	NA	3.00	13.80	4.30	43.64	3.00	2.00	1.00	1.00	0.00	0.00	37.00	0.00
59.00	11812.00	1.00	52.00	2.00	112.00	21.40	2.00	12.80	4.30	52.57	3.00	1.00	0.00	1.00	1.00	0.00	37.00	0.00
60.00	11902.00	1.00	80.00	3.00	134.00	NA	4.00	13.10	3.70	50.70	3.00	-1.00	0.00	0.00	0.00	0.00	23.00	0.00
61.00	12004.00	2.00	78.00	3.00	108.00	24.80	2.00	12.20	4.50	36.99	3.00	-1.00	0.00	1.00	0.00	1.00	36.00	0.00
62.00	12005.00	1.00	39.00	1.00	124.00	30.90	1.00	16.20	4.50	68.54	2.00	-1.00	0.00	0.00	0.00	1.00	24.00	0.00
63.00	12202.00	1.00	71.00	3.00	160.00	21.00	2.00	12.10	3.70	19.82	4.00	2.00	0.00	1.00	0.00	1.00	13.00	1.00
64.00	20101.00	1.00	71.00	3.00	140.00	NA	2.00	14.00	3.50	69.99	2.00	3.00	1.00	1.00	0.00	1.00	1.00	0.00
65.00	20108.00	1.00	69.00	3.00	136.00	24.30	2.00	11.50	4.10	43.19	3.00	1.00	0.00	1.00	1.00	0.00	36.00	0.00
66.00	20113.00	1.00	75.00	3.00	122.00	23.70	1.00	9.20	3.20	16.95	4.00	2.00	0.00	1.00	1.00	1.00	30.00	1.00
67.00	20115.00	2.00	78.00	3.00	106.00	NA	2.00	10.70	3.70	39.34	3.00	-1.00	1.00	1.00	0.00	0.00	37.00	0.00
68.00	20120.00	2.00	70.00	3.00	128.00	27.60	1.00	9.60	4.10	20.40	4.00	3.00	0.00	1.00	0.00	1.00	1.00	0.00
69.00	20204.00	1.00	92.00	3.00	120.00	25.50	4.00	8.70	3.10	12.97	5.00	1.00	0.00	1.00	0.00	0.00	18.00	1.00
70.00	20206.00	2.00	63.00	3.00	150.00	25.80	2.00	8.80	3.00	27.81	4.00	2.00	0.00	1.00	0.00	1.00	31.00	1.00
71.00	20207.00	1.00	76.00	3.00	120.00	22.80	3.00	13.10	3.80	39.99	3.00	-1.00	0.00	1.00	0.00	0.00	1.00	0.00
72.00	20208.00	1.00	76.00	3.00	120.00	19.70	2.00	11.20	4.00	38.44	3.00	-1.00	0.00	1.00	1.00	0.00	36.00	0.00
73.00	20304.00	1.00	76.00	3.00	158.00	27.70	3.00	12.00	4.00	10.25	5.00	2.00	0.00	1.00	0.00	1.00	13.00	1.00
74.00	20305.00	1.00	71.00	3.00	150.00	27.34	1.00	12.00	2.70	17.41	4.00	3.00	1.00	1.00	1.00	1.00	1.00	0.00
75.00	20306.00	1.00	52.00	2.00	197.00	22.59	1.00	11.30	2.80	37.58	3.00	2.00	1.00	1.00	1.00	0.00	12.00	1.00
76.00	20315.00	1.00	56.00	2.00	130.00	27.90	2.00	15.00	4.50	45.10	3.00	2.00	0.00	1.00	0.00	0.00	32.00	0.00
77.00	20402.00	1.00	75.00	3.00	136.00	25.90	4.00	13.70	4.00	78.11	2.00	1.00	0.00	0.00	0.00	0.00	36.00	0.00
78.00	20403.00	1.00	51.00	2.00	150.00	25.70	4.00	12.80	4.40	72.19	2.00	-1.00	0.00	1.00	0.00	0.00	36.00	0.00
79.00	20607.00	1.00	65.00	3.00	135.00	NA	3.00	10.80	3.70	11.63	5.00	2.00	1.00	1.00	0.00	0.00	6.00	0.00
80.00	20608.00	1.00	70.00	3.00	117.00	27.80	2.00	12.20	3.80	25.72	4.00	-1.00	0.00	1.00	0.00	1.00	30.00	0.00
81.00	20610.00	1.00	81.00	3.00	115.00	24.60	2.00	12.60	3.60	44.62	3.00	1.00	0.00	1.00	1.00	1.00	37.00	0.00
82.00	20616.00	1.00	69.00	3.00	140.00	24.06	1.00	7.20	2.10	24.05	4.00	3.00	1.00	1.00	1.00	1.00	7.00	0.00
83.00	20618.00	1.00	68.00	3.00	125.00	29.60	2.00	11.30	3.90	17.76	4.00	3.00	0.00	1.00	1.00	0.00	37.00	0.00
84.00	20624.00	2.00	81.00	3.00	102.00	19.80	4.00	10.50	3.60	17.85	4.00	-1.00	0.00	1.00	0.00	0.00	18.00	0.00
85.00	20627.00	2.00	67.00	3.00	202.00	21.90	2.00	13.70	4.00	52.59	3.00	-1.00	0.00	1.00	0.00	0.00	1.00	0.00
86.00	20630.00	2.00	60.00	2.00	135.00	19.60	2.00	10.00	3.60	15.56	4.00	3.00	0.00	1.00	1.00	1.00	1.00	0.00
87.00	20701.00	1.00	80.00	3.00	121.00	19.80	2.00	9.40	3.00	29.53	4.00	3.00	1.00	1.00	1.00	0.00	31.00	1.00
88.00	20703.00	1.00	58.00	2.00	182.00	22.29	1.00	12.00	2.80	31.80	3.00	3.00	1.00	1.00	1.00	1.00	6.00	1.00
89.00	20708.00	2.00	22.00	1.00	115.00	17.50	2.00	13.00	4.60	59.70	3.00	-1.00	0.00	1.00	0.00	0.00	37.00	0.00
90.00	20710.00	2.00	86.00	3.00	88.00	18.90	2.00	7.40	3.50	13.31	5.00	-1.00	0.00	1.00	0.00	0.00	1.00	0.00
91.00	20712.00	2.00	84.00	3.00	114.00	23.10	2.00	12.00	3.60	50.62	3.00	-1.00	0.00	1.00	0.00	0.00	1.00	0.00
92.00	20715.00	2.00	84.00	3.00	136.00	17.90	3.00	9.00	3.10	14.44	5.00	1.00	0.00	1.00	0.00	0.00	6.00	0.00
93.00	30101.00	1.00	81.00	3.00	138.00	27.00	2.00	13.70	4.60	38.64	3.00	-1.00	0.00	1.00	0.00	0.00	1.00	0.00
94.00	30102.00	1.00	21.00	1.00	134.00	NA	3.00	13.70	NA	82.78	2.00	1.00	0.00	1.00	0.00	0.00	6.00	0.00
95.00	30104.00	2.00	89.00	3.00	139.00	NA	2.00	9.00	NA	8.27	5.00	NA	NA	1.00	0.00	0.00	1.00	1.00
96.00	30107.00	1.00	74.00	3.00	145.00	NA	3.00	8.90	3.90	15.59	4.00	0.00	0.00	1.00	1.00	1.00	1.00	0.00
97.00	30117.00	2.00	67.00	3.00	167.00	21.23	1.00	7.10	2.20	12.57	5.00	4.00	0.00	1.00	0.00	1.00	1.00	0.00
98.00	40101.00	1.00	39.00	1.00	176.00	22.86	1.00	8.70	2.90	31.58	3.00	3.00	1.00	1.00	0.00	1.00	13.00	1.00
99.00	40112.00	1.00	42.00	2.00	122.00	26.30	3.00	14.10	4.90	88.33	2.00	0.00	1.00	0.00	0.00	0.00	37.00	0.00
100.00	40113.00	1.00	46.00	2.00	145.00	21.50	3.00	15.70	4.40	79.27	2.00	2.00	0.00	1.00	0.00	0.00	20.00	0.00
101.00	40118.00	1.00	84.00	3.00	172.00	20.60	1.00	9.80	3.80	23.07	4.00	-1.00	0.00	1.00	1.00	1.00	19.00	0.00
102.00	40121.00	2.00	74.00	3.00	167.00	24.70	2.00	14.90	4.80	42.62	3.00	-1.00	0.00	1.00	0.00	0.00	37.00	0.00
103.00	40125.00	1.00	69.00	3.00	129.00	23.50	3.00	13.90	4.60	51.34	3.00	-1.00	1.00	1.00	0.00	0.00	37.00	0.00
104.00	40127.00	1.00	78.00	3.00	139.00	NA	2.00	16.10	4.20	43.15	3.00	-1.00	0.00	1.00	0.00	0.00	36.00	0.00
105.00	40131.00	1.00	48.00	2.00	170.00	25.10	1.00	9.30	3.40	7.67	5.00	3.00	1.00	1.00	0.00	1.00	1.00	1.00
106.00	40135.00	2.00	75.00	3.00	136.00	25.60	2.00	12.70	4.30	47.17	3.00	-1.00	0.00	1.00	0.00	0.00	36.00	0.00
107.00	40142.00	1.00	76.00	3.00	123.00	24.80	1.00	10.90	4.20	8.12	5.00	2.00	0.00	1.00	1.00	1.00	1.00	1.00
108.00	40143.00	1.00	63.00	3.00	126.00	23.00	2.00	13.90	4.70	45.48	3.00	-1.00	0.00	1.00	0.00	0.00	13.00	0.00
109.00	40147.00	1.00	74.00	3.00	162.00	22.60	2.00	15.20	3.50	44.19	3.00	0.00	0.00	1.00	0.00	0.00	36.00	0.00
110.00	40153.00	1.00	72.00	3.00	149.00	21.50	2.00	13.20	4.30	67.05	2.00	-1.00	0.00	1.00	0.00	0.00	36.00	0.00
111.00	40160.00	1.00	59.00	2.00	142.00	26.40	2.00	13.00	4.10	51.17	3.00	-1.00	0.00	1.00	0.00	0.00	1.00	0.00
112.00	40162.00	1.00	50.00	2.00	165.00	26.49	1.00	12.30	2.90	19.69	4.00	3.00	1.00	1.00	0.00	1.00	6.00	1.00
113.00	40403.00	1.00	77.00	3.00	140.00	NA	1.00	13.00	4.00	34.05	3.00	-1.00	0.00	1.00	0.00	1.00	36.00	0.00
114.00	40502.00	1.00	66.00	3.00	170.00	22.00	1.00	11.20	4.00	14.31	5.00	3.00	0.00	1.00	0.00	1.00	1.00	1.00
115.00	40503.00	2.00	89.00	3.00	130.00	22.30	2.00	10.20	4.20	19.70	4.00	-1.00	1.00	1.00	0.00	0.00	37.00	0.00
116.00	40510.00	1.00	79.00	3.00	156.00	21.90	3.00	10.30	3.50	19.54	4.00	3.00	0.00	1.00	0.00	0.00	9.00	0.00
117.00	40601.00	2.00	66.00	3.00	122.00	NA	3.00	12.70	4.20	35.61	3.00	-1.00	1.00	1.00	0.00	0.00	12.00	0.00
118.00	40702.00	2.00	80.00	3.00	172.00	28.40	1.00	9.50	3.60	8.44	5.00	3.00	0.00	1.00	1.00	1.00	7.00	1.00
119.00	40703.00	2.00	50.00	2.00	149.00	19.60	1.00	11.40	3.60	44.69	3.00	2.00	0.00	1.00	1.00	1.00	31.00	1.00
120.00	40705.00	1.00	70.00	3.00	145.00	26.80	2.00	10.00	3.20	14.60	5.00	3.00	1.00	1.00	0.00	0.00	18.00	1.00
121.00	40709.00	1.00	51.00	2.00	169.00	22.40	3.00	13.00	3.90	23.14	4.00	3.00	1.00	1.00	0.00	0.00	24.00	1.00
122.00	40711.00	1.00	78.00	3.00	170.00	27.30	2.00	9.80	4.10	16.29	4.00	2.00	1.00	1.00	1.00	0.00	37.00	0.00
123.00	40715.00	1.00	67.00	3.00	112.00	21.40	4.00	13.90	4.20	45.87	3.00	-1.00	0.00	0.00	0.00	0.00	38.00	0.00
124.00	40718.00	1.00	77.00	3.00	169.00	29.20	2.00	12.40	4.50	27.63	4.00	0.00	0.00	1.00	0.00	1.00	35.00	0.00
125.00	40904.00	2.00	76.00	3.00	141.00	NA	3.00	12.50	3.90	49.42	3.00	2.00	1.00	1.00	0.00	0.00	35.00	0.00
126.00	50107.00	1.00	81.00	3.00	120.00	26.30	2.00	14.10	4.60	30.56	3.00	-1.00	0.00	1.00	0.00	1.00	37.00	1.00
127.00	50108.00	1.00	64.00	3.00	160.00	23.50	2.00	16.60	5.20	31.68	3.00	1.00	0.00	1.00	1.00	0.00	35.00	0.00
128.00	50112.00	1.00	78.00	3.00	116.00	22.80	2.00	11.40	4.20	35.40	3.00	-1.00	0.00	1.00	0.00	0.00	35.00	0.00
129.00	50113.00	1.00	51.00	2.00	130.00	29.60	2.00	14.00	4.20	26.62	4.00	2.00	0.00	1.00	0.00	0.00	36.00	1.00
130.00	50116.00	2.00	77.00	3.00	150.00	NA	2.00	11.60	4.10	35.71	3.00	-1.00	0.00	1.00	1.00	1.00	36.00	0.00
131.00	50121.00	1.00	87.00	3.00	132.00	23.20	1.00	11.80	3.60	18.93	4.00	3.00	0.00	1.00	0.00	1.00	19.00	1.00
132.00	50122.00	1.00	60.00	2.00	180.00	32.40	1.00	10.10	3.50	9.78	5.00	3.00	0.00	1.00	0.00	1.00	6.00	1.00
133.00	50126.00	1.00	59.00	2.00	130.00	22.60	2.00	10.70	4.00	24.55	4.00	2.00	1.00	1.00	0.00	0.00	37.00	1.00
134.00	50128.00	1.00	59.00	2.00	140.00	25.40	2.00	11.00	4.40	12.24	5.00	2.00	1.00	1.00	0.00	0.00	5.00	0.00
135.00	50129.00	1.00	74.00	3.00	110.00	19.50	2.00	12.00	4.20	24.79	4.00	1.00	1.00	0.00	0.00	1.00	39.00	0.00
136.00	50203.00	1.00	62.00	3.00	144.00	NA	3.00	13.60	4.40	37.81	3.00	3.00	0.00	1.00	0.00	0.00	11.00	0.00
137.00	50204.00	1.00	69.00	3.00	128.00	NA	3.00	7.50	3.70	3.67	5.00	3.00	0.00	1.00	0.00	0.00	1.00	1.00
138.00	50207.00	1.00	61.00	3.00	134.00	23.10	3.00	11.30	3.70	20.11	4.00	2.00	1.00	1.00	0.00	0.00	30.00	1.00
139.00	50208.00	2.00	71.00	3.00	146.00	23.00	3.00	11.50	3.80	28.31	4.00	2.00	0.00	1.00	0.00	0.00	37.00	0.00
140.00	50209.00	2.00	60.00	2.00	132.00	25.79	3.00	13.70	2.80	65.40	2.00	3.00	1.00	0.00	0.00	0.00	38.00	0.00
141.00	50211.00	1.00	66.00	3.00	142.00	21.90	2.00	12.00	4.40	26.16	4.00	-1.00	0.00	1.00	0.00	0.00	36.00	0.00
142.00	50213.00	1.00	69.00	3.00	174.00	26.89	1.00	10.80	2.40	27.41	4.00	3.00	1.00	1.00	0.00	0.00	6.00	1.00
143.00	50401.00	1.00	78.00	3.00	152.00	21.30	3.00	13.40	3.40	9.55	5.00	3.00	0.00	1.00	0.00	0.00	7.00	1.00
144.00	50402.00	1.00	74.00	3.00	140.00	22.00	1.00	10.10	3.40	13.60	5.00	3.00	1.00	1.00	1.00	0.00	13.00	1.00
145.00	50403.00	2.00	84.00	3.00	200.00	21.40	1.00	9.40	3.10	10.74	5.00	3.00	1.00	1.00	0.00	1.00	1.00	0.00
146.00	50503.00	1.00	56.00	2.00	165.00	33.33	4.00	8.80	2.40	14.06	5.00	1.00	1.00	1.00	0.00	0.00	1.00	0.00
147.00	50507.00	2.00	72.00	3.00	162.00	26.80	1.00	11.90	4.70	17.56	4.00	1.00	0.00	1.00	1.00	1.00	6.00	0.00
148.00	50601.00	1.00	70.00	3.00	144.00	23.37	1.00	7.30	2.20	15.22	4.00	3.00	0.00	1.00	0.00	1.00	1.00	0.00
149.00	50603.00	1.00	27.00	1.00	114.00	NA	4.00	13.20	4.70	13.61	5.00	0.00	0.00	0.00	0.00	0.00	20.00	0.00
150.00	50604.00	1.00	51.00	2.00	136.00	NA	1.00	15.10	3.80	29.09	4.00	3.00	0.00	1.00	0.00	1.00	31.00	1.00
151.00	50605.00	1.00	83.00	3.00	116.00	NA	4.00	11.70	3.90	44.31	3.00	-1.00	0.00	1.00	0.00	0.00	36.00	0.00
152.00	50606.00	1.00	62.00	3.00	102.00	NA	4.00	12.80	3.80	40.13	3.00	0.00	0.00	1.00	0.00	1.00	18.00	0.00
153.00	50609.00	1.00	81.00	3.00	142.00	NA	2.00	12.30	4.70	18.54	4.00	2.00	0.00	1.00	0.00	1.00	37.00	1.00
154.00	60103.00	2.00	87.00	3.00	178.00	19.10	2.00	7.20	3.70	8.17	5.00	3.00	1.00	1.00	0.00	0.00	7.00	1.00
155.00	60111.00	2.00	52.00	2.00	143.00	21.60	3.00	10.50	4.20	4.76	5.00	2.00	1.00	1.00	0.00	0.00	7.00	1.00
156.00	60116.00	1.00	55.00	2.00	138.00	23.30	4.00	9.50	4.40	6.61	5.00	2.00	0.00	1.00	0.00	0.00	17.00	1.00
157.00	60202.00	2.00	77.00	3.00	104.00	23.80	1.00	10.00	3.90	19.41	4.00	2.00	0.00	1.00	0.00	1.00	38.00	0.00
158.00	60205.00	1.00	49.00	2.00	114.00	32.50	1.00	13.10	4.40	26.93	4.00	3.00	1.00	1.00	1.00	1.00	31.00	0.00
159.00	60207.00	2.00	74.00	3.00	120.00	21.50	1.00	10.00	3.80	13.15	5.00	1.00	0.00	1.00	1.00	1.00	36.00	1.00
160.00	60210.00	2.00	72.00	3.00	132.00	24.30	2.00	12.70	4.30	24.29	4.00	-1.00	0.00	1.00	1.00	1.00	36.00	0.00
161.00	60303.00	2.00	59.00	2.00	142.00	NA	3.00	15.60	5.10	83.89	2.00	1.00	1.00	1.00	0.00	0.00	1.00	0.00
162.00	60310.00	1.00	64.00	3.00	147.00	23.50	2.00	13.50	4.30	43.05	3.00	-1.00	0.00	1.00	0.00	0.00	35.00	0.00
163.00	60311.00	2.00	76.00	3.00	132.00	32.00	2.00	10.40	3.80	15.87	4.00	-1.00	0.00	1.00	0.00	0.00	37.00	0.00
164.00	60312.00	2.00	83.00	3.00	NA	24.70	1.00	9.00	3.90	8.50	5.00	3.00	0.00	1.00	0.00	1.00	5.00	1.00
165.00	60401.00	1.00	61.00	3.00	122.00	23.10	2.00	11.00	4.20	30.60	3.00	2.00	1.00	1.00	0.00	0.00	37.00	0.00
166.00	60501.00	1.00	56.00	2.00	197.00	21.50	2.00	13.60	3.90	33.55	3.00	3.00	1.00	1.00	0.00	0.00	36.00	0.00
167.00	60703.00	1.00	78.00	3.00	115.00	19.80	1.00	8.30	3.50	17.08	4.00	1.00	1.00	0.00	0.00	0.00	1.00	0.00
168.00	60705.00	1.00	84.00	3.00	147.00	23.40	2.00	13.80	4.10	34.91	3.00	1.00	1.00	1.00	0.00	0.00	38.00	0.00
169.00	60801.00	1.00	72.00	3.00	135.00	24.40	2.00	13.40	4.50	47.88	3.00	-1.00	0.00	1.00	0.00	0.00	36.00	0.00
170.00	60807.00	2.00	79.00	3.00	183.00	19.80	2.00	12.60	3.20	71.54	2.00	3.00	1.00	1.00	0.00	0.00	36.00	0.00
171.00	60902.00	2.00	90.00	3.00	NA	27.30	2.00	8.60	3.20	6.20	5.00	3.00	1.00	1.00	1.00	0.00	1.00	1.00
172.00	60905.00	1.00	55.00	2.00	NA	28.30	2.00	15.00	4.30	45.71	3.00	3.00	0.00	1.00	0.00	0.00	1.00	0.00
173.00	60908.00	1.00	84.00	3.00	116.00	21.20	3.00	10.10	4.60	31.66	3.00	0.00	1.00	1.00	0.00	0.00	7.00	0.00
174.00	70103.00	1.00	53.00	2.00	142.00	16.10	4.00	11.20	3.50	17.57	4.00	2.00	0.00	1.00	0.00	0.00	36.00	0.00
175.00	70104.00	2.00	70.00	3.00	134.00	19.50	2.00	11.30	3.90	13.47	5.00	0.00	1.00	1.00	0.00	0.00	24.00	0.00
176.00	70105.00	1.00	81.00	3.00	169.00	22.30	4.00	9.50	4.80	6.56	5.00	2.00	1.00	1.00	0.00	1.00	1.00	0.00
177.00	70107.00	1.00	77.00	3.00	134.00	26.90	2.00	14.80	3.50	24.51	4.00	1.00	0.00	1.00	1.00	0.00	35.00	0.00
178.00	70110.00	1.00	62.00	3.00	164.00	20.10	3.00	7.70	3.10	11.23	5.00	3.00	0.00	1.00	0.00	0.00	1.00	1.00
179.00	70114.00	1.00	60.00	2.00	154.00	19.13	1.00	10.10	2.40	41.46	3.00	3.00	1.00	1.00	0.00	0.00	1.00	0.00
180.00	70120.00	1.00	69.00	3.00	164.00	27.20	2.00	13.60	4.10	24.05	4.00	2.00	0.00	1.00	0.00	0.00	36.00	0.00
181.00	70123.00	2.00	69.00	3.00	166.00	25.60	2.00	13.50	4.30	14.35	5.00	1.00	0.00	1.00	0.00	0.00	36.00	0.00
182.00	70125.00	2.00	72.00	3.00	126.00	25.00	2.00	9.10	4.40	41.56	3.00	-1.00	0.00	1.00	0.00	0.00	38.00	0.00
183.00	70301.00	2.00	79.00	3.00	155.00	33.00	4.00	10.90	3.00	21.12	4.00	3.00	1.00	1.00	0.00	0.00	1.00	0.00
184.00	70303.00	1.00	52.00	2.00	130.00	23.70	4.00	12.20	3.80	7.31	5.00	1.00	1.00	0.00	0.00	0.00	12.00	1.00
185.00	70305.00	1.00	67.00	3.00	120.00	25.10	4.00	15.20	4.40	45.87	3.00	-1.00	0.00	0.00	0.00	0.00	7.00	0.00
186.00	70306.00	1.00	78.00	3.00	125.00	24.50	2.00	13.50	3.80	44.70	3.00	-1.00	0.00	1.00	0.00	0.00	35.00	0.00
187.00	70310.00	2.00	72.00	3.00	142.00	20.50	3.00	10.70	4.40	36.40	3.00	-1.00	1.00	1.00	0.00	0.00	37.00	0.00
188.00	70402.00	1.00	61.00	3.00	NA	NA	3.00	15.70	4.20	47.97	3.00	0.00	1.00	0.00	0.00	0.00	35.00	0.00
189.00	70405.00	1.00	74.00	3.00	111.00	25.70	1.00	14.40	4.10	35.42	3.00	-1.00	0.00	1.00	1.00	1.00	38.00	0.00
190.00	70406.00	1.00	81.00	3.00	130.00	21.50	2.00	14.10	3.70	33.79	3.00	-1.00	0.00	1.00	1.00	1.00	20.00	0.00
191.00	70602.00	1.00	76.00	3.00	180.00	26.80	2.00	16.00	4.20	49.94	3.00	-1.00	0.00	1.00	0.00	0.00	19.00	0.00
192.00	70605.00	2.00	46.00	2.00	150.00	22.80	2.00	14.20	4.30	63.59	2.00	-1.00	0.00	1.00	0.00	0.00	18.00	0.00
193.00	70606.00	2.00	69.00	3.00	167.00	20.10	2.00	13.90	4.00	61.86	2.00	-1.00	0.00	1.00	0.00	0.00	37.00	0.00
194.00	70707.00	1.00	62.00	3.00	135.00	35.00	1.00	14.20	4.30	40.44	3.00	-1.00	0.00	1.00	0.00	1.00	6.00	0.00
195.00	80102.00	1.00	68.00	3.00	128.00	18.70	4.00	9.20	4.00	18.24	4.00	3.00	0.00	1.00	0.00	0.00	1.00	0.00
196.00	80107.00	1.00	67.00	3.00	140.00	22.80	3.00	14.40	3.70	38.08	3.00	2.00	0.00	1.00	0.00	1.00	37.00	0.00
197.00	80108.00	1.00	78.00	3.00	142.00	NA	1.00	15.60	4.00	28.01	4.00	1.00	0.00	1.00	1.00	1.00	36.00	0.00
198.00	80110.00	2.00	80.00	3.00	182.00	32.70	1.00	11.50	3.50	43.12	3.00	2.00	0.00	1.00	1.00	1.00	36.00	0.00
199.00	80112.00	1.00	75.00	3.00	140.00	21.80	2.00	10.30	3.40	13.75	5.00	2.00	0.00	1.00	1.00	0.00	12.00	1.00
200.00	80113.00	1.00	62.00	3.00	160.00	27.00	1.00	11.00	3.20	28.26	4.00	3.00	1.00	1.00	1.00	1.00	6.00	0.00
201.00	80114.00	1.00	59.00	2.00	114.00	NA	3.00	15.10	3.90	57.07	3.00	0.00	1.00	0.00	0.00	0.00	37.00	0.00
202.00	80115.00	1.00	83.00	3.00	104.00	27.30	1.00	12.30	3.60	22.26	4.00	0.00	0.00	0.00	1.00	1.00	36.00	0.00
203.00	80116.00	2.00	67.00	3.00	148.00	19.50	4.00	10.10	3.50	10.13	5.00	2.00	1.00	1.00	0.00	0.00	30.00	1.00
204.00	80129.00	2.00	82.00	3.00	144.00	24.80	4.00	9.10	3.30	10.85	5.00	3.00	1.00	1.00	1.00	1.00	12.00	1.00
205.00	80208.00	1.00	50.00	2.00	160.00	27.40	2.00	13.50	4.40	36.99	3.00	2.00	0.00	1.00	0.00	0.00	37.00	0.00
206.00	80210.00	1.00	24.00	1.00	128.00	18.50	3.00	12.80	4.30	79.67	2.00	1.00	1.00	0.00	0.00	0.00	31.00	0.00
207.00	80216.00	1.00	70.00	3.00	150.00	29.10	2.00	16.10	4.30	43.38	3.00	1.00	0.00	1.00	0.00	0.00	36.00	0.00
208.00	80219.00	2.00	75.00	3.00	146.00	22.70	2.00	11.50	4.10	16.94	4.00	2.00	0.00	1.00	0.00	0.00	37.00	1.00
209.00	80303.00	1.00	54.00	2.00	160.00	29.10	1.00	14.30	3.10	33.69	3.00	3.00	0.00	1.00	0.00	1.00	36.00	1.00
210.00	80310.00	2.00	87.00	3.00	121.00	21.33	2.00	12.40	2.10	44.65	3.00	3.00	1.00	1.00	0.00	0.00	12.00	1.00
211.00	80312.00	2.00	92.00	3.00	160.00	19.74	3.00	10.20	2.70	11.20	5.00	3.00	0.00	1.00	0.00	0.00	12.00	0.00
212.00	80313.00	2.00	76.00	3.00	142.00	24.30	3.00	13.00	4.10	42.77	3.00	2.00	0.00	1.00	1.00	0.00	12.00	0.00
213.00	80407.00	1.00	69.00	3.00	160.00	NA	1.00	14.70	2.50	28.03	4.00	3.00	0.00	1.00	1.00	1.00	34.00	0.00
214.00	80501.00	1.00	83.00	3.00	150.00	19.16	4.00	14.00	2.30	31.35	3.00	3.00	1.00	1.00	1.00	0.00	5.00	0.00
215.00	80602.00	1.00	63.00	3.00	150.00	23.60	1.00	11.40	3.60	8.14	5.00	3.00	0.00	1.00	1.00	0.00	1.00	1.00
216.00	80603.00	2.00	80.00	3.00	138.00	23.30	1.00	9.60	3.50	21.43	4.00	3.00	0.00	1.00	0.00	1.00	7.00	1.00
217.00	80701.00	2.00	70.00	3.00	120.00	21.50	2.00	11.40	4.70	22.68	4.00	-1.00	0.00	1.00	1.00	1.00	6.00	0.00
218.00	80706.00	1.00	55.00	2.00	120.00	23.90	3.00	11.00	4.00	13.30	5.00	1.00	0.00	1.00	0.00	0.00	37.00	0.00
219.00	80709.00	1.00	84.00	3.00	120.00	NA	2.00	9.90	4.10	15.61	4.00	1.00	0.00	1.00	1.00	0.00	1.00	0.00
220.00	80713.00	1.00	77.00	3.00	88.00	25.30	2.00	11.70	4.70	24.64	4.00	0.00	0.00	1.00	0.00	1.00	7.00	0.00
221.00	80714.00	1.00	68.00	3.00	137.00	21.12	2.00	11.50	2.70	13.53	5.00	0.00	0.00	1.00	0.00	1.00	6.00	1.00
222.00	80719.00	1.00	42.00	2.00	122.00	29.40	2.00	14.20	4.90	61.00	2.00	-1.00	1.00	1.00	0.00	0.00	1.00	0.00
223.00	80801.00	1.00	43.00	2.00	147.00	19.40	1.00	10.70	4.20	5.91	5.00	2.00	0.00	1.00	0.00	1.00	1.00	1.00
224.00	80802.00	1.00	86.00	3.00	146.00	21.45	2.00	11.20	2.80	24.77	4.00	0.00	0.00	1.00	1.00	0.00	25.00	0.00
225.00	80810.00	1.00	56.00	2.00	130.00	19.80	2.00	8.80	4.40	21.30	4.00	1.00	0.00	1.00	0.00	0.00	37.00	0.00
226.00	80811.00	1.00	75.00	3.00	121.00	23.60	2.00	9.70	NA	23.03	4.00	1.00	0.00	1.00	1.00	1.00	36.00	0.00
227.00	80816.00	1.00	75.00	3.00	170.00	23.00	1.00	13.60	4.20	15.90	4.00	3.00	1.00	1.00	1.00	1.00	31.00	0.00
228.00	80819.00	1.00	60.00	2.00	118.00	20.60	2.00	15.30	4.50	35.10	3.00	-1.00	0.00	1.00	0.00	0.00	36.00	0.00
229.00	80822.00	2.00	65.00	3.00	132.00	19.60	1.00	9.70	4.10	18.35	4.00	0.00	0.00	1.00	0.00	1.00	36.00	0.00
230.00	80827.00	1.00	64.00	3.00	150.00	20.30	3.00	12.50	4.10	12.08	5.00	3.00	0.00	1.00	0.00	0.00	1.00	1.00
231.00	80903.00	1.00	80.00	3.00	140.00	24.80	4.00	15.00	4.20	32.32	3.00	NA	NA	1.00	1.00	1.00	37.00	0.00
232.00	80904.00	1.00	60.00	2.00	NA	NA	4.00	NA	NA	35.82	3.00	NA	NA	0.00	0.00	0.00	37.00	0.00
233.00	80905.00	1.00	87.00	3.00	NA	NA	4.00	NA	NA	26.53	4.00	NA	NA	0.00	0.00	0.00	30.00	0.00
234.00	80908.00	1.00	72.00	3.00	134.00	NA	2.00	15.10	4.50	44.93	3.00	-1.00	0.00	0.00	0.00	0.00	37.00	0.00
235.00	80910.00	1.00	61.00	3.00	125.00	NA	4.00	9.40	NA	11.76	5.00	2.00	0.00	1.00	1.00	1.00	37.00	0.00
236.00	81005.00	1.00	71.00	3.00	130.00	19.80	3.00	12.50	3.30	34.37	3.00	2.00	1.00	1.00	0.00	0.00	38.00	0.00
237.00	81008.00	1.00	47.00	2.00	155.00	21.70	3.00	15.90	4.80	54.11	3.00	2.00	0.00	1.00	1.00	0.00	36.00	0.00
238.00	81011.00	1.00	60.00	2.00	150.00	18.60	4.00	9.60	4.00	11.61	5.00	1.00	1.00	1.00	0.00	1.00	38.00	0.00
239.00	81012.00	2.00	84.00	3.00	140.00	26.60	4.00	10.30	3.60	35.16	3.00	1.00	1.00	1.00	0.00	1.00	37.00	0.00
240.00	81014.00	2.00	57.00	2.00	187.00	NA	1.00	7.80	3.80	9.32	5.00	3.00	1.00	1.00	0.00	1.00	1.00	1.00
241.00	81102.00	2.00	93.00	3.00	NA	22.00	2.00	8.30	2.90	37.01	3.00	1.00	0.00	1.00	0.00	0.00	5.00	1.00
242.00	81103.00	1.00	60.00	2.00	160.00	NA	2.00	14.30	4.30	46.93	3.00	0.00	0.00	1.00	0.00	1.00	36.00	0.00
243.00	81108.00	1.00	79.00	3.00	170.00	NA	4.00	12.60	4.30	47.06	3.00	0.00	0.00	1.00	0.00	1.00	36.00	0.00
244.00	81112.00	1.00	62.00	3.00	145.00	44.20	1.00	8.10	3.30	9.77	5.00	2.00	1.00	1.00	1.00	1.00	1.00	1.00
245.00	81113.00	1.00	70.00	3.00	NA	NA	4.00	15.00	4.10	57.31	3.00	0.00	1.00	0.00	0.00	0.00	24.00	0.00
246.00	90102.00	1.00	31.00	1.00	134.00	19.30	3.00	12.70	4.80	18.62	4.00	2.00	0.00	0.00	0.00	0.00	36.00	1.00
247.00	90106.00	2.00	71.00	3.00	160.00	21.60	2.00	12.80	4.30	20.55	4.00	0.00	1.00	1.00	0.00	0.00	36.00	0.00
248.00	90107.00	1.00	70.00	3.00	134.00	23.80	2.00	14.10	4.70	52.16	3.00	-1.00	0.00	1.00	0.00	0.00	6.00	0.00
249.00	90108.00	2.00	80.00	3.00	114.00	24.70	2.00	13.60	3.80	23.26	4.00	0.00	0.00	1.00	1.00	1.00	13.00	0.00
250.00	90111.00	1.00	54.00	2.00	131.00	24.10	3.00	15.60	4.20	50.58	3.00	2.00	1.00	1.00	0.00	0.00	36.00	0.00
251.00	90112.00	2.00	82.00	3.00	134.00	23.10	2.00	12.10	4.70	30.63	3.00	-1.00	0.00	1.00	1.00	1.00	37.00	0.00
252.00	90202.00	2.00	76.00	3.00	126.00	NA	3.00	10.20	3.00	14.42	5.00	3.00	0.00	1.00	1.00	0.00	24.00	1.00
253.00	90203.00	1.00	59.00	2.00	126.00	23.50	1.00	8.90	3.20	15.93	4.00	3.00	0.00	1.00	0.00	1.00	13.00	1.00
254.00	90305.00	1.00	77.00	3.00	158.00	21.40	4.00	9.90	4.70	19.12	4.00	0.00	0.00	1.00	0.00	0.00	37.00	1.00
255.00	90307.00	1.00	76.00	3.00	110.00	19.50	2.00	10.70	4.00	29.25	4.00	0.00	0.00	1.00	0.00	1.00	37.00	0.00
256.00	90308.00	2.00	57.00	2.00	140.00	NA	1.00	9.20	4.00	12.13	5.00	1.00	0.00	1.00	0.00	0.00	37.00	0.00
257.00	90401.00	1.00	40.00	1.00	148.00	19.30	4.00	10.10	3.60	6.04	5.00	2.00	0.00	1.00	0.00	0.00	7.00	0.00
258.00	90503.00	2.00	71.00	3.00	130.00	NA	2.00	12.30	4.60	35.53	3.00	0.00	0.00	1.00	0.00	0.00	37.00	0.00
259.00	90506.00	1.00	58.00	2.00	126.00	25.30	1.00	14.30	4.00	43.56	3.00	2.00	0.00	1.00	0.00	1.00	36.00	0.00
260.00	90507.00	1.00	53.00	2.00	130.00	NA	2.00	14.40	4.60	43.64	3.00	-1.00	0.00	1.00	0.00	1.00	14.00	0.00
261.00	90508.00	1.00	55.00	2.00	134.00	NA	3.00	14.60	4.90	24.12	4.00	1.00	0.00	1.00	0.00	0.00	1.00	0.00
262.00	90603.00	1.00	63.00	3.00	182.00	25.00	1.00	13.40	3.40	41.86	3.00	4.00	1.00	1.00	0.00	0.00	37.00	1.00
263.00	90701.00	2.00	81.00	3.00	135.00	25.00	2.00	9.70	3.30	14.46	5.00	2.00	0.00	1.00	0.00	0.00	36.00	0.00
264.00	90709.00	2.00	38.00	1.00	151.00	22.80	1.00	12.10	3.90	3.95	5.00	3.00	1.00	1.00	1.00	1.00	1.00	1.00
265.00	100107.00	1.00	64.00	3.00	158.00	NA	3.00	15.30	4.40	86.87	2.00	1.00	1.00	1.00	0.00	0.00	24.00	0.00
266.00	100108.00	1.00	75.00	3.00	118.00	NA	3.00	10.70	3.00	24.95	4.00	2.00	0.00	1.00	0.00	0.00	38.00	1.00
267.00	100111.00	2.00	82.00	3.00	124.00	21.80	3.00	10.50	3.70	17.98	4.00	3.00	1.00	1.00	1.00	0.00	25.00	0.00
268.00	100117.00	2.00	80.00	3.00	125.00	23.47	2.00	8.80	1.80	8.95	5.00	NA	NA	1.00	0.00	1.00	1.00	0.00
269.00	100304.00	1.00	78.00	3.00	176.00	29.41	1.00	9.20	2.70	24.68	4.00	3.00	1.00	1.00	0.00	1.00	24.00	1.00
270.00	100306.00	1.00	73.00	3.00	150.00	25.20	4.00	12.60	3.70	29.77	4.00	1.00	0.00	1.00	1.00	0.00	36.00	0.00
271.00	100307.00	2.00	67.00	3.00	130.00	39.10	1.00	8.50	3.50	11.62	5.00	2.00	0.00	1.00	1.00	1.00	7.00	1.00
272.00	100308.00	2.00	87.00	3.00	159.00	22.20	4.00	12.10	3.60	9.24	5.00	1.00	1.00	1.00	0.00	0.00	6.00	0.00
273.00	100603.00	1.00	78.00	3.00	125.00	21.41	4.00	10.20	2.60	27.53	4.00	2.00	0.00	1.00	1.00	0.00	25.00	0.00
274.00	100604.00	2.00	73.00	3.00	125.00	21.30	4.00	11.70	3.70	31.41	3.00	1.00	0.00	0.00	0.00	0.00	36.00	0.00
275.00	110101.00	2.00	77.00	3.00	170.00	NA	1.00	6.30	3.40	11.95	5.00	3.00	1.00	1.00	0.00	1.00	1.00	0.00
276.00	110102.00	2.00	66.00	3.00	160.00	NA	1.00	9.10	3.60	16.53	4.00	3.00	1.00	1.00	0.00	1.00	1.00	0.00
277.00	110103.00	2.00	46.00	2.00	151.00	35.50	3.00	9.20	4.10	6.16	5.00	2.00	1.00	1.00	0.00	0.00	12.00	1.00
278.00	110105.00	2.00	74.00	3.00	161.00	16.87	1.00	11.20	2.40	16.00	4.00	3.00	1.00	1.00	0.00	1.00	6.00	1.00
279.00	110109.00	2.00	79.00	3.00	149.00	19.20	1.00	10.20	4.20	20.27	4.00	-1.00	0.00	1.00	0.00	1.00	19.00	0.00
280.00	110113.00	1.00	62.00	3.00	195.00	21.27	1.00	11.70	1.80	48.61	3.00	3.00	1.00	1.00	0.00	1.00	1.00	0.00
281.00	110201.00	1.00	45.00	2.00	117.00	30.60	2.00	14.70	4.50	23.88	4.00	2.00	1.00	1.00	0.00	0.00	38.00	0.00
282.00	110206.00	2.00	75.00	3.00	137.00	21.50	2.00	7.60	3.10	20.58	4.00	1.00	0.00	1.00	0.00	0.00	24.00	1.00
283.00	110207.00	1.00	67.00	3.00	146.00	18.90	2.00	8.20	4.20	8.65	5.00	2.00	0.00	1.00	0.00	0.00	7.00	1.00
284.00	110208.00	1.00	65.00	3.00	175.00	21.70	1.00	10.20	3.50	7.82	5.00	3.00	1.00	1.00	0.00	1.00	1.00	1.00
285.00	110210.00	2.00	73.00	3.00	114.00	26.40	1.00	10.00	4.40	18.59	4.00	2.00	1.00	1.00	0.00	1.00	24.00	1.00
286.00	110212.00	1.00	43.00	2.00	153.00	27.36	1.00	14.00	2.50	24.19	4.00	3.00	1.00	1.00	0.00	1.00	31.00	1.00
287.00	110302.00	1.00	71.00	3.00	145.00	28.50	3.00	13.60	3.70	64.05	2.00	3.00	1.00	1.00	0.00	0.00	37.00	0.00
288.00	110401.00	2.00	60.00	2.00	91.00	16.44	4.00	8.90	1.80	49.68	3.00	0.00	0.00	0.00	1.00	0.00	37.00	1.00
289.00	110402.00	1.00	54.00	2.00	140.00	NA	4.00	15.10	4.50	36.92	3.00	0.00	0.00	1.00	1.00	1.00	38.00	0.00
290.00	110403.00	1.00	49.00	2.00	134.00	18.00	3.00	13.30	4.30	43.94	3.00	1.00	0.00	1.00	0.00	0.00	7.00	0.00
291.00	110404.00	1.00	36.00	1.00	121.00	NA	3.00	15.00	4.30	62.50	2.00	0.00	1.00	0.00	0.00	0.00	37.00	0.00
292.00	110405.00	1.00	69.00	3.00	116.00	23.10	3.00	7.80	3.50	9.68	5.00	2.00	0.00	1.00	0.00	0.00	6.00	1.00
293.00	110407.00	1.00	58.00	2.00	185.00	25.50	1.00	11.60	2.00	29.97	4.00	3.00	1.00	1.00	1.00	1.00	20.00	1.00
294.00	110411.00	2.00	82.00	3.00	130.00	21.40	2.00	9.80	4.40	17.08	4.00	2.00	0.00	1.00	0.00	0.00	24.00	0.00
295.00	120102.00	2.00	73.00	3.00	194.00	26.10	1.00	9.70	3.80	6.61	5.00	3.00	1.00	1.00	1.00	1.00	1.00	1.00
296.00	120103.00	1.00	89.00	3.00	167.00	27.80	2.00	8.40	3.70	17.34	4.00	0.00	0.00	1.00	0.00	0.00	31.00	0.00
297.00	120109.00	1.00	53.00	2.00	150.00	26.80	2.00	15.20	4.40	50.85	3.00	-1.00	0.00	1.00	1.00	0.00	36.00	0.00
298.00	120115.00	1.00	70.00	3.00	140.00	24.40	2.00	13.10	4.00	30.13	3.00	-1.00	0.00	1.00	1.00	0.00	38.00	0.00
299.00	120118.00	2.00	53.00	2.00	118.00	18.10	3.00	13.40	4.50	29.44	4.00	2.00	1.00	1.00	0.00	0.00	36.00	0.00
300.00	120119.00	1.00	80.00	3.00	113.00	23.00	2.00	15.70	4.10	30.87	3.00	-1.00	0.00	1.00	0.00	0.00	20.00	0.00
301.00	120125.00	1.00	63.00	3.00	129.00	27.00	1.00	11.80	3.70	22.67	4.00	2.00	0.00	1.00	1.00	1.00	37.00	0.00
302.00	120127.00	1.00	75.00	3.00	120.00	26.20	2.00	12.80	4.10	26.32	4.00	2.00	0.00	1.00	1.00	0.00	37.00	0.00
303.00	120132.00	1.00	76.00	3.00	117.00	24.30	1.00	12.90	4.60	21.48	4.00	3.00	1.00	1.00	1.00	1.00	36.00	0.00
304.00	120135.00	1.00	86.00	3.00	126.00	17.90	2.00	10.90	3.70	21.72	4.00	1.00	0.00	1.00	0.00	0.00	36.00	0.00
305.00	120138.00	1.00	77.00	3.00	124.00	23.50	4.00	13.30	4.00	23.54	4.00	-1.00	0.00	0.00	0.00	0.00	6.00	0.00
306.00	120139.00	1.00	58.00	2.00	180.00	16.20	1.00	10.40	3.40	38.82	3.00	3.00	1.00	1.00	0.00	1.00	13.00	1.00
307.00	120302.00	2.00	61.00	3.00	175.00	30.20	1.00	11.20	3.30	12.34	5.00	3.00	0.00	1.00	0.00	1.00	25.00	1.00
308.00	120303.00	1.00	63.00	3.00	190.00	20.90	1.00	11.70	3.90	15.00	4.00	3.00	0.00	1.00	0.00	1.00	6.00	0.00
309.00	120305.00	2.00	70.00	3.00	69.00	17.30	1.00	13.30	2.90	22.27	4.00	3.00	1.00	1.00	0.00	1.00	36.00	0.00
310.00	120308.00	2.00	87.00	3.00	143.00	22.70	4.00	7.20	3.70	11.15	5.00	1.00	0.00	1.00	0.00	0.00	25.00	1.00
311.00	120310.00	1.00	63.00	3.00	145.00	29.50	1.00	13.00	3.50	48.39	3.00	2.00	1.00	1.00	0.00	1.00	31.00	0.00
312.00	120311.00	1.00	68.00	3.00	170.00	23.30	2.00	11.10	3.90	15.65	4.00	3.00	0.00	1.00	1.00	1.00	25.00	1.00
313.00	130104.00	1.00	71.00	3.00	134.00	24.30	1.00	13.80	3.60	47.63	3.00	2.00	0.00	1.00	0.00	1.00	11.00	0.00
314.00	130105.00	1.00	85.00	3.00	138.00	27.00	1.00	12.70	3.80	27.65	4.00	-1.00	0.00	1.00	1.00	1.00	35.00	0.00
315.00	130108.00	1.00	61.00	3.00	152.00	24.60	1.00	14.10	3.90	35.41	3.00	3.00	0.00	1.00	0.00	1.00	30.00	1.00
316.00	130211.00	2.00	84.00	3.00	115.00	21.90	2.00	9.60	3.90	21.39	4.00	-1.00	0.00	1.00	1.00	0.00	24.00	0.00
317.00	140101.00	1.00	74.00	3.00	132.00	22.42	3.00	14.70	2.90	63.30	2.00	3.00	1.00	1.00	0.00	0.00	36.00	0.00
318.00	140102.00	1.00	40.00	1.00	177.00	24.87	1.00	8.50	2.00	50.51	3.00	3.00	0.00	1.00	0.00	1.00	36.00	1.00
319.00	140103.00	1.00	66.00	3.00	194.00	29.86	1.00	10.80	2.50	30.64	3.00	3.00	1.00	1.00	0.00	1.00	24.00	1.00
320.00	140104.00	2.00	70.00	3.00	131.00	30.50	1.00	9.60	3.60	11.87	5.00	3.00	0.00	1.00	0.00	1.00	25.00	1.00
321.00	140107.00	2.00	82.00	3.00	160.00	21.35	1.00	11.10	2.40	11.34	5.00	3.00	0.00	1.00	0.00	1.00	1.00	1.00
322.00	140110.00	1.00	69.00	3.00	160.00	22.80	2.00	13.20	4.30	47.14	3.00	-1.00	0.00	1.00	0.00	0.00	39.00	0.00
323.00	140112.00	1.00	85.00	3.00	154.00	17.80	1.00	11.00	3.50	28.50	4.00	3.00	0.00	1.00	0.00	1.00	6.00	0.00
324.00	140117.00	1.00	70.00	3.00	150.00	22.00	2.00	12.30	3.70	26.85	4.00	1.00	0.00	1.00	1.00	0.00	5.00	0.00
325.00	140124.00	2.00	75.00	3.00	118.00	NA	3.00	13.80	4.00	23.24	4.00	2.00	0.00	1.00	0.00	0.00	1.00	0.00
326.00	140128.00	2.00	88.00	3.00	141.00	18.30	3.00	10.00	3.90	11.50	5.00	2.00	0.00	1.00	0.00	0.00	7.00	0.00
327.00	140129.00	2.00	78.00	3.00	131.00	23.80	2.00	12.10	4.10	18.24	4.00	1.00	0.00	1.00	0.00	1.00	35.00	0.00
328.00	140203.00	1.00	67.00	3.00	132.00	24.90	1.00	11.70	3.90	37.25	3.00	2.00	0.00	1.00	1.00	1.00	36.00	0.00
329.00	150106.00	1.00	64.00	3.00	128.00	26.00	1.00	14.10	3.70	43.77	3.00	0.00	0.00	1.00	1.00	1.00	37.00	0.00
330.00	150107.00	1.00	64.00	3.00	136.00	23.70	1.00	10.50	4.00	34.46	3.00	1.00	0.00	1.00	0.00	1.00	13.00	0.00
331.00	150110.00	1.00	72.00	3.00	140.00	NA	3.00	14.40	4.40	34.95	3.00	1.00	0.00	1.00	0.00	1.00	38.00	0.00
332.00	150112.00	2.00	54.00	2.00	123.00	NA	4.00	12.60	4.00	42.37	3.00	-1.00	1.00	0.00	0.00	0.00	36.00	0.00
333.00	150114.00	1.00	59.00	2.00	139.00	NA	1.00	12.60	4.30	62.95	2.00	-1.00	0.00	1.00	0.00	1.00	1.00	0.00
334.00	150116.00	2.00	76.00	3.00	114.00	27.20	2.00	9.50	3.90	17.46	4.00	2.00	1.00	1.00	1.00	0.00	1.00	0.00
335.00	150201.00	1.00	68.00	3.00	145.00	27.30	2.00	12.70	4.00	34.56	3.00	2.00	0.00	1.00	0.00	1.00	36.00	0.00
336.00	150204.00	2.00	35.00	1.00	145.00	20.50	4.00	12.60	3.90	48.99	3.00	2.00	0.00	1.00	0.00	0.00	36.00	0.00
337.00	150301.00	2.00	58.00	2.00	128.00	26.80	3.00	12.10	4.10	33.55	3.00	-1.00	0.00	1.00	0.00	0.00	38.00	0.00
338.00	150302.00	1.00	62.00	3.00	142.00	20.10	1.00	10.60	3.90	19.24	4.00	2.00	0.00	1.00	0.00	1.00	36.00	0.00
339.00	150402.00	1.00	63.00	3.00	172.00	24.80	2.00	13.00	4.80	54.86	3.00	0.00	0.00	1.00	0.00	1.00	13.00	0.00
340.00	160108.00	1.00	81.00	3.00	154.00	19.60	2.00	9.00	3.50	25.75	4.00	2.00	0.00	1.00	1.00	0.00	37.00	0.00
341.00	160110.00	2.00	62.00	3.00	139.00	20.00	1.00	11.80	4.00	7.99	5.00	2.00	1.00	1.00	1.00	1.00	36.00	0.00
