# Supplementary material for: Nomogram predicting the risk of three-year chronic kidney disease adverse outcomes among East Asian patients with CKD
Source: BMC Nephrol. 2021 Sep 27;22:322. doi: 10.1186/s12882-021-02496-7 (PMC8477525; doi:10.1186/s12882-021-02496-7)
Supplement: Supplementary file 5 — Additional file 5. [file 12882_2021_2496_MOESM5_ESM.xlsx]

## Sheet: Sheet 1
ID	gender	age	SBP	BMI	etiology of CKD	Hb	Alb	Cr	eGFR	CKD_stage	CKD category	dip-stick proteinuria	proteinuria	urinary occult blood	UPCR	UPCR category	hypertension	prevalence of CVD	diabetes	use of RAASi	use of CCB	use of diuretics	eGFR(0M)	50%eGFR	eGFR(6M)	50%eGFR_reached(6M)	eGFR(12M)	50%eGFR_reached(12M)	eGFR(18M)	50%eGFR1_reached(18M)	eGFR(24M)	50%eGFR_reached(24M)	eGFR(30M)	50%eGFR_reached(30M)	eGFR(36M)	50%eGFR_reached(36M)	eGFR(last visit)	observational duration	50%eGFR_reached	50%eGFR_duration	RRT	RRT_duration	HD or PD	CKD progression	CKD progression_duration	death	death_duration	development of CVD	development of CVD_duration
010101	2	74	120	23.1377	2	12	4	1.2	34.147	3	6	2	1	0	1.25373	3	1	0	0	1	1	0	34.147	17.0735	26.4547	0	24.3316	0	24.6822	0	21.6149	0	20.4205	0	18.4953	0	18.4953	37	0	37	0	37		0	37	0	37	0	37
010102	1	39	121	31.7083	3	15	4.7	1.31	50.4512	3	5	0	0	0	0.325926	2	1	0	0	0	0	0	50.4512	25.2256													50.4512	1	0	1	0	1		0	1	0	1	0	1
010103	1	74	143	24.5546	2	10.9	3.8	4.95	9.8047	5	12	3	1	0	1.75962	3	1	0	1	1	1	1	9.8047	4.90235	7.67755	0	5.57806	0									5.57806	13	0	13	1	13	2	1	13	0	13	0	13
010201	1	57	139	28.5156	2	15.9	4.8	0.84	73.5706	2	4	1	1	0	0.513514	3	1	0	0	0	0	0	73.5706	36.7853	78.2878	0	71.3439	0	72.846	0	71.9089	0	71.5629	0	67.225	0	67.225	37	0	37	0	37		0	37	0	37	0	37
010202	1	32	154	24.5827	4	14.4	4.4	0.87	83.5583	2	1	-1	0	0	0.025	1	1	0	0	0	0	0	83.5583	41.7792	75.0272	0	69.5953	0	68.8564	0	72.9019	0	69.7493	0	69.1714	0	69.1714	36	0	36	0	36		0	36	0	36	0	36
010203	1	60	144	30.7374	2	14.4	4.7	2.22	25.0358	4	9	1	1	0	0.574627	3	1	0	0	0	0	0	25.0358	12.5179	26.8851	0	24.9174	0	28.5817	0	29.2371	0	25.556	0	25.1837	0	25.1837	35	0	35	0	35		0	35	0	35	0	35
010204	1	49	135		2	17	4.1	1.39	44.2851	3	6	3	1	0	3.94737	3	1	1	0	0	1	0	44.2851	22.1425	46.9789	0	45.8295	0	41.4884	0	41.8016	0	38.1061	0			38.1061	30	0	30	0	30		0	30	0	30	0	30
010205	1	66	148	22.5323	1	10.2	3.3	5.39	9.2307	5	12	3	1	0	3.53509	3	1	0	1	0	1	1	9.2307	4.61535	8.4033	0											8.4033	6	0	6	1	8	1	1	8	0	8	0	6
010206	2	64	117	26.5778	2	10.2	4.4	1.26	33.7495	3	5	0	0	0	0.176471	2	1	0	1	1	1	0	33.7495	16.8747	37.2966	0	23.024	0	38.7373	0	36.6201	0	41.267	0	39.0318	0	39.0318	36	0	36	0	36		0	36	0	36	0	36
010207	1	57	160	29.0657	4	16.2	5.1	0.84	73.5706	2	2	0	0	0	0.20339	2	1	0	0	0	0	0	73.5706	36.7853	60.492	0											60.492	6	0	6	0	6		0	6	0	6	0	6
010208	1	78	125	22.4996	2	13.4	4.3	1.2	45.5141	3	5	2	1	0	0.293388	2	1	1	0	1	1	0	45.5141	22.7571	42.991	0	45.348	0	34.2736	0	40.3758	0	37.2973	0	24.1577	0	24.1577	36	0	36	0	36		0	36	0	36	0	36
010209	1	72	130		2	14.5	4.3	1.24	44.9308	3	4	0	0	0	0.0205128	1	1	0	0	0	1	1	44.9308	22.4654	45.3306	0	46.8144	0	45.9686	0	43.4281	0	44.1888	0	46.4527	0	46.4527	37	0	37	0	37		0	37	0	37	0	37
010210	1	69	135	24.6097	1	9.5	4	6.62	7.27836	5	12	3	1	0	5.65455	3	1	0	1	0	1	1	7.27836	3.63918													7.27836	1	0	1	1	2	1	1	2	0	2	0	1
010211	2	75	129	30.1182	1	12.6	4.3	1.24	32.8171	3	5	1	1	0	0.422222	2	1	0	1	1	1	0	32.8171	16.4086	32.53	0	31.8487	0	35.0815	0	32.005	0	29.6782	0	32.7385	0	32.7385	36	0	36	0	36		0	36	0	36	0	36
010301	2	61	136	14.2399	4	12.3	4.7	0.71	64.0885	2	1	-1	0	1	0.125	1	0	0	0	0	0	0	64.0885	32.0442	60.9664	0	52.3896	0	55.2488	0	56.4978	0	58.6763	0	57.0323	0	57.0323	37	0	37	0	37		0	37	0	37	0	37
010302	1	42	132	21.1755	1	10.8	4.1	2.79	21.5992	4	9	3	1	0	4.88506	3	1	0	1	0	1	0	21.5992	10.7996	19.9507	0	17.7953	0	17.7366	0	17.5621	0	12.98	0	8.80893	1	8.80893	35	1	35	0	35		1	35	0	35	0	35
010303	2	54	131	17.5064	4	13.5	4.9	0.86	53.8156	3	4	0	0	0	0.111111	1	1	0	0	1	0	0	53.8156	26.9078	52.2033	0	49.7254	0	55.0443	0	50.6728	0	53.6693	0	50.416	0	50.416	37	0	37	0	37		0	37	0	37	0	37
010304	1	73	161	22.5754	2	11.4	4	2.98	17.1489	4	9	3	1	0	1.47552	3	1	1	0	0	1	1	17.1489	8.57443	21.6462	0	17.8677	0	16.3548	0	12.365	0	10.468	0	8.04456	1	8.04456	36	1	36	0	36		1	36	0	36	0	36
010305	2	78	104	17.5781	4	10.9	4.3	2.2	17.3302	4	8	0	0	0	0.410256	2	1	0	0	0	0	1	17.3302	8.66512													17.3302	1	0	1	0	1		0	1	0	1	0	1
010306	1	51	166	36.5695	4	14.1	3.9	2.97	19.078	4	9	4	1	0	4.30435	3	1	1	1	1	1	1	19.078	9.53902	18.3339	0											18.3339	6	0	6	0	6		0	6	0	6	0	6
010307	2	22	110		3	11.9	4.2	0.73	83.3097	2	2	1	1	1	0.192708	2	1	0	0	1	0	0	83.3097	41.6549	84.5764	0	82.2536	0	95.3881	0	81.255	0	95.4656	0	105.271	0	105.271	36	0	36	0	36		0	36	0	36	0	36
010401	1	87	102	22.658	1	11.8	3.7	2.64	18.6177	4	9	1	1	1	0.931818	3	1	1	0	1	0	0	18.6177	9.30883	24.5528	0	24.7363	0	25.8486	0	23.5134	0	23.5134	0	22.2475	0	22.2475	35	0	35	0	35		0	35	0	35	0	35
010402	1	83	140	20.4491	2	9.6	3.8	1.2	44.7097	3	4	0	0	0	0.125	1	1	1	0	0	1	1	44.7097	22.3549													44.7097	1	0	1	0	1		0	1	0	1	0	1
010403	1	66	130	25.6912	4	14.7	4.1	0.99	58.9342	3	5	0	0	0	0.148148	2	1	0	0	0	0	0	58.9342	29.4671	53.898	0	54.4545	0	46.9142	0	52.0701	0	52.373	0	53.9967	0	53.9967	36	0	36	0	36		0	36	0	36	0	36
010404	1	52	113	25.3815	4	14.1	4.6	1.24	49.3294	3	4	-1	0	0	0.0334728	1	0	0	0	0	0	0	49.3294	24.6647	55.9308	0	50.3927	0	44.8283	0	46.3394	0					46.3394	24	0	24	0	24		0	24	0	24	0	24
010405	1	84	159	23.1878	2	12.7	4.1	1.94	26.3438	4	7	-1	0	0	0.125	1	1	1	1	1	1	0	26.3438	13.1719	27.4245	0	21.7936	0	16.3559	0	21.7205	0	14.9302	0	18.3139	0	18.3139	36	0	36	0	36		0	36	0	36	0	36
010406	1	31	184	20.3383	1	9.2	3.3	5.55	11.1051	5	12	3	1	1	9.37333	3	1	0	1	1	1	0	11.1051	5.55257	5.67609	0											5.67609	6	0	6	1	7	1	1	7	0	7	0	6
010408	1	78	150	20.4491	2	9.6	3.4	3.03	16.5224	4	9	0	0	0	0.527273	3	1	1	0	0	1	1	16.5224	8.26118	12.0612	0	15.8322	0	13.4287	0	12.1381	0	12.039	0	9.85825	0	9.85825	37	0	37	0	37		0	37	0	37	1	11
010409	1	74	134	23.4586	2	13.1	4	1.24	44.5789	3	6	2	1	1	1.44872	3	1	1	0	0	1	0	44.5789	22.2894	42.3329	0	44.0189	0	42.8915	0	42.7288	0	51.4568	0	44.0733	0	44.0733	38	0	38	0	38		0	38	0	38	0	38
010410	2	74	159	22.6409	2	13	4.4	0.71	60.6317	2	1	-1	0	0	0.0652174	1	1	0	0	1	0	0	60.6317	30.3159	75.6461	0	70.0531	0	75.172	0							75.172	18	0	18	0	18		0	18	0	18	0	18
010411	1	86	140	23.3762	2	10.6	4	1.51	34.4191	3	5	-1	0	1	0.186813	2	1	0	0	0	0	0	34.4191	17.2096	37.5579	0	35.7436	0	35.2119	0							35.2119	18	0	18	0	18		0	18	0	18	0	18
010412	1	47	127	22.7833	2	14.1	4.5	0.81	80.9146	2	2	0	0	1	0.152941	2	1	0	0	0	0	0	80.9146	40.4573	75.3259	0											75.3259	7	0	7	0	7		0	7	0	7	0	7
010413	1	84	124	23.7954	2	14.5	4.1	1.66	31.2417	3	4	-1	0	0	0	1	1	1	1	1	1	1	31.2417	15.6209	30.8351	0	32.4154	0	44.4052	0	41.2395	0	42.3235	0	31.981	0	31.981	36	0	36	0	36		0	36	0	36	1	2
010414	1	63	137	24.8955	2	13.5	4.2	1.26	45.876	3	4	0	0	0	0.0740741	1	1	1	0	1	1	0	45.876	22.938	45.481	0	40.0705	0	42.6948	0	44.3109	0	37.2988	0	34.8566	0	34.8566	37	0	37	0	37		0	37	0	37	0	37
010415	1	61	109	19.199	3	14.3	4.2	0.88	68.5722	2	2	1	1	1	0.494118	2	0	0	0	0	0	0	68.5722	34.2861	61.356	0	61.356	0	66.2903	0	56.5922	0	58.1702	0	55.7503	0	55.7503	36	0	36	0	36		0	36	0	36	0	36
010417	2	63	145		4	12.6	4.3	1.08	40.1301	3	5	-1	0	0	0.203125	2	1	0	0	1	1	0	40.1301	20.065	39.3325	0	39.1552	0	41.1962	0	34.4972	0	33.8938	0	34.0435	0	34.0435	35	0	35	0	35		0	35	0	35	0	35
010418	1	75	131	21.2585	2	14.3	4.1	1.36	40.1391	3	6	2	1	1	0.53719	3	1	0	0	1	1	0	40.1391	20.0695	38.7386	0	31.5283	0	31.822	0	33.3481	0	31.4979	0	34.3991	0	34.3991	37	0	37	0	37		0	37	0	37	0	37
010419	1	30	120	30.7787	1	11.1	3.7	1.72	40.3831	3	6	3	1	1	1.21256	3	1	0	1	1	1	0	40.3831	20.1916	38.4238	0	41.5894	0	45.4704	0	44.4223	0	41.2122	0	46.6598	0	46.6598	35	0	35	0	35		0	35	0	35	0	35
010420	2	55	147	29.7521	1	9.4	2.1	4.17	9.51773	5	12	4	1	0	18.2368	3	1	0	1	0	1	1	9.51773	4.75886													9.51773	1	0	1	1	4	1	1	4	0	4	0	1
010421	1	63	140	23.9512	3	14.3	4	1.01	58.4337	3	5	0	0	1	0.356164	2	1	0	0	0	0	0	58.4337	29.2169	63.9544	0	58.1702	0	60.7995	0	57.2911	0	59.8542	0	58.2898	0	58.2898	36	0	36	0	36		0	36	0	36	0	36
010422	2	46	131		2	12.2	4.7	0.7	70.5826	2	1	-1	0	0	0.0714286	1	1	0	0	0	1	0	70.5826	35.2913													70.5826	1	0	1	0	1		0	1	0	1	0	1
010423	2	48	153	30.835	1	10.3	3.9	6.45	6.14146	5	12	4	1	1	9.7	3	1	0	1	1	1	1	6.14146	3.07073													6.14146	1	0	1	1	5	1	1	5	0	5	0	1
010424	2	37	123	36.0665	3	14.8	4.6	0.98	51.9961	3	6	2	1	0	0.921569	3	1	0	0	0	0	0	51.9961	25.9981	53.3849	0	52.7769	0	55.579	0	54.2363	0	55.1396	0	50.284	0	50.284	36	0	36	0	36		0	36	0	36	0	36
010425	1	53	143	23.8605	4	15.7	4.5	0.95	65.6606	2	1	-1	0	0	0	1	1	0	0	0	0	0	65.6606	32.8303	68.0065	0	64.5654	0	59.7807	0	59.4667	0	60.7561	0	60.4427	0	60.4427	37	0	37	0	37		0	37	0	37	0	37
010426	1	52	164	31.5886	2	16.1	4.7	1.1	56.2374	3	4	1	1	0	0.0419847	1	1	0	0	0	0	0	56.2374	28.1187													56.2374	1	0	1	0	1		0	1	0	1	0	1
010427	1	62	131	21.6653	3	15.1	4.1	1.18	49.5161	3	6	1	1	0	0.578947	3	1	0	1	1	0	0	49.5161	24.758	47.524	0	50.6976	0			47.3097	0	45.8644	0	43.5713	0	43.5713	37	0	37	0	37		0	37	0	37	0	37
010428	1	69	127	21.551	1	11.6	3.8	2.08	25.828	4	9	2	1	0	1.08511	3	1	0	1	1	1	0	25.828	12.914	25.0617	0	23.0424	0	21.5123	0	21.5123	0	22.0177	0	17.0293	0	17.0293	37	0	37	0	37		0	37	0	37	0	37
010429	1	35	130	26.0276	2	17.2	5	1.04	66.9915	2	1	0	0	0	0.0310559	1	1	0	0	0	0	0	66.9915	33.4958													66.9915	1	0	1	0	1		0	1	0	1	0	1
010430	1	48	123	23.9395	2	14.2	4.4	1.34	46.3695	3	4	0	0	1	0.0521327	1	0	0	0	0	0	0	46.3695	23.1848	45.7225	0	44.2851	0	53.6637	0							53.6637	19	0	19	0	19		0	19	0	19	0	19
010431	1	70	103	22.7732	2	13.6	4.4	1.05	54.3347	3	4	0	0	1	0.0276923	1	1	0	0	0	0	0	54.3347	27.1674	47.8211	0											47.8211	6	0	6	0	6		0	6	0	6	0	6
010432	2	53	129	27.4714	1	13	4.5	1.91	22.601	4	8	2	1	0	0.40566	2	1	0	1	1	1	0	22.601	11.3005	25.3718	0	22.1001	0	25.7614	0							25.7614	20	0	20	0	20		0	20	0	20	0	20
010433	1	55	132	23.2377	2	14.2	4.5	1.07	57.039	3	4	-1	0	0	0.0990099	1	1	0	0	0	1	0	57.039	28.5195	61.1043	0	62.4698	0	60.4427	0	55.8856	0	62.1533	0	56.1762	0	56.1762	36	0	36	0	36		0	36	0	36	0	36
010434	2	76	167	23.6283	3	10.9	3.4	0.76	55.8525	3	6	4	1	1	8.43373	3	1	0	0	0	0	1	55.8525	27.9262	61.8475	0	59.0339	0	62.1682	0	58.8157	0	48.8701	0	48.2487	0	48.2487	35	0	35	0	35		0	35	0	35	0	35
010436	1	54	112	23.1983	2	6.9	4.4	1.31	45.9526	3	4	1	1	1	0.0769231	1	0	0	0	0	0	0	45.9526	22.9763	48.5416	0	48.1169	0									48.1169	13	0	13	0	13		0	13	0	13	0	13
010437	1	74	155	23.6102	4	12	4.1	1.63	33.0521	3		2	1	0			1	0	0	0	0	0	33.0521	16.526													33.0521	1	0	1	0	6		0	1	1	6	0	1
010438	1	64	124	25.7117	2	12.1	4.4	1.22	47.3097	3	4	-1	0	0	0.0168067	1	1	0	0	1	1	0	47.3097	23.6549	48.6161	0	52.2291	0	52.7487	0	52.0007	0	48.6355	0	46.0669	0	46.0669	35	0	35	0	35		0	35	0	35	0	35
010439	2	63	116	17.6855	2	9.4	3.6	1.26	33.9024	3	5	0	0	0	0.434783	2	1	0	0	0	0	0	33.9024	16.9512	33.6104	0	31.8111	0	33.0468	0	29.7094	0	30.1774	0	31.2741	0	31.2741	37	0	37	0	37		0	37	0	37	0	37
010441	1	71	123	21.8871	2	13	4.3	1.07	53.0084	3	4	1	1	0	0.10084	1	1	0	0	1	1	0	53.0084	26.5042													53.0084	1	0	1	0	1		0	1	0	1	0	1
010442	1	40	177	27.4239	3	16.6	4.5	1.15	57.7573	3	6	3	1	0	0.877049	3	1	0	0	0	0	0	57.7573	28.8787	59.0321	0	64.6977	0	60.3927	0	67.0972	0	68.1503	0	78.743	0	78.743	37	0	37	0	37		0	37	0	37	0	37
010443	2	78	100	40.261	1	12.4	4.3	0.92	44.9812	3	5	1	1	0	0.305085	2	1	0	1	1	1	0	44.9812	22.4906	44.9812	0	52.2212	0	50.4884	0							50.4884	18	0	18	0	18		0	18	0	18	0	18
010444	1	44	110	18.548	4	15.3	3.5	1.22	52.6809	3	5	1	1	1	0.274112	2	0	0	0	0	0	0	52.6809	26.3404	55.8375	0	52.8156	0	54.9633	0	52.9622	0	54.1146	0	54.6251	0	54.6251	35	0	35	0	35		0	35	0	35	0	35
010445	1	32	136	21.883	2	12.4	4.4	1.19	59.3165	3	4	1	1	0	0.0776256	1	1	0	0	0	0	0	59.3165	29.6582	56.2063	0	54.7554	0									54.7554	13	0	13	0	13		0	13	0	13	0	13
010446	1	67	114	28.699	2	13.2	4.7	1.12	51.2712	3	4	-1	0	0	0	1	1	1	1	1	1	1	51.2712	25.6356	45.0726	0	40.6297	0	46.9142	0	47.1441	0					47.1441	25	0	25	0	25		0	25	0	25	0	25
010447	1	63	124	24.1672	4	15.3	3.8	1.03	57.1936	3	4	0	0	1	0.123288	1	0	0	1	0	0	0	57.1936	28.5968	65.1984	0	60.1211	0	47.0997	0							47.0997	18	0	18	0	18		0	18	0	18	0	18
010448	1	64	140	34.1986	2	16.9	4.5	1.28	44.889	3	4	-1	0	0	0.0245902	1	1	0	0	1	1	0	44.889	22.4445	38.1267	0											38.1267	6	0	6	0	6		0	6	0	6	0	6
010449	1	53	155	30.6689	2	14.9	4.6	1.21	50.3927	3	4	1	1	1	0.13253	1	1	0	0	1	1	1	50.3927	25.1963	44.8283	0	45.9526	0	47.2886	0	59.4667	0	51.4608	0	50.5154	0	50.5154	36	0	36	0	36		0	36	0	36	0	36
010501	1	61	133	22.9197	3	12.1	3.3	1.67	34.022	3	6	3	1	1	3.90789	3	1	0	0	1	1	0	34.022	17.011	41.2618	0	36.742	0	29.4055	0	31.4363	0	29.1032	0	33.7777	0	33.7777	36	0	36	0	36		0	36	0	36	0	36
010502	1	67	110	18.8479	3	13.2	3.5	1.27	44.6845	3	6	2	1	0	0.507692	3	1	0	0	0	0	0	44.6845	22.3423													44.6845	1	0	1	0	1		0	1	0	1	0	1
010503	1	75	106	20.4452	2	12.7	4.3	1.1	50.6262	3	4	-1	0	0	0.0743243	1	1	0	0	0	0	0	50.6262	25.3131	45.6133	0	47.5873	0	48.0402	0	42.2079	0	46.966	0	42.7769	0	42.7769	37	0	37	0	37		0	37	0	37	0	37
010504	1	75	106	16.3348	1	7	2.4	0.82	69.8147	2	3	2	1	0	0.7	3	1	1	1	0	0	0	69.8147	34.9073	64.379	0	54.7772	0	53.9927	0							53.9927	19	0	19	0	19		0	19	0	19	1	1
010505	1	72	191	24.4784	3	8.5	4.1	7.16	6.59891	5	12	4	1	1	2.86747	3	1	0	0	0	0	0	6.59891	3.29946													6.59891	1	0	1	1	1	1	1	1	0	1	0	1
010506	2	86	169	21.9898	4	10.1	4.5	1.02	39.0694	3	5	-1	0	0	0.24	2	1	1	0	1	1	0	39.0694	19.5347													39.0694	1	0	1	0	1		0	1	0	1	0	1
010507	2	86	123	23.5556	2	11.4	4.3	2.71	13.4146	5	12	2	1	1	0.756757	3	1	0	0	1	1	1	13.4146	6.70728	18.3025	0	16.3083	0	18.5763	0	16.7405	0	16.9939	0	17.3764	0	17.3764	37	0	37	0	37		0	37	0	37	0	37
010508	1	50	135		3	13.5	4.6	1.06	59.226	3	5	2	1	0	0.258687	2	1	0	0	0	0	0	59.226	29.613													59.226	1	0	1	0	1		0	1	0	1	0	1
010509	1	41	170		2	15.5	4.2	0.83	81.9335	2	1	0	0	0	0.0840336	1	1	0	0	0	0	0	81.9335	40.9667													81.9335	1	0	1	0	1		0	1	0	1	0	1
010601	1	82	130	30.8642	2	12	3.9	1.82	28.4459	4	7	1	1	1	0.0406091	1	1	1	0	0	0	0	28.4459	14.2229													28.4459	1	0	1	0	2		0	1	1	2	0	1
010602	2	50	137	18.8275	3	11.5	4.3	2.77	15.3027	4	9	1	1	0	0.630952	3	1	0	0	1	0	0	15.3027	7.65136	13.068	0	14.363	0	14.6428	0	16.0817	0	13.9688	0	14.6436	0	14.6436	36	0	36	0	36		0	36	0	36	0	36
010603	1	66	115	19.8303	2	16.2	4.6	1.86	29.5628	4	7	-1	0	0	0	1	1	0	0	1	1	1	29.5628	14.7814	68.4506	0	59.3358	0	70.8599	0	67.3035	0	52.9037	0	67.8751	0	67.8751	36	0	36	0	36		0	36	0	36	0	36
010604	1	77	160	20.5761	4	13.9	4.3	1.3	41.8528	3	5	0	0	0	0.202703	2	1	1	0	1	0	1	41.8528	20.9264	40.0116	0	37.8588	0	36.8677	0	36.3193	0	36.1884	0	33.4414	0	33.4414	38	0	38	0	38		0	38	0	38	0	38
010605	1	75	110	24.7141	2	15	4.8	1.12	49.638	3	4	-1	0	0	0.027027	1	1	1	1	1	0	0	49.638	24.819	51.1346	0	45.033	0	47.5873	0	50.2453	0	56.3838	0	55.5611	0	55.5611	35	0	35	0	35		0	35	0	35	0	35
010606	1	73	130	22.7421	2	12.5	4.3	1.37	40.1288	3	4	0	0	0	0.04375	1	1	0	1	1	1	0	40.1288	20.0644	35.4225	0	33.9628	0	40.795	0	31.045	0	35.6621	0	34.7721	0	34.7721	37	0	37	0	37		0	37	0	37	0	37
010607	1	70	127	21.4536	2	11.6	4.2	1.74	31.2678	3	4	0	0	1	0.141593	1	1	0	0	1	1	0	31.2678	15.6339	29.5895	0	26.8872	0	30.376	0	26.7795	0	28.1703	0	25.8208	0	25.8208	36	0	36	0	36		0	36	0	36	0	36
010701	1	28	100	22.4357	3	14.3	4.5	1.01	73.7462	2	3	2	1	1	0.566308	3	1	0	0	1	0	0	73.7462	36.8731	81.6739	0											81.6739	5	0	5	0	5		0	5	0	5	0	5
010702	2	62	142	18.2563	4	12.9	4.8	0.99	44.3409	3	4	-1	0	0	0.04	1	1	0	0	0	0	0	44.3409	22.1705	44.3409	0	46.1749	0	51.3192	0							51.3192	19	0	19	0	19		0	19	0	19	0	19
010703	1	70	140		4	16	4.7	1.34	41.6108	3	4	-1	0	0	0.05	1	1	0	1	1	0	0	41.6108	20.8054	42.6544	0	39.8137	0	40.1294	0							40.1294	19	0	19	0	19		0	19	0	19	0	19
010801	1	76	134	23.939	4	11.7	3.9	1.13	48.9712	3	4	0	0	0	0.0555556	1	1	0	1	0	0	0	48.9712	24.4856	43.097	0	42.9356	0	51.2641	0	39.373	0	43.9104	0	45.348	0	45.348	37	0	37	0	37		0	37	0	37	0	37
010802	1	41	135		4	16.2	4.6	1.11	59.6142	3	4	-1	0	0	0	1	0	0	0	0	0	0	59.6142	29.8071	55.7563	0	56.9542	0									56.9542	12	0	12	0	12		0	12	0	12	0	12
010803	1	69	136		2	15.7	4.6	1.27	44.3089	3	5	0	0	0	0.15748	2	1	1	0	0	0	1	44.3089	22.1544	47.1441	0	44.1263	0	47.3817	0	39.5027	0	38.3038	0	36.4841	0	36.4841	37	0	37	0	37		0	37	0	37	1	12
010901	1	74	172	20.1143	1	15.4	4.2	1.9	27.9496	4	9	3	1	0	2.71795	3	1	0	1	1	1	0	27.9496	13.9748	28.0033	0	23.8349	0	22.2928	0	22.2928	0	18.0092	0	20.0393	0	20.0393	38	0	38	0	38		0	38	0	38	0	38
010902	1	79	105	23.634	2	11.8	4.1	1.35	39.8655	3	5	-1	0	0	0.478261	2	1	1	0	0	0	0	39.8655	19.9328													39.8655	1	0	1	0	1		0	1	0	1	0	1
010903	2	57	116		3	14	4.3	0.59	80.0199	2	2	1	1	0	0.363636	2	0	0	0	0	0	0	80.0199	40.0099	81.5305	0	75.4164	0	87.0524	0	76.3943	0	73.7451	0	73.3902	0	73.3902	37	0	37	0	37		0	37	0	37	0	37
010904	2	70	130	21.6755	3	10.4	3.5	2.33	16.7886	4	8	1	1	1	0.209677	2	1	0	0	0	0	1	16.7886	8.39432	23.5508	0	26.6808	0	23.7955	0	24.4542	0	24.4542	0	24.5211	0	24.5211	37	0	37	0	37		0	37	0	37	0	37
010905	2	51	125	20.5049	3	12.8	4.4	0.61	79.6568	2	1	-1	0	1	0.0333333	1	0	0	0	0	0	0	79.6568	39.8284	70.3377	0	76.4671	0	75.066	0	71.0973	0	68.4776	0	71.8899	0	71.8899	36	0	36	0	36		0	36	0	36	0	36
010906	1	65	113	24.8288	3	13.7	4.3	1.6	35.0097	3	6	1	1	0	1.8	3	1	0	1	1	1	0	35.0097	17.5048	33.19	0	28.7172	0	30.6425	0	29.2633	0	26.047	0	26.352	0	26.352	37	0	37	0	37		0	37	0	37	0	37
010907	1	69	120	15.4451	3	12.4	1.7	0.83	70.5636	2	3	3	1	0	7.52632	3	1	1	0	1	0	1	70.5636	35.2818													70.5636	1	0	1	0	1		0	1	0	1	0	1
010908	2	67	165	19.9872	4	7.8	2.9	7.36	4.83057	5	12	3	1	0	6.90909	3	1	0	0	1	1	0	4.83057	2.41528													4.83057	1	0	1	1	2	1	1	2	0	2	0	1
010909	1	45	127	24.8358	3	11.6	2.6	1.61	38.6422	3	6	3	1	1	1.99306	3	1	0	0	0	0	1	38.6422	19.3211													38.6422	1	0	1	0	1		0	1	0	1	0	1
010910	1	61	143	28.2828	4	13.6	3.9	1.19	49.2906	3	5	0	0	0	0.257143	2	1	0	0	0	0	0	49.2906	24.6453	46.901	0	46.6861	0	51.6801	0	47.7376	0	46.8891	0	42.0084	0	42.0084	36	0	36	0	36		0	36	0	36	0	36
010911	1	81	154	23.3355	2	13.9	4.8	1.07	51.0412	3	4	0	0	0	0.142349	1	1	0	0	0	1	0	51.0412	25.5206	48.86	0	51.3869	0	51.7422	0	49.6686	0	48.0495	0	49.0061	0	49.0061	37	0	37	0	37		0	37	0	37	0	37
010912	1	61	133	21.9897	4	11.1	4.1	2.81	19.2543	4	9	0	0	0	0.888889	3	0	1	0	0	0	0	19.2543	9.62714	12.8132	0	10.6202	0	10.8925	0	13.4032	0	14.7509	0	14.0545	0	14.0545	37	0	37	0	37		0	37	0	37	0	37
010913	1	47	132	25.2493	1	12.3	3.8	1.97	30.603	3	6	3	1	0	4.31579	3	1	0	1	1	1	0	30.603	15.3015	31.109	0	28.5132	0	25.1668	0	22.8996	0	14.9537	1	10.2883	1	10.2883	37	1	30	0	37		1	30	0	37	0	37
010914	1	56	133	24.4549	1	12.5	3.8	3.38	16.1227	4	9	4	1	0	7.06	3	1	1	1	1	1	1	16.1227	8.06133	15.6658	0	9.6666	0									9.6666	12	0	12	1	16	1	1	16	0	16	0	12
010915	1	52	122	20.6192	3	12.8	4.3	0.95	66.0206	2	1	0	0	1	0.0426829	1	0	0	1	0	0	0	66.0206	33.0103	62.7639	0	62.7639	0	66.0698	0	71.9069	0	71.5292	0	63.5023	0	63.5023	36	0	36	0	36		0	36	0	36	0	36
010916	1	63	133	24.3141	2	11.4	4.5	3.15	16.836	4	7	-1	0	0	0	1	1	0	1	1	1	0	16.836	8.41801	21.306	0	16.7601	0	17.8088	0	17.6649	0	14.6854	0	11.6411	0	11.6411	36	0	36	0	36		0	36	0	36	1	19
010917	2	87	165	16.6205	4	12.1	4.2	0.72	57.001	3	4	-1	0	0	0.0862069	1	1	0	1	1	0	0	57.001	28.5005	56.1473	0	45.0554	0	52.7093	0	47.842	0	52.6199	0	48.9628	0	48.9628	37	0	37	0	37		0	37	0	37	1	1
010918	2	85	150	22.9778	2	10	4	3.61	9.83536	5	12	2	1	0	1.48	3	1	0	0	0	1	1	9.83536	4.91768	7.62827	0	8.17845	0	7.72919	0	6.44529	0					6.44529	24	0	24	1	28	1	1	28	0	28	0	24
010919	2	79	96	21.5269	2	12.6	4.5	0.83	50.1598	3	4	1	1	1	0.141176	1	1	0	0	0	1	0	50.1598	25.0799	50.6462	0	50.6462	0			59.0792	0	53.8717	0			53.8717	31	0	31	0	31		0	31	0	31	1	22
010920	1	78	138	21.6046	1	10	3.7	4.39	11.0132	5	12	4	1	1	6.43902	3	1	0	1	0	1	1	11.0132	5.50661													11.0132	1	0	1	1	2	1	1	2	0	2	0	1
010921	2	74	183	22.9398	3	9.3	4.1	0.87	48.5448	3	5	1	1	1	0.460674	2	1	0	1	0	0	0	48.5448	24.2724	46.7773	0	51.5931	0	58.4764	0	48.1747	0	48.7878	0	50.5303	0	50.5303	35	0	35	0	35		0	35	0	35	0	35
010922	1	64	125	20.8209	3	13.5	4.5	0.73	82.9761	2	1	0	0	0	0.10989	1	1	0	0	0	0	0	82.9761	41.488													82.9761	1	0	1	0	1		0	1	0	1	0	1
010923	1	84	128	22.5069	4	7.6	3.8	1.69	30.6355	3	4	-1	0	0	0.08	1	0	0	0	0	0	1	30.6355	15.3178	26.0499	0											26.0499	5	0	5	0	7		0	5	1	7	0	5
010924	2	63	118	17.4747	4	13.4	4.8	1.14	37.8252	3	4	0	0	0	0.0669291	1	0	0	0	0	0	0	37.8252	18.9126	52.8292	0	47.609	0	57.9414	0	51.0268	0	55.228	0	52.1285	0	52.1285	36	0	36	0	36		0	36	0	36	0	36
010925	2	74	132	26.1556	2	13.2	4.3	0.75	57.1031	3	4	-1	0	0	0.0333333	1	1	0	0	0	1	1	57.1031	28.5515													57.1031	1	0	1	0	1		0	1	0	1	0	1
010926	1	74	102	17.7144	4	11.1	2.8	1.24	44.5789	3	6	2	1	1	1.2191	3	0	0	0	0	0	0	44.5789	22.2894													44.5789	1	0	1	0	4		0	1	1	4	0	1
010927	2	76	127	27.5709	1	9	4.4	2.16	17.814	4	9	0	0	0	1.03704	3	1	0	1	1	1	1	17.814	8.90698	28.2994	0	24.4769	0	28.2748	0	30.1939	0	28.3115	0	26.4461	0	26.4461	36	0	36	0	36		0	36	0	36	0	36
010928	2	80	127	20.0499	4	11.2	4.3	0.52	83.3588	2	1	0	0	1	0.112676	1	0	0	0	0	0	0	83.3588	41.6794	83.0622	0	78.1186	0	86.9866	0	92.4499	0	94.3221	0			94.3221	30	0	30	0	30		0	30	0	30	0	30
010929	1	42	170	22.571	3	16.3	4.4	1.31	49.3895	3	6	1	1	0	0.5	3	1	0	0	0	0	0	49.3895	24.6947	49.8053	0	47.8568	0									47.8568	13	0	13	0	13		0	13	0	13	0	13
010930	2	92	149	24.3948	2	13.6	4.4	0.89	44.4843	3	6	2	1	0	0.762376	3	1	1	0	0	1	0	44.4843	22.2421	45.6042	0											45.6042	6	0	6	0	6		0	6	0	6	0	6
010931	2	63	170	20.4294	4	12.7	3.7	1.66	25.0748	4	8	0	0	0	0.25	2	1	0	1	0	0	0	25.0748	12.5374	29.1624	0	25.811	0	30.9195	0	41.0165	0	30.0455	0	32.3283	0	32.3283	37	0	37	0	37		0	37	0	37	0	37
010932	2	79	146	23.3328	3	9.4	3.8	2.2	17.267	4		2	1	0			1	0	0	0	0	0	17.267	8.6335	16.8689	0	15.1582	0	14.2415	0	13.8144	0	9.7307	0	10.1525	0	10.1525	36	0	36	0	36		0	36	0	36	0	36
010933	1	45	158	27.2267	4	15.7	4.9	1.3	48.8288	3	4	1	1	0	0.0353535	1	1	0	0	0	0	0	48.8288	24.4144	51.096	0	52.9622	0	48.6323	0	57.5442	0	52.3192	0	59.3116	0	59.3116	37	0	37	0	37		0	37	0	37	0	37
010934	2	76	104	22.7528	4	11.5	4.3	0.91	45.8629	3	4	-1	0	1	0.037037	1	0	0	0	0	0	0	45.8629	22.9314	43.7545	0	39.4811	0	40.2446	0	41.9772	0	41.0596	0	44.2901	0	44.2901	37	0	37	0	37		0	37	0	37	0	37
010935	2	74	143	17.3579	4	12.1	4.5	0.85	49.7958	3	4	-1	0	0	0	1	1	1	0	0	0	0	49.7958	24.8979	47.3526	0	44.4326	0	50.6174	0	46.4207	0	50.7202	0	52.6069	0	52.6069	36	0	36	0	36		0	36	0	36	0	36
010936	1	66	144	24.4834	2	14.9	4.2	1.14	50.5055	3	4	-1	0	0	0	1	1	0	0	0	0	0	50.5055	25.2528	44.3027	0	44.6845	0	43.3728	0	47.3421	0	42.1268	0	45.8877	0	45.8877	36	0	36	0	36		0	36	0	36	0	36
010937	1	76	129	18.902	2	15.8	4.5	1.41	38.4382	3	4	0	0	0	0.0412371	1	1	0	0	1	1	0	38.4382	19.2191	42.7288	0	47.4091	0	46.5307	0	45.9327	0	44.6985	0	44.9382	0	44.9382	35	0	35	0	35		0	35	0	35	0	35
010938	1	69	144	23.03	3	11.9	3.7	1.15	49.3911	3	4	2	1	1	0.133621	1	1	0	0	0	1	0	49.3911	24.6955	40.2931	0	37.0504	0	42.1292	0	42.1292	0	39.0393	0	39.0393	0	39.0393	36	0	36	0	36		0	36	0	36	0	36
011001	1	51			3	14.6	4.4	1.01	62.0871	2	3	3	1	0	0.66383	3	0	0	0	0	0	0	62.0871	31.0436	68.7615	0	64.5328	0	68.8245	0	60.1022	0	66.0698	0	67.6427	0	67.6427	36	0	36	0	36		0	36	0	36	0	36
011002	1	66	119	22.3863	2	12.3	4	1.44	39.1151	3	4	0	0	0	0.0517241	1	1	1	0	0	0	0	39.1151	19.5575													39.1151	1	0	1	0	1		0	1	0	1	0	1
011003	2	71	180	29.7521	2	10.4	4	2.68	14.3468	5	12	1	1	1	0.554217	3	1	0	1	1	0	0	14.3468	7.17341	17.3719	0	15.5547	0	15.784	0	15.7009	0	14.8375	0	15.0995	0	15.0995	37	0	37	0	37		0	37	0	37	0	37
011004	2	61	182	33.3507	1	10	2.8	3.06	12.9622	5	12	3	1	1	12.2075	3	1	0	0	1	0	1	12.9622	6.48108	7.04502	0											7.04502	7	0	7	1	10	2	1	10	0	10	0	7
011005	2	84	120	22.3674	2	13.4	3.9	1.88	20.1488	4	7	0	0	0	0.0585774	1	1	0	1	1	0	1	20.1488	10.0744	31.3822	0	31.1098	0	40.6156	0	28.2926	0					28.2926	25	0	25	0	25		0	25	0	25	0	25
011006	1	73	135	26.8252	1	10.5	4	2.91	17.6007	4	9	2	1	0	1.33898	3	1	1	0	1	0	1	17.6007	8.80033	16.7739	0	14.9316	0	13.5897	0	23.3676	0	23.1652	0	15.681	0	15.681	36	0	36	0	36		0	36	0	36	1	2
011007	2	74	139	33.7774	1	11.5	2.9	5.52	6.43125	5	12	4	1	1	9.67241	3	1	0	1	1	1	1	6.43125	3.21562													6.43125	1	0	1	1	2	1	1	2	0	2	0	1
011008	1	83	161	34.375	2	11.9	4.1	1.74	29.7759	4	7	-1	0	0	0.1	1	1	0	0	1	0	0	29.7759	14.888	20.6842	0											20.6842	6	0	6	0	6		0	6	0	6	1	5
011009	1	36	175	23.5102	3	15.3	3.9	1.04	66.4521	2	3	2	1	1	1.5625	3	1	1	0	0	0	0	66.4521	33.226													66.4521	1	0	1	0	1		0	1	0	1	0	1
011010	1	77	129	22.8624	2	12.3	4.4	1.76	30.0461	3	4	-1	0	0	0.0952381	1	1	0	0	1	1	1	30.0461	15.023	33.1216	0	32.7764	0	41.35	0	35.0143	0	37.7207	0	37.8764	0	37.8764	36	0	36	0	36		0	36	0	36	0	36
011011	1	80	140	17.9675	2	12.5	3.8	1.4	38.1725	3	6	2	1	1	3.28814	3	1	0	0	1	0	1	38.1725	19.0863	39.9038	0	28.8934	0	26.3778	0	22.5553	0	28.0102	0	28.6918	0	28.6918	36	0	36	0	36		0	36	0	36	0	36
011012	1	38	122	22.2291	3	14	3.7	1.77	36.5697	3	6	2	1	1	2.02174	3	1	0	0	0	0	0	36.5697	18.2848	21.2297	0	15.6904	1	10.1025	1							10.1025	18	1	13	1	22	2	1	13	0	22	0	18
011013	2	78	126	19.4348	2	9.1	3.6	1.85	20.9474	4	7	-1	0	0	0.135135	1	1	1	0	1	0	0	20.9474	10.4737	26.84	0	25.5082	0	28.2763	0	24.5432	0					24.5432	24	0	24	0	24		0	24	0	24	0	24
011014	1	69	102	22.6072	1	12.6	4.2	1.56	35.3813	3	5	-1	0	0	0.28	2	1	0	1	1	0	0	35.3813	17.6906	38.7544	0	48.2684	0	50.425	0	46.3365	0	39.3444	0	43.771	0	43.771	36	0	36	0	36		0	36	0	36	0	36
011015	1	71	130	22.9526	2	11.1	3.3	1.64	33.224	3	6	1	1	0	0.866667	3	1	0	1	1	1	0	33.224	16.612	21.5123	0	16.3163	1	22.5351	0	19.9879	0	22.3412	0	19.2632	0	19.2632	36	1	12	0	36		1	12	0	36	0	36
011016	1	74	96	21.5874	4	13.1	4.3	1.04	54.0378	3	4	-1	0	0	0.144737	1	0	0	0	0	0	0	54.0378	27.0189	52.9234	0	48.2232	0	49.638	0	48.9712	0	50.9406	0			50.9406	31	0	31	0	31		0	31	0	31	0	31
011017	1	71	135	23.03	2	11.4	4.8	1.76	30.7539	3	4	-1	0	1	0.142857	1	1	0	0	1	1	1	30.7539	15.3769	24.8324	0	23.8771	0	25.1178	0	24.7617	0	24.0205	0	19.6658	0	19.6658	36	0	36	0	36		0	36	0	36	0	36
011018	1	62	122	22.7796	1	14.1	3.6	1.26	46.0872	3	6	3	1	0	4.5	3	1	1	1	1	0	0	46.0872	23.0436	42.1987	0	35.8146	0	38.2967	0	38.2967	0	40.2022	0	39.5875	0	39.5875	37	0	37	0	37		0	37	0	37	1	18
011019	2	78	158	24.1217	1	11.7	4.2	0.77	54.6505	3	6	4	1	1	1.87013	3	1	1	1	1	1	0	54.6505	27.3253	55.4377	0	49.5069	0	46.433	0	51.3306	0	50.6462	0	48.5207	0	48.5207	37	0	37	0	37		0	37	0	37	0	37
011020	1	76	154	21.83	2	13.9	4.1	1.56	34.4136	3	4	-1	0	0	0.0454545	1	1	0	0	1	0	1	34.4136	17.2068	36.0507	0	33.3481	0	31.7043	0	33.4535	0	35.0143	0	32.6568	0	32.6568	35	0	35	0	35		0	35	0	35	0	35
011021	2	43	182	19.7777	4	13.3	4.9	1.09	44.3298	3	4	-1	0	0	0.0465116	1	1	0	0	0	0	0	44.3298	22.1649	42.616	0	42.3358	0	43.3276	0	41.6601	0	42.4746	0	39.8654	0	39.8654	35	0	35	0	35		0	35	0	35	0	35
011022	1	86	161	27.3588	1	15.4	4.1	1.28	41.2395	3	5	0	0	0	0.145299	2	1	1	1	1	0	0	41.2395	20.6197	40.7544	0	35.3276	0	38.6501	0	42.7936	0	37.3137	0	33.121	0	33.121	35	0	35	0	35		0	35	0	35	1	27
011023	1	72	169	22.6003	2	11.4	4.5	1.06	53.3412	3	4	-1	0	0	0.0454545	1	1	0	0	1	0	0	53.3412	26.6706	40.7796	0	42.8591	0	37.8515	0	33.9628	0	34.7885	0	38.2874	0	38.2874	36	0	36	0	36		0	36	0	36	0	36
011024	2	48	123	27.5873	1	10.4	4.5	2.76	15.5445	4	9	2	1	0	3.34286	3	1	1	1	1	0	1	15.5445	7.77223	18.5345	0	22.3467	0	19.1467	0	10.4954	0					10.4954	25	0	25	1	29	1	1	29	0	29	1	9
011025	1	69	125	19.1436	2	12	5	1.3	43.1915	3	5	1	1	1	0.27027	2	1	1	0	1	1	0	43.1915	21.5957	43.1915	0	46.1085	0	44.5096	0	43.5715	0	40.7755	0	41.6154	0	41.6154	36	0	36	0	36		0	36	0	36	0	36
011101	2	71	125	19.0412	1	10.1	2.8	1.49	27.269	4	9	3	1	0	3.92941	3	1	0	1	1	0	0	27.269	13.6345	15.9052	0	14.6477	0									14.6477	12	0	12	0	16		0	12	1	16	0	12
011201	2	83	105		2	8.3	4.4	2.21	16.9397	4	7	-1	0	0	0.121622	1	1	0	0	1	0	0	16.9397	8.46985	13.718	0	21.2597	0	14.3762	0	18.463	0	14.0248	0	22.3426	0	22.3426	37	0	37	0	37		0	37	0	37	0	37
011301	1	87	190	26.2336	1	11.6	2.2	1.11	48.0371	3	6	3	1	0	6.51613	3	1	1	1	1	0	1	48.0371	24.0185	32.4214	0	43.1775	0	35.7436	0							35.7436	18	0	18	0	23		0	18	1	23	0	18
011302	2	69	105	21.0206	2	10.8	3.5	1.83	21.9571	4							1	0	0	0	0	1	21.9571	10.9786	14.9526	0	23.2531	0	25.599	0	29.1925	0	26.49	0	9.69649	1	9.69649	37	1	37	0	37		1	37	0	37	0	37
011303	2	69	129	22.3262	3	12.4	2.4	0.52	86.9739	2	3	3	1	1	3.98649	3	1	0	0	1	0	0	86.9739	43.4869	66.7301	0	64.586	0	60.248	0	62.3157	0	65.1127	0	58.4053	0	58.4053	36	0	36	0	36		0	36	0	36	0	36
011304	1	48	103	28.4569	4	12.2	4.4	1.75	34.626	3	4	-1	0	0	0.0266667	1	1	0	0	1	1	1	34.626	17.313	31.6467	0	38.4933	0	36.9553	0	42.3593	0	40.5092	0	41.8016	0	41.8016	37	0	37	0	37		0	37	0	37	1	7
011305	1	69	150		3	9.6	4	2.5	21.1206	4	9	3	1	0	2.23171	3	1	0	0	1	0	0	21.1206	10.5603													21.1206	1	0	1	0	1		0	1	0	1	0	1
011401	1	68	118		4	9.7	3.9	0.82	71.8058	2	1	0	0	1	0.13913	1	0	0	0	0	0	0	71.8058	35.9029													71.8058	1	0	1	0	1		0	1	0	1	0	1
011402	1	30	150	31.5644	4	15.8	4.8	1.35	52.636	3	4	-1	0	0	0.0714286	1	1	0	0	0	0	0	52.636	26.318	61.5551	0	57.7331	0	56.2088	0	59.3165	0	63.4461	0	58.7949	0	58.7949	37	0	37	0	37		0	37	0	37	0	37
011403	1	62	148	17.8906	4	14.6	2.4	1.13	51.9179	3	6	3	1	1	11.0778	3	1	0	0	1	0	0	51.9179	25.959	62.0555	0	63.2105	0	67.9402	0	66.8029	0	67.6338	0	66.5063	0	66.5063	38	0	38	0	38		0	38	0	38	0	38
011501	1	78	108	19.5717	1	10.3	3.5	1.25	43.5262	3	6	3	1	1	3.67241	3	0	1	1	0	0	1	43.5262	21.7631	47.5094	0											47.5094	7	0	7	0	10		0	7	1	10	0	7
011502	1	78	109	27.6095	2	13.3	4.6	1.31	41.35	3	4	-1	0	0	0.0204082	1	1	0	0	1	0	0	41.35	20.675	45.5141	0	45.348	0	44.9382	0	46.0231	0	46.8919	0	47.1697	0	47.1697	38	0	38	0	38		0	38	0	38	0	38
011503	1	73	118		1	13.3	4	1.63	33.1814	3	5	1	1	0	0.382609	2	1	1	1	1	0	0	33.1814	16.5907	33.5015	0	33.7307	0	37.706	0	39.8187	0	37.5629	0	36.4537	0	36.4537	37	0	37	0	37		0	37	0	37	0	37
011504	1	42	106		3	16.4	4.6	1.14	57.501	3	4	-1	0	1	0.0526316	1	0	0	0	0	0	0	57.501	28.7505													57.501	1	0	1	0	1		0	1	0	1	0	1
011505	2	59	108	18.9036	3	13.1	4	0.82	55.2712	3	4	-1	0	0	0.03125	1	0	0	0	0	0	0	55.2712	27.6356	48.499	0	50.2903	0	63.2302	0	55.4848	0	54.745	0			54.745	30	0	30	0	30		0	30	0	30	0	30
011506	1	77	163	23.3067	2	13.2	4.3	1.18	46.5307	3	4	-1	0	0	0.0657895	1	1	0	0	1	1	1	46.5307	23.2654	47.8603	0	42.4114	0	43.5262	0	34.2736	0					34.2736	25	0	25	0	26		0	25	1	26	0	25
011507	2	42		21.6341	4	8.7	2.9	0.82	60.9342	2	3	3	1	1	3.50602	3	1	0	0	0	0	1	60.9342	30.4671	55.336	0	59.7268	0	67.2047	0	68.281	0	72.1561	0	70.5826	0	70.5826	38	0	38	0	38		0	38	0	38	0	38
011601	2	67	105	20.0796	3	14.6	4.3	0.68	65.403	2		-1	0	1			0	0	1	0	0	0	65.403	32.7015	75.0007	0	61.1779	0	72.2044	0	63.8257	0	67.0063	0	67.8541	0	67.8541	36	0	36	0	36		0	36	0	36	0	36
011602	2	82	137	22.2222	2	13.5	3.2	0.67	62.7272	2	3	4	1	0	4.28571	3	1	0	1	0	0	1	62.7272	31.3636	68.0447	0	61.5044	0	66.8468	0	62.2949	0	51.1355	0	58.2675	0	58.2675	36	0	36	0	36		0	36	0	36	0	36
011603	1	82	133	26.5683	2	12.6	4.6	1.55	33.9089	3	5	0	0	0	0.201342	2	1	0	1	0	1	1	33.9089	16.9545	46.8406	0	38.9883	0	39.1695	0	31.2417	0	30.5317	0	23.1093	0	23.1093	36	0	36	0	36		0	36	0	36	0	36
011604	1	84	97	23.5848	2	10	4.3	3.5	13.8141	5	10	0	0	0	0.057554	1	1	1	1	1	1	1	13.8141	6.90706	15.1851	0											15.1851	7	0	7	0	9		0	7	1	9	1	5
011605	2	76	121		2	8.5	3.5	2.01	19.2733	4	7	-1	0	0	0.0515464	1	1	0	0	1	0	1	19.2733	9.63665													19.2733	1	0	1	0	3		0	1	1	3	0	1
011606	2	79	142	16.6554	4	12.3	4.8	0.68	62.3825	2	2	0	0	0	0.33871	2	1	0	0	0	0	0	62.3825	31.1912	55.0363	0	50.6462	0	57.199	0	51.8478	0	57.9775	0	51.6656	0	51.6656	37	0	37	0	37		0	37	0	37	0	37
011607	1	84	160	19.4964	2	12	4.3	2.29	21.9722	4	8	1	1	0	0.296703	2	1	0	0	0	1	0	21.9722	10.9861	20.0691	0	29.3883	0	20.4525	0	22.2491	0	19.3377	0	16.7995	0	16.7995	35	0	35	0	35		0	35	0	35	1	2
011608	2	53	140	23.5082	2	11	4.5	1.25	35.9385	3	5	0	0	1	0.24	2	1	0	0	1	1	0	35.9385	17.9692	35.9385	0	38.0724	0	34.4231	0	35.2498	0	31.4122	0	30.5336	0	30.5336	36	0	36	0	36		0	36	0	36	0	36
011609	2	81	132	22.9719	4	12	4	0.64	66.1836	2	1	-1	0	1	0.0882353	1	0	0	0	0	0	0	66.1836	33.0918													66.1836	1	0	1	0	1		0	1	0	1	0	1
011610	1	45	113	29.9645	1	9.5	3.9	8.44	6.30828	5	12	4	1	0	3.36316	3	1	0	1	1	1	1	6.30828	3.15414	4.56419	0											4.56419	6	0	6	1	6	1	1	6	0	6	0	6
011611	1	55	133	23.7441	2	11.7	3.7	1.25	48.1169	3	4	0	0	0	0.0571429	1	1	0	0	1	1	0	48.1169	24.0585	48.9735	0	45.8583	0	42.62	0	45.245	0	43.0818	0	48.6654	0	48.6654	35	0	35	0	35		0	35	0	35	0	35
011612	1	68	160	25.2195	3	16.5	4.1	1.13	50.5596	3	6	2	1	0	1.09346	3	1	0	1	0	0	0	50.5596	25.2798	51.5571	0	55.1338	0	48.019	0	51.1299	0	48.7238	0	48.5259	0	48.5259	36	0	36	0	36		0	36	0	36	0	36
011613	2	73	126	20.811	4	11.1	4.2	1.03	40.5162	3	4	0	0	1	0.0789474	1	0	0	0	0	0	0	40.5162	20.2581	39.1104	0											39.1104	8	0	8	0	8		0	8	0	8	0	8
011614	1	72	131	23.7178	4	13.7	4.8	1.38	39.9687	3	4	-1	0	0	0.03125	1	0	0	0	0	0	0	39.9687	19.9843	42.6671	0	40.1288	0	37.713	0	36.4642	0	39.6556	0	33.601	0	33.601	36	0	36	0	36		0	36	0	36	0	36
011615	1	65	140	23.6444	2	13.1	3.4	1.03	56.6828	3	5	1	1	1	0.21875	2	1	0	1	1	1	0	56.6828	28.3414	59.8542	0	50.5055	0	46.8938	0	43.194	0	42.8361	0	46.4937	0	46.4937	37	0	37	0	37		0	37	0	37	0	37
011616	1	76	141	20.9223	1	11.6	4.1	3.09	16.2927	4	7	0	0	0	0.109091	1	1	1	1	1	0	1	16.2927	8.14636	16.7652	0	10.6809	0	11.2944	0							11.2944	18	0	18	0	23		0	18	1	23	1	13
011701	1	44	100	21.5645	4	15.5	4.7	1.34	47.5421	3	4	0	0	0	0.020202	1	0	0	0	0	0	0	47.5421	23.771	55.3112	0											55.3112	6	0	6	0	6		0	6	0	6	0	6
011702	2	72	100	24.0477	2	12.1	3.8	1.26	32.6277	3	4	-1	0	0	0	1	1	1	1	1	1	0	32.6277	16.3138	30.3822	0	31.1442	0	34.8735	0	36.4677	0	34.7807	0	22.6539	0	22.6539	37	0	37	0	37		0	37	0	37	0	37
011703	1	86	150	23.1111	1	11	4.5	6.14	7.41898	5	12	3	1	1	1.43307	3	1	1	1	0	1	0	7.41898	3.70949													7.41898	1	0	1	1	3	1	1	3	0	3	0	1
011704	1	85	130	25.763	3	9.5	2.5	3.26	14.8798	5	12	3	1	1	3.14286	3	1	1	1	1	0	1	14.8798	7.43992													14.8798	1	0	1	0	1		0	1	0	1	0	1
011705	1	37	82		2	15.9	4.4	1.53	43.2191	3	6	0	0	0	0.573529	3	1	1	1	1	0	1	43.2191	21.6095	51.2566	0	50.8287	0	49.2168	0	46.914	0	48.075	0	50.5076	0	50.5076	37	0	37	0	37		0	37	0	37	0	37
011706	1	77	158	25.4375	2	14.5	4.5	1.16	47.4091	3	4	-1	0	0	0.0909091	1	1	1	0	1	1	0	47.4091	23.7046	51.2641	0	53.7931	0	54.1719	0	54.759	0	55.7686	0	49.2075	0	49.2075	38	0	38	0	38		0	38	0	38	0	38
011707	1	83	128	20.7008	2	10.2	4	1.54	34.0313	3	4	-1	0	0	0.0107527	1	0	0	1	0	0	0	34.0313	17.0157													34.0313	1	0	1	0	1		0	1	0	1	0	1
011708	1	70	113	26.5731	2	13	4.4	1.2	46.9499	3	4	0	0	0	0.015748	1	1	0	0	1	0	0	46.9499	23.4749	41.2737	0	38.0149	0	30.376	0	39.0393	0	29.3512	0	27.2728	0	27.2728	37	0	37	0	37		0	37	0	37	0	37
011709	2	76	178	20.2694	1	8.3	3.9	2.07	18.663	4	9	2	1	1	0.848739	3	1	0	1	1	1	1	18.663	9.33149	20.5388	0	16.4904	0									16.4904	12	0	12	0	12		0	12	0	12	0	12
011801	2	79	125	27.3923	2	12.8	4.3	0.82	50.8294	3	4	-1	0	0	0.0434783	1	1	0	1	1	1	1	50.8294	25.4147	52.9448	0	54.2548	0			46.1401	0					46.1401	25	0	25	0	25		0	25	0	25	0	25
011802	2	59	121	20.5607	4	8.6	1.5	0.81	56.0182	3	6	4	1	1	10.1892	3	0	0	0	0	0	0	56.0182	28.0091	67.8339	0	54.2807	0	58.2471	0	52.885	0	46.6044	0	37.9993	0	37.9993	36	0	36	0	36		0	36	0	36	0	36
011803	2	64	131	17.0465	2	8.9	4.5	2.37	16.9082	4	9	3	1	0	3.2	3	1	0	0	0	1	0	16.9082	8.45411	13.8639	0	11.8365	0	10.823	0	9.12825	0	6.24506	1	5.22537	1	5.22537	36	1	30	0	36		1	30	0	36	0	36
011804	2	70	107	24.1609	2	10.3	3.8	2.32	16.8678	4	7	1	1	0	0.109756	1	1	1	0	1	1	1	16.8678	8.43391	27.3802	0	24.5525	0	32.0768	0	28.4089	0	26.3839	0	29.1887	0	29.1887	37	0	37	0	37		0	37	0	37	0	37
011805	1	76	143	22.5385	3	10.7	4.6	3.97	12.386	5	12	2	1	1	0.754717	3	1	1	0	0	1	0	12.386	6.193	17.9393	0	14.8587	0	13.9367	0	12.8231	0	11.2819	0	11.0004	0	11.0004	36	0	36	0	36		0	36	0	36	0	36
011806	1	61	149	28.4091	4	15.3	4.5	1.39	41.5866	3	4	-1	0	0	0.0232558	1	1	0	0	1	0	0	41.5866	20.7933	44.9159	0	45.2999	0	47.9539	0	47.524	0	45.6691	0	44.889	0	44.889	37	0	37	0	37		0	37	0	37	0	37
011807	2	75	135	21.3924	4	12.1	3.9	0.79	53.7402	3	6	2	1	1	1.14286	3	1	0	0	1	0	0	53.7402	26.8701	55.2691	0	64.3543	0	58.2546	0	51.8968	0	54.8533	0			54.8533	30	0	30	0	30		0	30	0	30	0	30
011808	2	71	116	19.5882	4	8.5	3.1	2.65	14.5246	5	10	0	0	0	0.0598291	1	1	0	1	1	0	1	14.5246	7.2623	20.5807	0	27.9805	0									27.9805	12	0	12	0	15		0	12	1	15	0	12
011809	1	75	189		3	13.8	4.3	1.26	43.6369	3	6	2	1	1	0.508929	3	1	0	0	0	1	0	43.6369	21.8184	40.311	0	34.9028	0	37.9993	0	35.273	0	36.4523	0	37.0027	0	37.0027	37	0	37	0	37		0	37	0	37	0	37
011810	2	82	130		3	13.4	3.8	1.05	38.3708	3	6	2	1	1	0.723077	3	1	0	1	1	1	1	38.3708	19.1854	36.4668	0	33.3444	0	35.7809	0	42.0313	0	33.5381	0			33.5381	30	0	30	0	30		0	30	0	30	0	30
011811	1	70	133	24.7853	4	13.4	4	1.08	52.6857	3	4	0	0	0	0.0673077	1	1	0	0	0	0	0	52.6857	26.3429													52.6857	1	0	1	0	1		0	1	0	1	0	1
011812	1	52	112	21.3701	2	12.8	4.3	1.17	52.567	3	4	1	1	0	0.0232558	1	1	1	0	1	1	0	52.567	26.2835	38.4337	0	29.2408	0	36.923	0	39.3372	0	38.5714	0	34.3721	0	34.3721	37	0	37	0	37		0	37	0	37	0	37
011901	1	74	126	27.4589	1	10.1	4.2	3.06	16.5941	4	8	-1	0	0	0.193182	2	1	1	1	1	1	1	16.5941	8.29704	15.4318	0	14.9713	0	14.9226	0	17.8681	0	18.0068	0	15.6223	0	15.6223	36	0	36	0	36		0	36	0	36	0	36
011902	1	80	134		4	13.1	3.7	1.08	50.7048	3	4	-1	0	0	0.0735294	1	0	0	0	0	0	0	50.7048	25.3524	44.6169	0	48.0838	0	52.469	0	46.1256	0					46.1256	23	0	23	0	23		0	23	0	23	0	23
012001	2	75	150	25.221	2	9.8	4.3	2.73	13.8402	5	12	2	1	0	1.27711	3	1	0	0	1	1	0	13.8402	6.92009													13.8402	1	0	1	0	1		0	1	0	1	0	1
012002	1	67	136	20.9929	4	11	3.8	1.2	47.5438	3	5	1	1	1	0.215385	2	1	1	1	0	0	0	47.5438	23.7719	45.2743	0	50.0746	0	50.3482	0							50.3482	19	0	19	0	19		0	19	0	19	0	19
012003	1	68	104	18.9017	2	14.1	3.5	0.99	58.4315	3	6	2	1	0	1.75568	3	1	1	0	0	0	0	58.4315	29.2157													58.4315	1	0	1	0	1		0	1	0	1	0	1
012004	2	78	108	24.7795	2	12.2	4.5	1.1	36.994	3	4	-1	0	0	0.025974	1	1	0	1	1	1	0	36.994	18.497	50.3435	0	49.0491	0	46.433	0	41.6733	0	40.321	0	42.9617	0	42.9617	36	0	36	0	36		0	36	0	36	0	36
012005	1	39	124	30.8886	1	16.2	4.5	0.99	68.5396	2	2	-1	0	0	0.456522	2	0	0	1	0	0	0	68.5396	34.2698	68.0433	0	77.401	0	80.3945	0	78.8118	0					78.8118	24	0	24	0	24		0	24	0	24	0	24
012006	1	75	113	19.3787	2	11.3	4	2.48	20.8031	4	7	-1	0	0	0.0927835	1	1	1	0	1	0	1	20.8031	10.4016													20.8031	1	0	1	0	1		0	1	0	1	0	1
012007	2	69	144	30.8594	2	12.4	4	0.83	52.1465	3	5	-1	0	0	0.184211	2	1	1	1	1	0	1	52.1465	26.0732	58.0211	0	48.7123	0	57.7808	0	56.1454	0	54.3736	0	57.5539	0	57.5539	38	0	38	0	38		0	38	0	38	0	38
012008	2	61	132	19.5556	4	10.8	3.7	1.16	37.4576	3	6	3	1	0	1.65152	3	1	1	0	1	1	0	37.4576	18.7288													37.4576	1	0	1	0	1		0	1	0	1	0	1
012101	1	52	124	21.3701	2	12.8	4.3	1.17	52.567	3	4	0	0	1	0.0232558	1	1	0	0	1	1	0	52.567	26.2835	38.4337	0	33.446	0	36.923	0	39.3372	0	38.5714	0	34.3721	0	34.3721	37	0	37	0	37		0	37	0	37	0	37
012102	1	63	149	28.5216	1	17.4	2.6	1.29	44.7101	3	6	4	1	0	6.72222	3	1	0	1	1	0	0	44.7101	22.3551	49.9932	0	49.9932	0	30.5911	0	24.9588	0	23.105	0	20.3222	1	20.3222	35	1	35	0	35		1	35	0	35	0	35
012201	1	45	121	25.3717	4	12.2	4	1.17	54.7942	3	4	0	0	0	0.0904762	1	0	0	0	0	0	0	54.7942	27.3971	56.9196	0	60.0405	0	61.9378	0							61.9378	19	0	19	0	19		0	19	0	19	0	19
012202	1	71	160	20.9566	2	12.1	3.7	2.63	19.818	4	9	2	1	0	4.38462	3	1	0	1	1	1	1	19.818	9.90898	12.7198	0	6.10301	1									6.10301	13	1	13	1	14	1	1	13	0	14	0	13
020101	1	71	140		2	14	3.5	0.83	69.9873	2	3	3	1	1	4.83146	3	1	0	1	1	0	0	69.9873	34.9936													69.9873	1	0	1	0	1		0	1	0	1	0	1
020102	1	73	132	20.0294	1	9.9	3.1	1.71	31.4869	3	6	3	1	0	0.546961	3	1	0	1	1	0	1	31.4869	15.7435	29.411	0	31.7705	0	27.9496	0	24.4448	0	22.0654	0	16.2352	0	16.2352	37	0	37	0	37		0	37	0	37	0	37
020103	1	65	152		1	10.2	2.6	2.12	25.7326	4	9	3	1	1	11.2069	3	1	0	1	1	0	1	25.7326	12.8663	24.7107	0	11.4968	1	7.57178	1							7.57178	18	1	12	0	21		1	12	1	21	1	21
020104	1	76	142		2	8.8	4.5	2.54	20.1892	4	8	0	0	0	0.280047	2	1	0	1	0	0	1	20.1892	10.0946	16.9505	0	21.3036	0	15.5115	0	15.6179	0	14.9448	0			14.9448	30	0	30	0	34		0	30	1	34	0	30
020105	1	79	88	28.8368	2	13.8	3.4	1.86	28.076	4	9	1	1	1	0.519698	3	1	1	1	1	1	1	28.076	14.038	35.2681	0	37.2973	0	37.8764	0	34.5155	0	36.8823	0	32.0925	0	32.0925	36	0	36	0	36		0	36	0	36	0	36
020106	1	77	134	26.5731	2	13.5	4.2	1.5	35.7878	3	4	-1	0	0	0	1	1	1	0	1	0	0	35.7878	17.8939	39.6898	0	45.9327	0	33.7963	0	36.3193	0	36.1884	0			36.1884	29	0	29	0	29		0	29	0	29	1	35
020107	2	72	138	31.4863	1	12.1	3.4	1.87	21.1835	4	9	2	1	0	6.94915	3	1	1	1	1	1	1	21.1835	10.5917	9.95273	1	7.78895	1	6.39409	1							6.39409	19	1	6	1	22	1	1	6	0	22	1	22
020108	1	69	136	24.3375	2	11.5	4.1	1.3	43.1915	3	5	1	1	0	0.37037	2	1	1	0	1	1	0	43.1915	21.5957	51.1299	0	43.7493	0	45.6985	0	38.5969	0	35.3401	0	33.766	0	33.766	36	0	36	0	36		0	36	0	36	0	36
020109	1	68	110	26.3958	2	12.9	3.7	2.63	20.065	4	7	0	0	0	0.0820633	1	1	0	1	1	1	0	20.065	10.0325	23.3599	0	22.2883	0	21.408	0	18.7272	0	20.6765	0	20.9481	0	20.9481	37	0	37	0	37		0	37	0	37	0	37
020110	1	81	126	15.959	2	14.2	3.8	1.16	46.725	3	5	1	1	0	0.170778	2	1	1	0	1	0	0	46.725	23.3625	44.8655	0	49.8417	0	83.2265	0							83.2265	19	0	19	0	20		0	19	1	20	0	19
020111	2	74	126	17.516	3	10.7	3.9	3.97	9.22359	5	12	1	1	1	2	3	1	0	0	1	1	0	9.22359	4.61179	10.2261	0	10.0129	0	8.42041	0	6.7988	0					6.7988	24	0	24	1	30	1	1	30	0	30	0	24
020112	1	57	130	29.1976	1	7.7	1.4	7.67	6.54485	5	12	2	1	1	7.13396	3	1	1	1	1	1	1	6.54485	3.27242													6.54485	1	0	1	1	1	1	1	1	0	1	0	1
020113	1	75	122	23.6727	1	9.2	3.2	2.99	16.9541	4	9	2	1	0	2.54576	3	1	1	1	1	1	1	16.9541	8.47705	16.0701	0	12.7007	0	8.84646	0	10.2114	0	7.92606	1			7.92606	30	1	30	1	34	1	1	30	0	34	1	1
020114	1	58	140		1	9	2.9	5.2	9.963	5	12	3	1	1	9.84776	3	1	0	1	0	1	1	9.963	4.9815	4.04622	1											4.04622	5	1	5	1	5	1	1	5	0	5	0	5
020115	2	78	106		2	10.7	3.7	1.04	39.3351	3	4	-1	0	1	0	1	1	0	0	1	1	0	39.3351	19.6676	41.5136	0	47.6423	0	43.8991	0	48.0749	0	31.933	0	36.2349	0	36.2349	37	0	37	0	37		0	37	0	37	0	37
020116	2	43	150	29.8665	1	9.8	2.1	6.61	6.17078	5	12	3	1	1	12.8896	3	1	1	1	0	1	1	6.17078	3.08539													6.17078	1	0	1	1	2	1	1	2	0	2	0	1
020117	1	79	140	24.6082	2	9.8	3.5	1.37	39.2293	3	5	0	0	0	0.306644	2	1	0	0	0	0	0	39.2293	19.6146	28.4769	0	31.8924	0	30.3668	0	29.07	0	28.6178	0	24.8408	0	24.8408	36	0	36	0	36		0	36	0	36	0	36
020118	1	68	126	29.1656	3	11.8	3.3	3.21	16.1345	4	9	2	1	0	2.42321	3	1	0	0	1	1	0	16.1345	8.06724	16.471	0	14.1299	0	12.6818	0	10.7434	0	9.72563	0	6.73863	1	6.73863	36	1	36	0	36		1	36	0	36	0	36
020119	1	74	136	31.1891	1	11.2	2.4	0.96	58.9831	3	6	3	1	1	3.59931	3	1	0	1	1	0	0	58.9831	29.4915	41.9795	0	28.3312	1	25.6213	1							25.6213	18	1	12	0	22		1	12	1	22	1	11
020120	2	70	128	27.6398	1	9.6	4.1	1.95	20.3988	4	9	3	1	0	1.08475	3	1	0	1	1	1	0	20.3988	10.1994													20.3988	1	0	1	0	16		0	1	1	16	0	1
020201	1	58	150		3	13.7	3.7	1.07	56.1762	3		1	1	1			1	0	0	0	0	0	56.1762	28.0881	56.4784	0	51.1741	0	56.2067	0	51.9061	0	53.1898	0	55.9406	0	55.9406	35	0	35	0	35		0	35	0	35	0	35
020202	2	34	150		3	11.2	3.7	2.18	22.2147	4		1	1	0			1	0	0	1	1	1	22.2147	11.1073	23.9466	0	16.8193	0	12.4806	0	5.72223	1					5.72223	24	1	24	1	28	1	1	24	0	28	0	24
020203	1	87	120	22.2715	2	9	3.3	5.28	8.72164	5	10	-1	0	0	0	1	1	1	0	1	1	1	8.72164	4.36082													8.72164	1	0	1	0	2		0	1	1	2	0	1
020204	1	92	120	25.4534	4	8.7	3.1	3.62	12.9708	5	12	1	1	0	0.964706	3	1	0	0	1	1	0	12.9708	6.48541	13.2918	0	8.28137	0	5.57554	1							5.57554	18	1	18	1	19	1	1	18	0	19	0	18
020205	1	78	140	24.1672	2	10.5	3.4	2.19	23.5681	4	7	-1	0	0	0	1	1	0	1	1	0	0	23.5681	11.7841	29.0315	0	28.5799	0	31.5886	0	26.7153	0	22.389	0			22.389	31	0	31	0	31		0	31	0	31	0	31
020206	2	63	150	25.8022	2	8.8	3	1.51	27.8122	4	9	2	1	0	6.15894	3	1	0	1	1	1	0	27.8122	13.9061	15.7452	0	13.5584	1	14.3863	0	11.7971	1	5.03839	1			5.03839	31	1	13	1	32	1	1	13	0	32	1	22
020207	1	76	120	22.7688	3	13.1	3.8	1.36	39.9868	3	4	-1	0	0	0	1	1	0	0	1	0	0	39.9868	19.9934													39.9868	1	0	1	0	1		0	1	0	1	0	1
020208	1	76	120	19.6667	2	11.2	4	1.41	38.4382	3		-1	0	0			1	1	0	1	0	1	38.4382	19.2191	39.2059	0	28.6199	0	31.4979	0	34.3991	0	23.8391	0	19.6278	0	19.6278	36	0	36	0	36		0	36	0	36	0	36
020209	2	77	110		2	10.1	2.7	1.78	21.9313	4	7	-1	0	0	0	1	1	1	0	1	1	1	21.9313	10.9656													21.9313	1	0	1	0	5		0	1	1	5	0	1
020210	1	46	90		4	14.8	3.8	1.47	42.4175	3	4	-1	0	0	0	1	0	0	0	0	0	0	42.4175	21.2087	47.718	0	48.2232	0	47.0344	0	47.5325	0	43.1865	0	41.6553	0	41.6553	36	0	36	0	36		0	36	0	36	0	36
020211	2	72	170		4	10.6	4.2	1.82	21.8209	4	9	2	1	0	2.54658	3	1	0	0	1	1	1	21.8209	10.9105	19.0816	0	19.4974	0	12.5796	0	10.789	1	6.79395	1			6.79395	30	1	24	0	32		1	24	1	32	0	30
020301	1	41	106	25.9516	4	17.5	4.6	1.38	46.9791	3	4	-1	0	0	0	1	0	0	0	0	0	0	46.9791	23.4896	51.5376	0	52.4476	0	52.0946	0	48.6506	0	51.752	0	49.1447	0	49.1447	37	0	37	0	37		0	37	0	37	0	37
020302	2	84	122	18.9036	2	8.7	2.3	2.17	17.2223	4	9	2	1	1	5.58333	3	1	1	0	0	0	1	17.2223	8.61115	14.2638	0	14.1434	0	13.5192	0	8.85863	0					8.85863	24	0	24	0	25		0	24	1	25	1	12
020303	2	56	134	24.4352	1	9.8	3.2	2.37	17.5688	4	9	3	1	0	7.63231	3	1	1	1	1	1	1	17.5688	8.78439	8.19246	1											8.19246	6	1	6	0	6		1	6	0	6	0	6
020304	1	76	158	27.7344	3	12	4	4.72	10.2498	5	12	2	1	0	4.73973	3	1	0	1	0	1	1	10.2498	5.1249	9.58751	0	6.03805	0									6.03805	13	0	13	1	15	1	1	15	0	15	0	13
020305	1	71	150	27.3356	1	12	2.7	2.96	17.414	4	9	3	1	1	12	3	1	1	1	1	1	1	17.414	8.70698													17.414	1	0	1	0	1		0	1	0	1	0	1
020306	1	52	197	22.5896	1	11.3	2.8	1.59	37.582	3	6	2	1	1	2.61765	3	1	1	0	0	0	1	37.582	18.791	28.1603	0	10.1813	1									10.1813	12	1	12	1	15	1	1	12	0	15	0	12
020307	1	77	130	25.6896	2	11.4	3.9	2.08	25.0275	4	8	0	0	0	0.173554	2	1	1	0	1	1	1	25.0275	12.5138	24.3855	0	22.7707	0	23.9264	0	25.7921	0	23.4821	0	22.6058	0	22.6058	36	0	36	0	36		0	36	0	36	0	36
020309	1	83	148	23.7387	2	8	3.7	2.91	16.964	4	8	1	1	0	0.39604	2	1	0	0	1	1	1	16.964	8.48198	19.9427	0	15.8314	0	16.2923	0	13.5136	0	9.44324	0	7.80766	1	7.80766	36	1	36	0	36		1	36	0	36	1	26
020310	1	85	120	22.8624	2	12.5	3.7	1.19	44.8136	3	5	1	1	1	0.354167	2	1	0	0	0	1	0	44.8136	22.4068	51.2176	0	47.568	0	51.048	0	45.3487	0	46.503	0	56.1217	0	56.1217	37	0	37	0	37		0	37	0	37	0	37
020311	1	77	173	26.6436	2	13.3	4.4	2.33	22.1051	4	9	2	1	0	2.41463	3	1	1	0	1	1	1	22.1051	11.0525													22.1051	1	0	1	0	1		0	1	0	1	0	1
020312	1	55	110	24.4646	3	13.4	4.2	1.64	35.7502	3		1	1	0			1	0	0	1	0	0	35.7502	17.8751	34.6404	0	37.8311	0	29.6119	0	33.589	0	34.2933	0			34.2933	31	0	31	0	31		0	31	0	31	0	31
020313	1	86	126	19.1406	4	10.4	2.7	3.18	15.2386	4	9	2	1	1	0.798165	3	1	0	0	0	0	0	15.2386	7.61931													15.2386	1	0	1	0	4		0	1	1	4	0	1
020314	1	49	204	27.852	1	18.5	4.4	1.34	46.096	3	5	0	0	0	0.446809	2	1	0	1	0	1	0	46.096	23.048													46.096	1	0	1	0	1		0	1	0	1	0	1
020315	1	56	130	27.9155	2	15	4.5	1.32	45.0987	3	6	2	1	0	0.848101	3	1	0	0	1	1	1	45.0987	22.5493	46.4064	0	44.138	0	42.5275	0	37.9879	0	39.2013	0			39.2013	32	0	32	0	32		0	32	0	32	0	32
020316	1	41	184	21.7994	2	15.2	3.8	1.24	52.8116	3	6	1	1	0	0.775862	3	1	0	0	0	1	0	52.8116	26.4058													52.8116	1	0	1	0	1		0	1	0	1	0	1
020401	1	78	130	17.782	1	9.1	2.5	2.6	19.5339	4	7	-1	0	1	0	1	1	0	1	0	0	0	19.5339	9.76697	34.158	0	50.3777	0									50.3777	11	0	11	0	11		0	11	0	11	0	11
020402	1	75	136	25.8787	4	13.7	4	0.74	78.1123	2	3	1	1	0	1.02113	3	0	0	0	0	0	0	78.1123	39.0562	80.1838	0	80.1838	0	77.5246	0	72.173	0	71.9062	0	71.9062	0	71.9062	36	0	36	0	36		0	36	0	36	0	36
020403	1	51	150	25.7133	4	12.8	4.4	0.88	72.188	2	1	-1	0	0	0	1	1	0	0	0	0	0	72.188	36.094	81.2316	0	86.7699	0	88.0711	0	90.2938	0	91.7059	0	87.1223	0	87.1223	36	0	36	0	36		0	36	0	36	0	36
020404	1	82	151	24.8264	2	13.5	3.9	1.35	39.4414	3	6	2	1	1	2.47563	3	1	0	0	1	0	0	39.4414	19.7207	37.609	0	31.9811	0	34.5215	0	31.8713	0	30.8351	0	27.1725	0	27.1725	37	0	37	0	37		0	37	0	37	0	37
020405	2	70	140	31.5628	1	11.3	4.1	0.51	88.4751	2	1	-1	0	0	0	1	1	0	1	0	0	0	88.4751	44.2376													88.4751	1	0	1	0	11		0	1	1	11	0	1
020406	2	48	160	17.3604	1	14.3	2.6	0.86	55.6658	3	6	3	1	0	13.7313	3	1	0	1	1	0	1	55.6658	27.8329	48.51	0	31.7265	0	30.9919	0	26.9721	1	23.2512	1	12.0438	1	12.0438	36	1	24	0	36		1	24	0	36	0	36
020501	2	58	160		1	9.9	3.1	6.16	6.11704	5	12	3	1	0	8.67133	3	1	1	1	1	0	1	6.11704	3.05852			75.0473	0	87.8655	0	76.0267	0	77.0476	0	65.0907	0	65.0907	37	0	37	0	37		0	37	0	37	0	37
020601	1	79	145	29.032	2	12	4.1	2.75	18.3043	4	7	-1	0	0	0	1	1	1	1	0	0	1	18.3043	9.15214	18.9145	0	20.5118	0	16.8299	0	19.2425	0					19.2425	25	0	25	0	30		0	25	1	30	0	25
020602	1	67	115		3	15.4	3.7	1.59	34.9454	3	6	3	1	1	2.52078	3	0	0	0	0	0	0	34.9454	17.4727	35.4327	0	32.1347	0	27.5249	0	29.3607	0	27.4098	0	25.587	0	25.587	36	0	36	0	36		0	36	0	36	0	36
020603	2	70	126	24.6209	3	8.7	2.8	0.61	72.7365	2	2	0	0	1	0.403691	2	1	1	0	0	0	0	72.7365	36.3682	20.9016	1	18.2578	1	19.1238	1	10.1916	1					10.1916	24	1	8	0	24		1	8	0	24	0	24
020604	2	58	120	21.8463	3	12.1	3.7	0.89	50.782	3	6	1	1	1	0.574713	3	1	0	0	0	0	0	50.782	25.391	50.782	0	53.1407	0	59.31	0	53.5741	0	51.5564	0	51.9655	0	51.9655	36	0	36	0	36		0	36	0	36	0	36
020605	2	63	130	20.992	4	13.2	3.6	1.3	32.7628	3	4	-1	0	0	0	1	1	0	0	1	0	0	32.7628	16.3814	32.8918	0	34.651	0	31.6348	0	28.3854	0	23.5005	0			23.5005	30	0	30	0	30		0	30	0	30	0	30
020606	2	49	210		2	14.2	3.8	2.37	18.2551	4	9	3	1	1	2.37522	3	1	0	1	0	1	1	18.2551	9.12757	21.8607	0	23.3837	0	27.3262	0	24.091	0	24.3968	0	23.6724	0	23.6724	36	0	36	0	36		0	36	0	36	0	36
020607	1	65	135		3	10.8	3.7	4.38	11.6338	5	12	2	1	1	1.3866	3	1	0	0	0	1	1	11.6338	5.81692	9.34444	0											9.34444	6	0	6	0	6		0	6	0	6	0	6
020608	1	70	117	27.8017	2	12.2	3.8	2.08	25.7216	4	7	-1	0	0	0	1	1	0	1	0	1	0	25.7216	12.8608	27.9614	0	30.9462	0	32.2299	0	30.4414	0	29.9507	0			29.9507	30	0	30	0	30		0	30	0	30	0	30
020609	2	50	155	38.3687	1	10.4	3.4	1.98	22.0948	4	9	3	1	1	6.12069	3	1	0	1	1	1	1	22.0948	11.0474	13.5777	0	11.423	0	14.6428	0	11.6785	0	9.329	1	9.23127	1	9.23127	37	1	31	0	37		1	31	0	37	0	37
020610	1	81	115	24.6097	2	12.6	3.6	1.21	44.6169	3	5	1	1	0	0.365044	2	1	1	1	1	1	0	44.6169	22.3084	50.5244	0	46.5608	0	50.8618	0	40.9612	0	43.1343	0	38.8546	0	38.8546	37	0	37	0	37		0	37	0	37	1	2
020611	1	75	149	22.9555	1	11.5	3.7	2.57	20.0075	4	9	2	1	0	0.546654	3	1	0	1	1	1	1	20.0075	10.0037	25.6213	0	10.2498	0	14.3966	0	12.205	0	13.2497	0	13.6414	0	13.6414	36	0	36	0	36		0	36	0	36	0	36
020612	2	65	134	32.985	2	12	4.4	1.5	27.7649	4	7	-1	0	0	0	1	1	0	1	1	0	1	27.7649	13.8825	30.4167	0	20.6305	0	22.138	0	16.0206	0	18.2848	0			18.2848	31	0	31	0	31		0	31	0	31	0	31
020613	2	46	160		1	10	2.6	0.64	77.8527	2	3	2	1	1	5.05952	3	1	0	1	1	1	0	77.8527	38.9264	56.7244	0	48.0097	0	36.7711	1	32.6637	1	24.3692	1	14.6385	1	14.6385	37	1	19	0	37		1	19	0	37	0	37
020614	1	55	124	21.5176	1	11.6	3.5	1.69	34.5947	3	6	2	1	1	1.56495	3	1	0	1	1	1	1	34.5947	17.2974	25.663	0	22.6226	0	15.2495	1	14.3178	1	9.38871	1			9.38871	31	1	19	1	37	1	1	19	0	37	0	31
020615	2	63	176		2	10.9	3	4.65	8.12535	5	12	3	1	1	19.3846	3	1	1	1	1	1	1	8.12535	4.06267													8.12535	1	0	1	1	3	1	1	3	0	3	0	1
020616	1	69	140	24.0587	1	7.2	2.1	2.22	24.0515	4	9	3	1	1	10.972	3	1	1	1	1	1	0	24.0515	12.0257	12.5954	0											12.5954	7	0	7	0	7		0	7	0	7	0	7
020617	1	67	142	22.6203	1	8.1	3.3	12.34	3.71381	5	12	2	1	1	1.88586	3	1	1	1	1	0	1	3.71381	1.8569													3.71381	1	0	1	1	1	1	1	1	0	1	0	1
020618	1	68	125	29.6402	2	11.3	3.9	2.94	17.7623	4	9	3	1	0	2.47635	3	1	1	0	1	1	0	17.7623	8.88116	14.0192	0	14.6164	0	13.7543	0	14.288	0	12.3413	0	13.6824	0	13.6824	37	0	37	0	37		0	37	0	37	0	37
020619	1	77	180		1	13.4	3.7	0.71	81.1152	2	3	1	1	0	0.611855	3	1	0	1	0	0	0	81.1152	40.5576	77.238	0	78.3963	0	47.9655	0	69.7108	0	60.427	0	52.8421	0	52.8421	37	0	37	0	37		0	37	0	37	0	37
020620	1	67	155	25.2508	2	13.9	3.4	1.34	42.1372	3	6	3	1	1	3.69693	3	1	1	0	1	1	1	42.1372	21.0686													42.1372	1	0	1	0	1		0	1	0	1	0	1
020621	1	73	130	20.3049	2	11.5	4	2.69	19.1813	4	7	-1	0	0	0	1	1	1	0	1	1	1	19.1813	9.59067	21.4505	0	16.8347	0	13.311	0	11.7515	0					11.7515	25	0	25	0	31		0	25	1	31	0	25
020622	1	91	124	16.5245	2	8.7	1.4	3.88	12.0608	5	12	2	1	1	1.45098	3	1	1	0	0	0	1	12.0608	6.03038													12.0608	1	0	1	0	1		0	1	1	1	0	1
020623	2	78	120	24.6385	4	11.3	3.3	1.04	39.3351	3	6	2	1	1	1.55019	3	0	0	0	0	0	0	39.3351	19.6676	45.5223	0	44.2901	0	38.7803	0	38.6437	0	38.245	0	40.1775	0	40.1775	37	0	37	0	37		0	37	0	37	0	37
020624	2	81	102	19.7739	4	10.5	3.6	2.12	17.8525	4	7	-1	0	0	0	1	1	0	0	0	0	0	17.8525	8.92626	22.5846	0	27.1602	0	25.7954	0							25.7954	18	0	18	0	18		0	18	0	18	0	18
020625	1	65	110	24.9804	4	11.3	4.1	1.99	27.5772	4	7	-1	0	0	0	1	1	1	0	1	1	0	27.5772	13.7886	27.4264	0	38.5293	0	34.6198	0	34.9454	0	33.5576	0	38.2006	0	38.2006	35	0	35	0	35		0	35	0	35	0	35
020626	1	71	145	16.9763	3	8.7	2.7	10.2	4.49865	5	12	2	1	1	5.70064	3	1	0	0	0	0	1	4.49865	2.24932													4.49865	1	0	1	1	1	1	1	1	0	1	0	1
020627	2	67	202	21.8828	2	13.7	4	0.83	52.5886	3	4	-1	0	0	0	1	1	0	0	1	0	0	52.5886	26.2943													52.5886	1	0	1	0	1		0	1	0	1	0	1
020628	1	57	190	23.4375	1	9.4	2.6	2.1	26.9996	4	9	3	1	1	9.71963	3	1	1	1	1	0	1	26.9996	13.4998	20.574	0	12.2967	1									12.2967	12	1	12	1	15	1	1	12	0	15	1	10
020629	1	73	135	26.7698	2	13.7	3.8	1.3	42.4985	3	4	-1	0	0	0	1	1	1	0	1	0	1	42.4985	21.2493	39.4975	0	40.6207	0	37.5661	0	36.324	0	35.798	0	46.2764	0	46.2764	37	0	37	0	37		0	37	0	37	0	37
020630	2	60	135	19.6492	2	10	3.6	2.6	15.5645	4	9	3	1	0	4.19962	3	1	1	1	1	0	1	15.5645	7.78226													15.5645	1	0	1	0	1		0	1	0	1	0	1
020631	1	77	90	24.3159	4	16.9	3.8	1.39	38.8974	3	4	-1	0	0	0	1	0	0	0	0	0	0	38.8974	19.4487	40.8211	0	37.0027	0	41.35	0	43.7501	0	44.5354	0	42.8361	0	42.8361	36	0	36	0	36		0	36	0	36	0	36
020632	1	83	130	25.4992	2	14	4.3	1.82	28.3471	4	7	-1	0	0	0	1	1	0	0	0	0	0	28.3471	14.1735	31.2417	0	36.224	0	34.2864	0	34.5349	0	40.2074	0	40.5459	0	40.5459	36	0	36	0	36		0	36	0	36	0	36
020633	1	42	180	28.7055	2	12.4	4	8.13	6.70332	5	12	3	1	1	6.17506	3	1	0	1	0	1	1	6.70332	3.35166													6.70332	1	0	1	1	2	1	1	2	0	2	0	1
020701	1	80	121	19.7975	2	9.4	3	1.77	29.5347	4	9	3	1	1	2.04183	3	1	1	0	1	1	0	29.5347	14.7673					20.8278	0	14.6406	1	11.9366	1			11.9366	31	1	24	1	34	1	1	24	0	34	1	13
020702	1	70	120	23.7919	1	8.7	3.6	5.04	9.76786	5	12	3	1	0	3.48868	3	1	1	1	1	1	1	9.76786	4.88393	8.89542	0	9.89996	0									9.89996	12	0	12	1	13	1	1	13	0	13	0	12
020703	1	58	182	22.291	1	12	2.8	1.8	31.8002	3	6	3	1	1	15.2679	3	1	1	1	1	1	1	31.8002	15.9001	13.5813	1											13.5813	6	1	6	1	10	1	1	6	0	10	0	6
020704	1	51	217	23.0215	1	17	3.8	1.29	47.5055	3	6	3	1	0	3.92202	3	1	0	1	1	1	0	47.5055	23.7528	38.6443	0											38.6443	7	0	7	0	7		0	7	0	7	1	6
020705	1	83	142	26.5647	3	8.8	3.2	8.45	5.285	5	12	3	1	1	5.21186	3	1	0	0	1	1	1	5.285	2.6425													5.285	1	0	1	1	2	1	1	2	0	2	0	1
020706	2	50	134	20.7422	2	10.3	4	1.92	22.8513	4	7	-1	0	0	0	1	1	0	0	1	0	0	22.8513	11.4256	21.6111	0	20.5999	0	20.5843	0	15.4983	0	15.0489	0	12.5927	0	12.5927	37	0	37	0	37		0	37	0	37	0	37
020707	2	82	161	34.3043	1	11.7	4.4	1.45	26.9554	4	8	0	0	1	0.203804	2	1	0	1	1	1	1	26.9554	13.4777	28.4547	0	26.4622	0	27.3755	0	21.3904	0	30.9469	0	23.955	0	23.955	37	0	37	0	37		0	37	0	37	0	37
020708	2	22	115	17.5115	2	13	4.6	0.99	59.6961	3	4	-1	0	0	0	1	1	0	0	1	1	0	59.6961	29.848	58.2949	0	63.8626	0	54.5896	0	57.5871	0	53.4014	0	59.5159	0	59.5159	37	0	37	0	37		0	37	0	37	0	37
020709	2	78	164	30.0444	2	11	3.8	2.17	17.5925	4	9	2	1	0	1.58363	3	1	0	0	1	1	1	17.5925	8.79626	15.2131	0	19.27	0	14.9992	0	11.1518	0	6.73213	1			6.73213	30	1	30	1	35	1	1	30	0	35	1	29
020710	2	86	88	18.8818	2	7.4	3.5	2.73	13.3071	5	10	-1	0	0	0	1	1	0	0	0	1	1	13.3071	6.65355													13.3071	1	0	1	0	1		0	1	0	1	0	1
020711	2	82	157	24.2223	4	13.2	4.6	0.82	50.2886	3	4	-1	0	0	0	1	1	0	0	0	0	0	50.2886	25.1443	57.9775	0	57.7762	0	48.5689	0	44.0346	0					44.0346	25	0	25	0	25		0	25	0	25	1	18
020712	2	84	114	23.0551	2	12	3.6	0.81	50.6169	3	4	-1	0	0	0	1	1	0	0	1	1	1	50.6169	25.3084													50.6169	1	0	1	0	1		0	1	0	1	0	1
020713	1	74	151	21.5045	2	7.5	2.8	1.89	28.1114	4	9	2	1	0	0.993915	3	1	1	1	1	1	0	28.1114	14.0557	31.4447	0	26.7617	0	25.2544	0	21.8993	0					21.8993	25	0	25	0	28		0	25	1	28	0	25
020714	1	69	203	22.8285	2	10.8	2.8	3.12	16.5747	4	9	3	1	1	14.9237	3	1	0	1	1	0	1	16.5747	8.28737	9.51962	0											9.51962	6	0	6	1	9	1	1	9	0	9	1	6
020715	2	84	136	17.8652	3	9	3.1	2.55	14.4352	5	12	1	1	0	1.04096	3	1	0	0	1	1	1	14.4352	7.2176	18.7276	0											18.7276	6	0	6	0	9		0	6	1	9	0	6
020801	1	37	156	27.7529	2	11.2	3.5	3.98	15.1864	4	9	3	1	1	4.26901	3	1	0	0	1	1	1	15.1864	7.59322	11.6785	0	4.00328	1									4.00328	13	1	13	1	14	1	1	13	0	14	0	13
020802	2	72	143	20.951	4	8.5	2.9	13.32	2.47277	5	12	2	1	1	1.38906	3	1	0	0	1	1	1	2.47277	1.23639	8.8796	0	9.82691	0	9.59214	0	9.51152	0	4.90582	0			4.90582	31	0	31	0	34		0	31	1	34	0	31
020803	2	83	170	25.6398	3	9.6	3.9	1.56	24.7966	4	8	1	1	0	0.483384	2	1	0	0	1	1	1	24.7966	12.3983	33.6536	0	27.3889	0	40.0554	0							40.0554	19	0	19	0	19		0	19	1	19	1	17
020804	1	65	140	19.3374	4	11.2	3.5	1.6	35.0097	3	5	-1	0	1	0.337972	2	1	0	1	1	0	0	35.0097	17.5048	30.9652	0											30.9652	6	0	6	0	8		0	6	1	8	0	6
020805	2	72	148		3	13.4	4.3	0.77	55.9205	3	4	-1	0	0	0	1	1	0	0	1	0	0	55.9205	27.9602													55.9205	1	0	1	0	1		0	1	0	1	0	1
030101	1	81	138	27.0482	2	13.7	4.63	1.38	38.6402	3		-1	0	0			1	0	0	1	0	1	38.6402	19.3201													38.6402	1	0	1	0	1		0	1	0	1	0	1
030102	1	21	134		3	13.7		0.98	82.7796	2		1	1	0			1	0	0	0	0	0	82.7796	41.3898	90.7598	0											90.7598	6	0	6	0	6		0	6	0	6	0	6
030103	1	73	186		4	14	3.3	0.97	58.5463	3	6	3	1	1	1.39423	3	1	0	0	1	1	0	58.5463	29.2732													58.5463	1	0	1	0	1		0	1	0	1	0	1
030104	2	89	139		2	9		4.18	8.26807	5							1	0	0	1	0	0	8.26807	4.13404													8.26807	1	0	1	1	3	1	1	3	0	3	0	1
030105	1	50	146		3	14.3		2.76	20.7894	4		2	1	0			1	0	0	1	1	0	20.7894	10.3947													20.7894	1	0	1	0	1		0	1	0	1	0	1
030107	1	74	145		3	8.9	3.9	3.24	15.5882	4		0	0	0			1	1	1	1	0	0	15.5882	7.7941													15.5882	1	0	1	0	3		0	1	1	3	0	1
030110	2	83	150	25.0556	2	9.3	3.6	2.13	17.6369	4		3	1	0			1	1	1	0	1	1	17.6369	8.81847	16.2159	0	12.8254	0	7.95323	1	6.27997	1					6.27997	25	1	19	1	26	1	1	19	0	26	0	25
030111	1	62	128	23.5078	3	10.3		2.61	20.7769	4		2	1	0			1	1	0	1	0	1	20.7769	10.3884	11.505	0	12.039	0	9.74985	1							9.74985	19	1	19	1	22	1	1	19	0	22	0	19
030112	1	80	140	21.7738	3	11.3	3.6	5.11	9.25982	5		2	1	0			1	0	1	1	1	0	9.25982	4.62991													9.25982	1	0	1	1	6	1	1	6	0	6	0	1
030114	2	87	112		4	11.4	2.7	0.92	43.5934	3		2	1	1			1	0	0	0	0	1	43.5934	21.7967													43.5934	1	0	1	0	1		0	1	0	1	0	1
030115	1	77	138	15.917	4	13.9	4.5	1.47	36.5876	3		1	1	1			1	0	0	0	0	0	36.5876	18.2938	49.2645	0											49.2645	6	0	6	0	6		0	6	0	6	0	6
030116	1	86	122		4	12.8	4.1	1.71	30.0402	3		2	1	0			1	1	0	1	1	0	30.0402	15.0201	29.5622	0	29.9407	0	27.7085	0	17.8885	0	19.8937	0	16.8171	0	16.8171	36	0	36	0	36		0	36	0	36	1	11
030117	2	67	167	21.2279	1	7.1	2.2	3.07	12.5728	5		4	1	0			1	0	1	1	1	1	12.5728	6.28642													12.5728	1	0	1	0	1		0	1	0	1	0	1
030118	1	54	154		3	14.5	4.2	2.34	24.3603	4		2	1	1			1	0	0	1	1	0	24.3603	12.1801													24.3603	1	0	1	0	1		0	1	0	1	0	1
030201	1	70	172	29.271	4	14.2	4.4	1.88	28.7296	4	8	1	1	0	0.2	2	1	0	0	1	0	0	28.7296	14.3648	29.4693	0	24.8324	0	26.3447	0	25.1178	0	24.1411	0	18.4305	0	18.4305	36	0	36	0	36		0	36	0	36	0	36
030202	1	85	126	23.8281	2	10.6	3.5	2.78	17.7122	4	9	3	1	0	1.86154	3	1	1	0	1	0	0	17.7122	8.85612	25.5887	0	19.2368	0	23.79	0							23.79	18	0	18	0	18		0	18	0	18	0	18
030203	1	61	133	25.5102	2	17.4	4.6	1.77	31.9249	3	4	-1	0	0	0.108696	1	1	1	0	1	0	0	31.9249	15.9624	38.8281	0	34.5419	0	32.3761	0	29.2708	0					29.2708	24	0	24	0	24		0	24	0	24	0	24
040101	1	39	176	22.8624	1	8.7	2.9	2.01	31.5842	3	6	3	1	1	7.04158	3	1	0	1	1	1	1	31.5842	15.7921	16.3952	0	8.17297	1									8.17297	13	1	13	1	15	1	1	13	0	15	0	13
040102	2	73	125	20.9321	3	11.8	4.2	0.78	54.9188	3	4	-1	0	1	0.0728155	1	0	0	0	0	0	0	54.9188	27.4594	75.942	0	75.6461	0	78.2182	0			65.4218	0	72.3361	0	72.3361	36	0	36	0	36		0	36	0	36	0	36
040104	2	32	122	19.1075	3	14.9	4.5	0.66	83.5386	2	1	-1	0	0	0.0668896	1	0	0	0	0	0	0	83.5386	41.7693	75.2854	0	71.9972	0	81.3324	0	73.5253	0	69.7732	0	71.8388	0	71.8388	37	0	37	0	37		0	37	0	37	0	37
040105	2	60	141	43.146	1	8.6	3.4	4.82	7.92252	5	12	3	1	0	12.2393	3	1	0	1	1	1	1	7.92252	3.96126													7.92252	1	0	1	1	5	1	1	5	0	5	0	1
040106	1	77	132	25.763	1	9.2	3.2	4.13	11.8176	5	12	3	1	0	0.926377	3	1	0	1	1	0	0	11.8176	5.9088	18.2219	0	10.5396	0	11.1803	0	10.2553	0					10.2553	24	0	24	0	24		0	24	0	24	0	24
040107	2	73	128	20.9101	3	12.6	4.5	0.75	57.3265	3	5	-1	0	1	0.206897	2	1	0	1	1	0	0	57.3265	28.6633	54.9188	0	63.5641	0	57.0985	0	51.5931	0	50.9134	0	58.3684	0	58.3684	37	0	37	0	37		0	37	0	37	1	6
040108	1	76	156	21.9671	1	10.9	3.1	1.83	28.8993	4	9	2	1	1	4.63158	3	1	1	1	0	0	1	28.8993	14.4496	25.524	0	26.5603	0	16.2894	0	16.4039	0	14.2896	1	9.83969	1	9.83969	38	1	31	0	38		1	31	0	38	1	1
040109	1	64	136	26.3656	3	16.2	4.7	0.92	64.4235	2	1	-1	0	0	0.0318725	1	1	1	0	0	0	0	64.4235	32.2117	61.2197	0	56.6828	0	68.7466	0	59.5925	0					59.5925	25	0	25	0	25		0	25	0	25	0	25
040110	1	61	147	21.5451	1	15.6	4.7	0.83	73.1039	2	1	0	0	0	0.136402	1	1	0	1	0	0	0	73.1039	36.552	66.9069	0	60.0013	0	63.5014	0	60.3934	0	61.7712	0	55.1751	0	55.1751	37	0	37	0	37		0	37	0	37	0	37
040111	1	69	161	24.7409	1	8.2	3.4	3.12	16.5747	4	9	3	1	0	3.70068	3	1	1	1	0	0	0	16.5747	8.28737	13.2276	0	8.08637	1									8.08637	12	1	12	0	13		1	12	1	13	0	12
040112	1	42	122	26.2976	3	14.1	4.9	0.77	88.33	2	2	0	0	1	0.250784	2	0	0	0	0	0	0	88.33	44.165	85.3085	0	79.7691	0	89.7044	0	84.7475	0	87.8455	0	86.5982	0	86.5982	37	0	37	0	37		0	37	0	37	0	37
040113	1	46	145	21.4692	3	15.7	4.4	0.83	79.2718	2	3	2	1	0	1.00391	3	1	0	0	1	0	0	79.2718	39.6359	76.7583	0	74.83	0	76.2959	0							76.2959	20	0	20	0	20		0	20	0	20	0	20
040114	1	38	156	28.0864	1	13.3	2.8	6.63	8.62319	5	12	3	1	0	9.22675	3	1	1	1	0	0	1	8.62319	4.3116	5.42334	0											5.42334	6	0	6	1	7	1	1	7	0	7	0	6
040115	1	37	182	31.0204	2	16.3	4.8	1.04	65.9316	2	1	0	0	0	0.086426	1	1	0	0	1	0	0	65.9316	32.9658	73.9407	0					61.691	0	64.4727	0			64.4727	30	0	30	0	30		0	30	0	30	0	30
040116	1	69	145	23.6244	2	16.5		1.21	46.7181	3		0	0	0			1	0	0	0	1	0	46.7181	23.359	48.9255	0	51.1299	0	52.1572	0	45.5129	0	47.6268	0	46.1509	0	46.1509	37	0	37	0	37		0	37	0	37	0	37
040117	2	74	165	22.7694	2	14.9	4.9	0.71	60.6317	2	1	-1	0	0	0.0617284	1	1	0	0	1	0	0	60.6317	30.3159	61.58	0	63.3197	0	67.9466	0	56.6677	0	50.7202	0	57.506	0	57.506	35	0	35	0	35		0	35	0	35	0	35
040118	1	84	172	20.5688	1	9.8	3.8	2.19	23.0721	4	9	-1	0	0	2.59898	3	1	1	1	1	0	0	23.0721	11.5361	26.7968	0	14.9299	0	12.7293	0							12.7293	19	0	19	0	23		0	19	1	23	0	19
040119	2	87	121	14.4676	2	7.7	3.4	1.01	39.3619	3	5	0	0	0	0.193741	2	0	1	1	0	0	1	39.3619	19.681	35.7352	0	33.0933	0									33.0933	13	0	13	0	13		0	13	0	13	0	13
040120	2	49	187	22.8329	3	15.8	4.6	0.57	86.7826	2	2	1	1	1	0.422857	2	1	0	0	1	0	0	86.7826	43.3913	72.2963	0	77.3327	0	97.6705	0	69.6102	0	73.8969	0	73.8969	0	73.8969	37	0	37	0	37		0	37	0	37	0	37
040121	2	74	167	24.7475	2	14.9	4.8	0.98	42.6163	3	4	-1	0	0	0.0798176	1	1	0	0	1	0	0	42.6163	21.3081	38.7107	0	39.3661	0	39.363	0	38.4155	0	35.167	0	35.3688	0	35.3688	37	0	37	0	37		0	37	0	37	0	37
040122	1	58	151	27.2509	3	16	4.8	1.02	59.1956	3	5	1	1	0	0.212528	2	1	0	0	1	0	0	59.1956	29.5978	63.6704	0	62.2356	0	56.7925	0	56.2067	0	52.6705	0	53.1898	0	53.1898	35	0	35	0	35		0	35	0	35	1	27
040123	2	57	159	19.7239	3	14.3	4.5	0.89	51.0361	3	6	2	1	1	0.74115	3	1	0	0	0	1	0	51.0361	25.518	61.2386	0	61.2386	0	53.5672	0	58.3795	0	46.2926	0	52.885	0	52.885	36	0	36	0	36		0	36	0	36	0	36
040124	1	61	142	23.5294	3	10.7	3.7	6.99	7.10484	5	12	2	1	0	1.29608	3	1	0	0	1	1	0	7.10484	3.55242	6.15484	0	4.32347	0	2.93426	1							2.93426	18	1	18	1	20	1	1	18	0	20	0	18
040125	1	69	129	23.533	3	13.9	4.6	1.11	51.3415	3	6	-1	0	1	0.639269	3	1	0	0	0	1	0	51.3415	25.6708	51.3415	0	51.6387	0	53.2246	0	45.9212	0	47.6268	0	59.4487	0	59.4487	37	0	37	0	37		0	37	0	37	0	37
040126	1	72	175	21.7193	2	12.6	4.3	1.82	29.5277	4	8	0	0	0	0.271967	2	1	0	0	1	0	0	29.5277	14.7638	28.7198	0	24.6652	0	24.2907	0	24.6972	0	27.369	0	21.7788	0	21.7788	37	0	37	0	37		0	37	0	37	0	37
040127	1	78	139		2	16.1	4.2	1.26	43.1485	3	4	-1	0	0	0.0210526	1	1	0	0	1	0	0	43.1485	21.5742	43.9104	0	49.3855	0	42.991	0	49.2075	0	44.3749	0	49.0324	0	49.0324	36	0	36	0	36		0	36	0	36	0	36
040128	1	67	140	22.4813	1	8.5	3.8	4.47	11.2793	5		2	1	0			1	0	1	1	1	1	11.2793	5.63965	9.9357	0											9.9357	6	0	6	1	10	1	1	10	0	10	0	6
040129	1	71	119	26.5731	2	14.5	4.3	1.07	53.0084	3	4	-1	0	0	0.0207469	1	1	0	0	1	0	0	53.0084	26.5042	48.3315	0	50.7182	0	48.1405	0	45.5565	0	45.7894	0	44.5789	0	44.5789	36	0	36	0	36		0	36	0	36	0	36
040130	1	68	123	18.132	2	13.3	4.3	0.85	69.0379	2	1	-1	0	0	0.0357143	1	1	0	0	0	1	0	69.0379	34.5189	61.5815	0	61.5815	0	64.5819	0	62.0495	0	60.6218	0	67.3208	0	67.3208	35	0	35	0	35		0	35	0	35	0	35
040131	1	48	170	25.1429	1	9.3	3.4	6.94	7.67076	5	12	3	1	1	7.37705	3	1	0	1	1	1	1	7.67076	3.83538													7.67076	1	0	1	1	2	1	1	2	0	2	0	1
040132	1	56	140	24.5675	1	10.1	3.4	5.85	8.84715	5	12	3	1	1	11.6861	3	1	0	1	1	1	1	8.84715	4.42357													8.84715	1	0	1	1	3	1	1	3	0	3	0	1
040133	1	22	116	20.4152	3	14.6	4.7	0.91	88.5799	2	2	1	1	0	0.185308	2	0	0	0	0	0	0	88.5799	44.2899	91.8654	0	98.0107	0	95.5454	0	89.6225	0	86.4274	0	87.4904	0	87.4904	38	0	38	0	38		0	38	0	38	0	38
040134	1	74	141	27.0842	3	14.1	4.4	1.07	52.3825	3	5	2	1	0	0.316574	2	1	0	0	1	1	0	52.3825	26.1913	56.19	0	53.2694	0	54.1956	0	50.9406	0	52.3232	0	53.425	0	53.425	37	0	37	0	37		0	37	0	37	0	37
040135	2	75	136	25.5594	2	12.7	4.3	0.89	47.1705	3	5	-1	0	0	0.273973	2	1	0	0	1	1	1	47.1705	23.5853	59.4815	0	46.9916	0	51.0525	0	45.1481	0	39.0699	0	30.3045	0	30.3045	36	0	36	0	36		0	36	0	36	0	36
040136	1	22	119	21.8776	4	14.2	4.8	0.96	83.5452	2	1	-1	0	0	0.0529101	1	0	0	0	0	0	0	83.5452	41.7726													83.5452	1	0	1	0	1		0	1	0	1	0	1
040137	1	87	115	19.721	3	10.7	4.3	1.2	44.1098	3	4	1	1	0	0.0867245	1	0	0	0	0	0	0	44.1098	22.0549	62.7084	0	58.7965	0	46.9534	0	44.2261	0	35.7837	0	51.6286	0	51.6286	36	0	36	0	36		0	36	0	36	0	36
040138	1	63	148	28.3771	1	9.7	3.6	8.25	5.87206	5	12	3	1	1	5.60088	3	1	0	1	1	1	0	5.87206	2.93603													5.87206	1	0	1	1	4	1	1	4	0	4	0	1
040139	1	76	146	20.9042	3	8.4	3.1	5.33	8.97364	5	12	3	1	1	2.54851	3	1	1	1	1	1	0	8.97364	4.48682	8.69002	0	7.15919	0	4.43593	1							4.43593	18	1	18	1	19	1	1	18	0	19	1	16
040140	1	64	118	28.959	2	16.4	4.5	1.89	29.3075	4	9	2	1	0	0.814708	3	1	0	0	1	1	1	29.3075	14.6538	30.7771	0	23.9939	0	26.2979	0	19.9062	0	20.2347	0	18.8898	0	18.8898	36	0	36	0	36		0	36	0	36	0	36
040141	1	77	100	21.875	3	10.3	3.8	4.64	10.4042	5	11	2	1	0	0.267606	2	1	1	0	1	1	1	10.4042	5.20209	11.9	0	8.34045	0	8.42392	0	7.03594	0					7.03594	24	0	24	0	30		0	24	1	30	0	24
040142	1	76	123	24.7676	1	10.9	4.2	5.84	8.11994	5	12	2	1	0	2.58317	3	1	1	1	0	0	1	8.11994	4.05997													8.11994	1	0	1	1	5	1	1	5	0	5	0	1
040143	1	63	126	22.9854	2	13.9	4.7	1.27	45.481	3	4	-1	0	0	0.0486618	1	1	0	0	0	0	0	45.481	22.7405	48.173	0	47.3097	0									47.3097	13	0	13	0	13		0	13	0	13	0	13
040144	1	68	150	22.1367	1	9.7	3.8	3.69	13.853	5	12	3	1	0	5.96	3	1	1	1	1	1	1	13.853	6.92652	5.91715	1											5.91715	6	1	6	1	8	1	1	6	0	8	0	6
040145	2	66	174	20.6612	3	15.1	3.6	0.51	89.9819	2	3	3	1	1	5.43396	3	1	0	0	0	0	0	89.9819	44.991	88.0906	0	82.4909	0	98.2468	0	93.2055	0	95.3319	0	77.1803	0	77.1803	36	0	36	0	36		0	36	0	36	0	36
040146	2	36	148	24.539	4	13.2	2.2	0.79	66.3412	2	3	3	1	1	17.0574	3	1	0	0	0	0	1	66.3412	33.1706	43.993	0	38.8226	0	37.1876	0	43.7315	0	40.9714	0	57.6165	0	57.6165	37	0	37	0	37		0	37	0	37	0	37
040147	1	74	162	22.5896	2	15.2	3.5	1.25	44.1888	3	6	0	0	0	0.678733	3	1	0	0	1	1	0	44.1888	22.0944	45.7894	0	41.4716	0	41.4716	0	40.6402	0	39.0436	0	31.4102	0	31.4102	36	0	36	0	36		0	36	0	36	0	36
040148	1	76	121	23.5078	1	12	3.5	1.35	40.311	3	4	-1	0	0	0.0331126	1	1	1	1	1	1	0	40.311	20.1555	44.4655	0	44.4655	0	43.1485	0	42.7769	0	49.3855	0	44.5354	0	44.5354	36	0	36	0	36		0	36	0	36	0	36
040149	2	50	143	20.5761	3	12	3.8	0.65	74.7334	2	3	2	1	1	0.759717	3	1	0	0	0	0	0	74.7334	37.3667	65.8213	0	50.8147	0	53.8867	0	51.7621	0	59.6965	0	58.5597	0	58.5597	36	0	36	0	36		0	36	0	36	0	36
040150	2	50	122	23.1405	3	13.3	3.3	0.64	76.0118	2	3	3	1	1	1.44307	3	1	0	0	1	0	0	76.0118	38.0059													76.0118	1	0	1	0	1		0	1	0	1	0	1
040151	2	43	118	23.2335	3	15.1	3.6	0.71	70.854	2	3	2	1	1	1.54856	3	1	0	0	1	1	0	70.854	35.427	75.4944	0	65.3379	0	65.8601	0	62.2257	0	66.8397	0	68.4405	0	68.4405	36	0	36	0	36		0	36	0	36	0	36
040152	1	43	130	22.571	3	16.6	4.7	0.81	83.0068	2	1	0	0	0	0.0413223	1	1	0	0	1	1	0	83.0068	41.5034													83.0068	1	0	1	0	1		0	1	0	1	0	1
040153	1	72	149	21.4533	2	13.2	4.3	0.86	67.0511	2	1	-1	0	0	0.0414079	1	1	0	0	1	0	0	67.0511	33.5256	64.5825	0	64.3273	0	62.0361	0	56.4069	0	59.6627	0	56.8112	0	56.8112	36	0	36	0	36		0	36	0	36	0	36
040154	2	69	184	21.2306	1	10.6	3.2	4.19	8.87144	5	12	3	1	0	4.859	3	1	0	1	1	1	1	8.87144	4.43572	6.09824	0	5.57737	0									5.57737	12	0	12	1	18	1	1	18	0	18	0	12
040155	1	78	66	16.0229	3	9.4	2.5	6.36	7.34156	5	11	2	1	1	0.43	2	1	1	1	0	0	1	7.34156	3.67078													7.34156	1	0	1	0	1		0	1	0	1	0	1
040156	1	63	140	31.1614	2	13.4	3.9	1.29	44.7101	3	4	-1	0	0	0.0343407	1	1	1	0	1	1	0	44.7101	22.3551	47.9539	0	47.3097	0	48.173	0	40.5165	0	54.3688	0	54.69	0	54.69	36	0	36	0	36		0	36	0	36	1	28
040157	1	70	120	20.3074	2	12.4	3.9	4.27	11.7104	5	12	2	1	0	1.08659	3	1	0	0	1	0	0	11.7104	5.85518	11.9691	0											11.9691	6	0	6	0	6		0	6	0	6	0	6
040158	1	23	121	20.7612	4	11.9	4	5.77	11.5947	5	12	2	1	0	1.14733	3	1	0	0	1	0	0	11.5947	5.79735	11.4642	0	10.8557	0	8.85535	0	8.221	0	8.221	0	5.70752	1	5.70752	36	1	36	0	36		1	36	0	36	0	36
040159	1	79	154	25.0762	2	16.1	4.2	1.17	46.6216	3	4	-1	0	0	0.0889454	1	1	0	0	0	1	0	46.6216	23.3108	44.9382	0	44.7762	0	38.7782	0	42.3161	0	39.5805	0	38.5043	0	38.5043	36	0	36	0	36		0	36	0	36	1	6
040160	1	59	142	26.3958	2	13	4.1	1.16	51.1741	3	5	-1	0	0	0.18622	2	1	0	0	1	1	0	51.1741	25.587													51.1741	1	0	1	0	1		0	1	0	1	0	1
040161	1	69	132	23.5666	4	13.4	4	1.44	38.6192	3	4	-1	0	0	0.0946746	1	0	0	0	0	0	0	38.6192	19.3096	36.2511	0	38.7544	0	35.3401	0	38.3038	0	37.8626	0	37.579	0	37.579	38	0	38	0	38		0	38	0	38	0	38
040162	1	50	165	26.493	1	12.3	2.9	2.9	19.694	4	9	3	1	1	4.98512	3	1	0	1	1	1	0	19.694	9.847	11.7215	0											11.7215	6	0	6	1	13	1	1	13	0	13	0	6
040163	2	71	136	16.2278	4	13.7	4.4	0.64	68.7344	2	1	-1	0	0	0.0547345	1	0	0	0	0	0	0	68.7344	34.3672	61.3562	0											61.3562	7	0	7	0	7		0	7	0	7	0	7
040164	1	71	164	22.1367	2	13.9	4.1	2.27	23.2808	4	7	-1	0	0	0.0408719	1	1	0	0	1	0	0	23.2808	11.6404	24.706	0	24.4825	0	22.7487	0	24.2628	0	24.5098	0	24.9211	0	24.9211	36	0	36	0	36		0	36	0	36	1	32
040301	1	48	117	28.8761	1	12.8	4	2.68	21.7223	4	9	3	1	1	5.74036	3	1	0	1	1	0	0	21.7223	10.8612	24.817	0	18.9491	0	12.8646	0	11.5319	0	7.35279	1			7.35279	30	1	30	1	36	1	1	30	0	36	1	6
040302	1	69	133	24.7676	3	13.1	3.2	1.74	31.3972	3	6	2	1	0	0.644793	3	1	0	0	1	0	1	31.3972	15.6986	36.141	0	37.3244	0	28.5634	0	39.5027	0	32.3595	0	27.381	0	27.381	37	0	37	0	37		0	37	0	37	0	37
040303	1	66	137		4	14.9	3.6	0.96	60.952	2	1	-1	0	0	0.0690926	1	1	0	0	1	0	0	60.952	30.476	57.4104	0	58.0388	0	53.1259	0	53.1259	0	57.5509	0	54.5596	0	54.5596	37	0	37	0	37		0	37	0	37	0	37
040401	1	52	170	27.7778	1	13.2	3.7	4.48	12.1007	5	11	3	1	0	0.153846	2	1	0	1	1	0	0	12.1007	6.05035	12.6837	0	11.1853	0	8.95672	0	6.65669	0	7.13417	0	5.23224	1	5.23224	36	1	36	0	36	1	1	36	0	36	0	36
040402	1	90	150		4	11.9	3.6	2	24.9809	4	7	0	0	0	0.131781	1	1	0	0	1	0	0	24.9809	12.4904	27.2801	0	28.4626	0	25.8915	0							25.8915	19	0	19	0	23		0	19	1	23	0	19
040403	1	77	140		1	13	4	1.57	34.0459	3	4	-1	0	0	0.0417319	1	1	0	1	1	0	0	34.0459	17.0229	57.6568	0	31.7043	0	37.5693	0	49.3855	0	51.9395	0	49.2075	0	49.2075	36	0	36	0	36		0	36	0	36	0	36
040501	1	61	157	23.0859	1	11.9	3.5	2.35	23.4134	4	9	3	1	1	8.46301	3	1	1	1	1	0	1	23.4134	11.7067	14.7945	0	8.34251	1	5.30661	1							5.30661	19	1	12	1	23	1	1	12	0	23	0	19
040502	1	66	170	22.0018	1	11.2	4	3.61	14.3113	5	12	3	1	0	3.48281	3	1	0	1	0	0	1	14.3113	7.15566													14.3113	1	0	1	1	5	1	1	5	0	5	0	1
040503	2	89	130	22.2752	2	10.2	4.2	1.89	19.7025	4	7	-1	0	1	0.0746269	1	1	0	0	1	0	1	19.7025	9.85127	20.224	0	21.0338	0	21.1301	0	18.7547	0	19.516	0	16.3956	0	16.3956	37	0	37	0	37		0	37	0	37	0	37
040504	1	32	113	20.225	3	10.6	3.7	1.29	54.3048	3	6	3	1	1	2.58342	3	1	0	0	1	0	0	54.3048	27.1524	51.2545	0	47.3644	0	38.3175	0	23.9821	1	15.8202	1	10.9186	1	10.9186	36	1	24	0	36		1	24	0	36	0	36
040505	1	38	225	25.1024	2	17	4.8	2.72	22.8552	4	9	3	1	0	2.37778	3	1	0	0	1	1	0	22.8552	11.4276													22.8552	1	0	1	0	1		0	1	0	1	0	1
040506	1	68	141	24.977	1	10	4	3.73	13.6906	5	12	3	1	0	2.96703	3	1	0	0	1	1	0	13.6906	6.8453	12.4594	0	11.1029	0	11.5622	0	8.11601	0	11.7404	0			11.7404	29	0	29	1	35	1	1	35	0	35	1	7
040507	2	49	125	17.1029	3	11	4.1	1.94	22.725	4	9	2	1	1	1.66667	3	1	0	0	1	0	0	22.725	11.3625	21.4941	0											21.4941	6	0	6	0	6		0	6	0	6	0	6
040508	1	77	138	25.3444	1	12.5	4.3	1.87	28.118	4	9	2	1	0	0.6	3	1	0	1	1	0	1	28.118	14.059	28.5141	0	28.6846	0	28.076	0	23.0217	0	24.1195	0	23.6335	0	23.6335	36	0	36	0	36		0	36	0	36	0	36
040509	1	56	187	25.6896	2	13.3	4	1.56	37.5659	3	6	3	1	1	3.57047	3	1	0	0	1	1	0	37.5659	18.7829	31.1735	0	30.8332	0									30.8332	11	0	11	0	11		0	11	0	11	0	11
040510	1	79	156	21.875	3	10.3	3.5	2.59	19.5449	4	9	3	1	0	5.35385	3	1	0	0	1	1	0	19.5449	9.77244	10.5263	0	12.3856	0									12.3856	9	0	9	0	9		0	9	0	9	0	9
040511	1	59	150	28.9617	1	12.2	3.6	9.21	5.30478	5	12	3	1	0	4.11552	3	1	0	0	0	1	0	5.30478	2.65239													5.30478	1	0	1	1	2	1	1	2	0	2	0	1
040601	2	66	122		3	12.7	4.2	1.19	35.6114	3	4	-1	0	1	0.0332723	1	1	0	0	0	0	0	35.6114	17.8057			33.0219	0									33.0219	12	0	12	0	12		0	12	0	12	0	12
040602	1	61	141	20.7612	2	13.3	4.4	1.2	48.8414	3	4	-1	0	0	0.0476115	1	1	0	0	1	0	0	48.8414	24.4207	50.6868	0	42.7366	0	53.7584	0	47.1015	0					47.1015	24	0	24	0	24		0	24	0	24	0	24
040603	1	85	119	21.3039	2	9.3	3.9	9.6	4.56514	5	12	2	1	0	1.93767	3	1	0	0	1	1	1	4.56514	2.28257													4.56514	1	0	1	0	1		0	1	0	1	0	1
040604	1	69	138	23.7954	2	14.8	4.3	1.14	49.8653	3	4	0	0	0	0.0797369	1	1	0	0	1	1	0	49.8653	24.9326	53.7742	0	50.6307	0	53.5557	0	49.2599	0	48.7915	0	50.7182	0	50.7182	37	0	37	0	37		0	37	0	37	0	37
040605	1	55	168	20.1182	1	7.5	3	6.91	7.41188	5	12	3	1	1	8.6369	3	1	1	1	1	1	0	7.41188	3.70594													7.41188	1	0	1	1	2	1	1	2	0	2	0	1
040701	1	70	135	25.3906	2	12.5	4.3	1.29	43.3784	3	5	-1	0	0	0.151745	2	1	0	1	1	0	0	43.3784	21.6892	37.8841	0	41.7827	0	38.5969	0	36.2198	0	33.0909	0	33.1814	0	33.1814	35	0	35	0	35		0	35	0	35	0	35
040702	2	80	172	28.3678	1	9.5	3.6	4.22	8.4366	5	12	3	1	0	6.24011	3	1	1	1	1	0	1	8.4366	4.2183	4.28098	0											4.28098	7	0	7	1	7	1	1	7	0	7	1	4
040703	2	50	149	19.6059	1	11.4	3.6	1.04	44.6897	3	6	2	1	0	5.28993	3	1	1	1	1	0	1	44.6897	22.3448	17.3257	1	14.8634	1	12.8111	1	8.8345	1	5.56234	1			5.56234	31	1	7	1	35	1	1	7	0	35	1	2
040704	1	70	145	23.1405	2	14.7	4.2	2.98	17.3567	4	8	1	1	0	0.156171	2	1	1	0	1	1	1	17.3567	8.67833	15.0125	0											15.0125	6	0	6	0	6		0	6	0	6	1	4
040705	1	70	145	26.7759	2	10	3.2	3.49	14.6018	5	12	3	1	1	5.95751	3	1	0	0	1	0	0	14.6018	7.30092	9.66294	0	8.06825	0	5.32027	1							5.32027	18	1	18	1	19	1	1	18	0	19	0	18
040706	1	39	150	24.9918	4	12.6	4.5	1.7	37.9363	3	4	-1	0	0	0.0638162	1	1	1	0	1	0	0	37.9363	18.9682	29.1288	0	23.3657	0	19.8002	0	19.9437	0	16.1954	1	12.772	1	12.772	37	1	30	0	37		1	30	0	37	0	37
040707	2	68	154	29.1363	1	13.3	3.7	1.71	23.7475	4	9	3	1	0	9.76535	3	1	0	1	1	0	1	23.7475	11.8738	27.903	0	25.6786	0	23.6055	0	20.9016	0	18.2578	0	18.4454	0	18.4454	36	0	36	0	36		0	36	0	36	0	36
040708	1	74	150	27.1809	1	12	4.2	2.61	19.7482	4	9	2	1	0	0.983523	3	1	0	1	1	0	1	19.7482	9.8741	19.2681	0	19.1892	0	15.2123	0	13.2605	0	10.6552	0	8.19696	1	8.19696	36	1	36	0	36	1	1	36	0	36	1	32
040709	1	51	169	22.3757	3	13	3.9	2.49	23.1359	4	9	3	1	1	2.62048	3	1	0	0	1	0	0	23.1359	11.568	21.492	0	17.5453	0	9.8106	1	2.37588	1					2.37588	24	1	18	1	24	1	1	18	0	24	0	24
040710	1	61	112	20.4248	1	8.3	3	2.65	20.5296	4	9	3	1	0	2.98128	3	1	1	1	1	0	0	20.5296	10.2648	24.6797	0	18.2395	0	13.6337	0	7.44628	1					7.44628	25	1	25	1	27	1	1	25	0	27	1	6
040711	1	78	170	27.251	2	9.8	4.1	3.07	16.287	4	9	2	1	1	0.561687	3	1	1	0	1	0	1	16.287	8.1435	19.0613	0	20.2274	0	21.1672	0	14.0528	0	14.3626	0	13.9591	0	13.9591	37	0	37	0	37		0	37	0	37	0	37
040712	1	47	112	25.3086	4	14.6	4.4	1.07	59.6711	3	4	-1	0	0	0.0188423	1	0	0	0	0	0	0	59.6711	29.8355	59.924	0	52.0105	0	57.7791	0	51.2425	0	54.6945	0	55.7639	0	55.7639	36	0	36	0	36		0	36	0	36	0	36
040713	1	71	128	24.6094	3	14.7	3.8	1.59	34.3686	3	6	2	1	1	0.778056	3	0	0	0	0	0	0	34.3686	17.1843	31.4108	0											31.4108	7	0	7	0	7		0	7	0	7	0	7
040714	1	73	167	26.4463	2	13.3	4	2.22	23.6656	4	9	2	1	1	2.34266	3	1	0	1	1	1	1	23.6656	11.8328	20.9651	0	22.3586	0	19.584	0	18.4326	0	19.5087	0	17.7314	0	17.7314	35	0	35	0	35		0	35	0	35	0	35
040715	1	67	112	21.4227	4	13.9	4.2	1.24	45.8685	3	4	-1	0	0	0.033742	1	0	0	0	0	0	0	45.8685	22.9343	49.1309	0	50.0746	0	48.4682	0	45.085	0	47.1441	0	42.301	0	42.301	38	0	38	0	38		0	38	0	38	0	38
040716	2	64	166	33.8403	1	10.5	4.6	1.78	23.1267	4	9	1	1	0	0.640732	3	1	1	1	1	1	1	23.1267	11.5633	28.7257	0	26.9769	0	27.9538	0	22.239	0	23.3536	0	21.1306	0	21.1306	35	0	35	0	35		0	35	0	35	0	35
040717	1	49	134	18.8833	3	12.4	3.7	1.27	48.8826	3	6	3	1	1	5.05387	3	1	0	0	0	0	0	48.8826	24.4413	41.9675	0	36.0202	0	32.9835	0	30.4	0	32.4047	0	28.7679	0	28.7679	38	0	38	0	38		0	38	0	38	0	38
040718	1	77	169	29.2446	2	12.4	4.5	1.9	27.6326	4	8	0	0	0	0.223124	2	1	0	1	1	1	0	27.6326	13.8163	32.6773	0	32.125	0	28.5799	0	27.9118	0	28.4769	0	30.2826	0	30.2826	35	0	35	0	35		0	35	0	35	0	35
040719	1	75	172	20.7612	2	9.2	4.1	4.05	12.1648	5	12	2	1	0	1.41187	3	1	1	0	1	1	0	12.1648	6.08238	11.0826	0	7.24678	0									7.24678	12	0	12	1	15	1	1	15	0	15	0	12
040720	2	85	121	36.2123	2	11.1	3.6	3.66	9.68846	5	10	-1	0	0	0.0649491	1	1	1	1	1	0	1	9.68846	4.84423	18.2048	0	22.6338	0	24.8539	0	27.5385	0	24.556	0	24.3838	0	24.3838	35	0	35	0	35		0	35	0	35	0	35
040801	2	56	164	24.5484	2	9.5	3.9	10.5	3.44774	5	12	2	1	1	2.25723	3	1	0	1	1	0	1	3.44774	1.72387													3.44774	1	0	1	1	1	1	1	1	0	1	0	1
040901	1	85	155		2	9.6	4.3	3.09	15.7777	4	9	2	1	0	1.65331	3	1	0	0	0	1	1	15.7777	7.88885	15.9506	0	13.2243	0									13.2243	13	0	13	0	16		0	13	1	16	1	4
040902	1	71	166		3	17.2	3.9	1.6	34.1337	3	6	3	1	0	0.851634	3	1	0	0	0	0	0	34.1337	17.0668	38.0149	0	31.4108	0	33.766	0	30.7004	0	26.3834	0	25.7202	0	25.7202	37	0	37	0	37		0	37	0	37	0	37
040903	1	61	125		3	12.7	3.4	1.65	34.4734	3	6	2	1	1	1.87803	3	1	0	1	0	1	0	34.4734	17.2367	31.581	0	33.8636	0	29.7849	0	29.7849	0	34.6911	0	32.4908	0	32.4908	36	0	36	0	36		0	36	0	36	1	14
040904	2	76	141		3	12.5	3.9	0.85	49.4161	3	6	2	1	1	1.10708	3	1	0	0	0	0	0	49.4161	24.708	31.4583	0	37.8842	0	39.6972	0	35.5763	0	36.6296	0	38.3833	0	38.3833	35	0	35	0	35		0	35	0	35	0	35
050101	1	79	160	21.4876	4	7.6	3.1	2.64	19.1403	4	9	3	1	0	4.40945	3	1	1	0	0	1	1	19.1403	9.57013	13.6329	0											13.6329	7	0	7	0	11		0	7	1	11	0	7
050102	2	70	170	26.4705	1	7.7	3.2	2.45	15.8912	4	9	3	1	0	5.09674	3	1	1	1	1	0	1	15.8912	7.94558	11.9806	0	9.59797	0									9.59797	13	0	13	0	13		0	13	0	13	0	13
050103	2	82	130	17.3333	4	10.3	4.2	3.41	10.5767	5	12	1	1	0	0.752975	3	1	0	0	0	1	0	10.5767	5.28833	10.086	0	8.63209	0	6.95743	0	6.25104	0					6.25104	24	0	24	1	27	1	1	27	0	27	0	24
050104	2	82	170	21.2874	2	7.4	4.3	2.46	15.1181	4	8	0	0	0	0.223839	2	1	0	0	1	1	0	15.1181	7.55907	13.9942	0	15.9876	0	15.4111	0	13.7834	0	11.9531	0	8.83956	0	8.83956	37	0	37	0	37		0	37	0	37	0	37
050105	1	85	126	18.4425	1	9.1	3	4.27	11.0757	5	12	3	1	0	6.09401	3	1	0	1	1	1	1	11.0757	5.53784	9.4642	0	5.50897	1									5.50897	13	1	13	1	15	1	1	13	0	15	1	12
050106	1	78	110	17.6953	1	8.5	3	3.57	13.8087	5	12	3	1	0	6.86403	3	1	1	1	1	0	0	13.8087	6.90433	9.64374	0	4.91347	1									4.91347	12	1	12	1	17	1	1	12	0	17	0	12
050107	1	81	120	26.3465	2	14.1	4.6	1.71	30.5611	3	4	-1	0	0	0.0482426	1	1	0	1	0	0	0	30.5611	15.2805	28.4459	0	22.1247	0	11.6584	1	21.6341	0	23.6232	0	19.3672	0	19.3672	37	1	19	0	37		1	19	0	37	0	37
050108	1	64	160	23.4586	2	16.6	5.2	1.76	31.6838	3	5	1	1	0	0.163912	2	1	1	0	0	0	0	31.6838	15.8419	33.4075	0	35.7422	0	31.0194	0	36.605	0	37.7965	0	36.4473	0	36.4473	35	0	35	0	35		0	35	0	35	0	35
050109	1	81	152	25.4028	2	11.3	4	1.68	31.1586	3	5	0	0	0	0.436364	2	1	0	0	1	0	0	31.1586	15.5793	28.2069	0	26.8291	0	25.6573	0	23.2678	0	23.1516	0	18.3494	0	18.3494	36	0	36	0	36		0	36	0	36	0	36
050110	1	62	158	22.7732	3	13.4	4	1.53	37.2677	3	6	2	1	0	1.43943	3	1	0	0	1	1	0	37.2677	18.6339	38.4702	0	28.4507	0	22.7747	0	20.5884	0	19.8311	0	13.8285	1	13.8285	37	1	37	0	37		1	37	0	37	0	37
050111	1	77	180	25.5367	2	14.9	4.4	0.99	56.3838	3	4	-1	0	0	0.0130387	1	1	1	1	0	0	0	56.3838	28.1919													56.3838	1	0	1	0	1		0	1	0	1	0	1
050112	1	78	116	22.7583	2	11.4	4.2	1.51	35.3973	3	4	-1	0	0	0.0935673	1	1	0	0	1	0	1	35.3973	17.6986	40.8578	0	35.5254	0	43.2111	0	43.2111	0	49.6971	0	36.0596	0	36.0596	35	0	35	0	35		0	35	0	35	0	35
050113	1	51	130	29.6296	2	14	4.2	2.19	26.6246	4	8	2	1	0	0.181668	2	1	0	0	1	0	0	26.6246	13.3123	27.4345	0	25.5808	0	22.7818	0	10.4887	1	23.5873	0	14.67	0	14.67	36	1	25	0	36		1	25	0	36	0	36
050114	2	85	120	18.7305	2	12.3	4.1	1.34	29.0837	4	8	0	0	1	0.166308	2	1	0	0	1	0	0	29.0837	14.5419	26.5894	0	25.4357	0									25.4357	12	0	12	0	12		0	12	0	12	0	12
050116	2	77	150		2	11.6	4.1	1.14	35.7083	3	4	-1	0	0	0.0790576	1	1	1	1	0	0	0	35.7083	17.8542	30.9292	0	27.9777	0	36.4247	0	26.6416	0	36.3644	0	36.3644	0	36.3644	36	0	36	0	36		0	36	0	36	0	36
050117	1	78	200	23.03	2	11.3	3.6	3.13	15.9458	4	9	2	1	0	2.13058	3	1	1	0	1	1	0	15.9458	7.97288	7.81056	1											7.81056	7	1	7	1	12	1	1	7	0	12	0	7
050118	2	77	156	22.8363	3	12.6	3.8	2.65	14.1903	5	12	1	1	0	1.68602	3	1	0	0	1	0	1	14.1903	7.09516	14.0741	0	11.4241	0	14.9853	0	11.4995	0	6.36211	1			6.36211	31	1	31	0	31		1	31	0	31	0	31
050119	1	89	82	14.5682	4	10.2	4	2.18	22.8063	4	7	-1	0	0	0.0425403	1	1	0	0	1	0	1	22.8063	11.4032													22.8063	1	0	1	0	1		0	1	0	1	0	1
050120	2	73	180	19.6506	2	13.6	4.4	1.51	26.6607	4	9	2	1	0	2.90761	3	1	0	0	1	1	1	26.6607	13.3304	21.9133	0	19.5276	0	15.6658	0	14.3572	0	6.5775	1			6.5775	30	1	30	1	32	1	1	30	0	32	1	30
050121	1	87	132	23.2335	1	11.8	3.6	2.6	18.9312	4	9	3	1	0	2.45614	3	1	0	1	1	0	0	18.9312	9.46562	12.499	0	12.1774	0	5.60187	1							5.60187	19	1	19	1	19	1	1	19	0	19	1	19
050122	1	60	180	32.3685	1	10.1	3.5	5.24	9.78417	5	12	3	1	0	9.18647	3	1	0	1	1	1	1	9.78417	4.89208	7.0503	0											7.0503	6	0	6	1	9	1	1	9	0	9	0	6
050123	1	60	136	26.9274	1	14.7	4.1	1.58	36.3196	3	6	2	1	0	0.748114	3	1	1	1	1	1	1	36.3196	18.1598	43.1407	0	40.9417	0	37.9849	0	34.7738	0	39.2268	0	35.5683	0	35.5683	35	0	35	0	35		0	35	0	35	0	35
050124	2	79	120	22.8129	2	11.9	4	1.56	25.1506	4	8	-1	0	0	0.208191	2	1	0	1	0	0	1	25.1506	12.5753	22.0992	0	24.7969	0	29.4715	0							29.4715	17	0	17	0	17		0	17	0	17	0	17
050125	2	72	110	20.0877	4	8.1	4.2	3.64	10.2223	5	11	1	1	0	0.379345	2	1	0	0	1	0	0	10.2223	5.11113	10.0708	0	8.15268	0	7.91038	0	5.85987	0	5.59456	0	4.56795	1	4.56795	36	1	36	0	36		1	36	0	36	0	36
050126	1	59	130	22.6049	2	10.7	4	2.27	24.5513	4	9	2	1	1	2.52903	3	1	0	0	1	0	0	24.5513	12.2757	19.7296	0	16.5553	0	14.2495	0	11.8478	1	11.3662	1	10.8414	1	10.8414	37	1	25	0	37		1	25	0	37	0	37
050127	1	53	160	20.5693	2	12.7	4.5	2.52	22.5841	4	7	0	0	0	0.0345701	1	1	1	0	1	1	0	22.5841	11.292	24.1345	0	25.5525	0	25.1833	0	22.3453	0	31.9007	0	27.7141	0	27.7141	37	0	37	0	37		0	37	0	37	0	37
050128	1	59	140	25.359	2	11	4.4	4.29	12.2365	5	12	2	1	1	0.689905	3	1	0	0	0	1	0	12.2365	6.11827	11.934	0											11.934	5	0	5	0	5		0	5	0	5	0	5
050129	1	74	110	19.4674	2	12	4.2	2.12	24.7925	4	8	1	1	1	0.251276	2	0	0	1	0	0	0	24.7925	12.3963	26.5697	0	27.369	0	24.9546	0	23.0526	0	24.7311	0	26.5603	0	26.5603	39	0	39	0	39		0	39	0	39	0	39
050130	1	63	144	29.9836	2	12.9	4.3	2.92	18.292	4	9	2	1	0	0.625351	3	1	1	0	1	1	1	18.292	9.14602	22.7747	0	21.3017	0	21.1158	0	18.061	0	16.385	0	13.768	0	13.768	37	0	37	0	37		0	37	0	37	0	37
050201	2	40	132	21.83	4	13.1	4.3	1.39	34.6894	3	4	-1	0	0	0.131349	1	0	0	0	0	0	0	34.6894	17.3447	31.4613	0	23.7837	0	25.3457	0	23.8877	0	25.4531	0	20.9772	0	20.9772	36	0	36	0	36		0	36	0	36	0	36
050202	1	77	122	22.6757	2	10.8	3.3	2.36	21.7978	4	9	2	1	1	0.987925	3	1	0	0	1	0	1	21.7978	10.8989	23.2199	0	21.4192	0	21.2438	0	20.7699	0	21.967	0	20.6951	0	20.6951	36	0	36	0	36		0	36	0	36	0	36
050203	1	62	144		3	13.6	4.4	1.51	37.8081	3	6	3	1	0	1.09714	3	1	0	0	0	1	0	37.8081	18.904	34.5419	0	33.0583	0									33.0583	11	0	11	0	11		0	11	0	11	0	11
050204	1	69	128		3	7.5	3.7	12.38	3.66957	5	12	3	1	0	5.42993	3	1	0	0	0	1	1	3.66957	1.83479													3.66957	1	0	1	1	1	1	1	1	0	1	0	1
050205	1	79	134	22.0581	2	12.7	3.8	2.48	20.4952	4	9	2	1	0	0.588384	3	1	0	0	0	1	0	20.4952	10.2476	18.2383	0	21.0712	0	22.4168	0	21.2859	0	20.9224	0	5.80504	1	5.80504	38	1	38	0	38		1	38	0	38	0	38
050206	1	83	124	17.9688	4	9.6	2.9	0.74	75.8729	2	3	2	1	1	0.821971	3	1	0	0	0	1	0	75.8729	37.9365													75.8729	1	0	1	0	7		0	1	1	7	0	1
050207	1	61	134	23.134	3	11.3	3.7	2.7	20.1141	4	9	2	1	1	1.23633	3	1	0	0	1	0	0	20.1141	10.057	22.4663	0	18.9294	0	15.2411	0	12.8236	0	8.77678	1			8.77678	30	1	30	0	30		1	30	0	30	0	30
050208	2	71	146	23.0469	3	11.5	3.8	1.44	28.3065	4	9	2	1	0	2.17437	3	1	0	0	1	1	0	28.3065	14.1533	22.5867	0	22.7776	0	21.12	0	23.2688	0	20.1546	0	19.4214	0	19.4214	37	0	37	0	37		0	37	0	37	0	37
050209	2	60	132	25.7885	3	13.7	2.8	0.7	65.4003	2	3	3	1	1	18.909	3	0	0	0	0	0	0	65.4003	32.7001	74.6862	0	61.2515	0	56.4808	0	60.9664	0	56.7578	0	62.5336	0	62.5336	38	0	38	0	38		0	38	0	38	0	38
050210	1	73	130	19.9481	4	6.7	3.2	0.98	57.8931	3	5	-1	0	1	0.148994	2	1	0	0	1	1	1	57.8931	28.9465	56.4069	0	38.7335	0	51.6528	0	48.2232	0	61.3231	0	50.4341	0	50.4341	36	0	36	0	36		0	36	0	36	0	36
050211	1	66	142	21.8776	2	12	4.4	2.08	26.1596	4	7	-1	0	0	0	1	1	0	0	1	1	1	26.1596	13.0798	27.7965	0	25.8007	0	25.9364	0	25.2953	0	23.4725	0	23.7009	0	23.7009	36	0	36	0	36		0	36	0	36	0	36
050212	1	72	156		2	11.3	3.7	1.95	27.381	4	7	-1	0	0	0.0218818	1	1	1	0	1	1	1	27.381	13.6905	29.1767	0	27.4267	0	34.3319	0	38.4352	0	35.171	0	39.1923	0	39.1923	36	0	36	0	36		0	36	0	36	0	36
050213	1	69	174	26.8923	1	10.8	2.4	1.97	27.4098	4	9	3	1	1	8.61078	3	1	0	0	1	1	1	27.4098	13.7049	8.22493	1											8.22493	6	1	6	1	8	1	1	6	0	8	1	7
050214	1	64	98	30.3593	4	8.9	4.7	2.5	21.5815	4	9	1	1	0	1.23628	3	0	0	0	0	0	0	21.5815	10.7908	24.3473	0	22.9904	0	22.1666	0	25.4886	0	23.558	0			23.558	32	0	32	0	32		0	32	0	32	0	32
050215	1	57	128	20.9572	4	12.4	4	2.23	25.2825	4	7	-1	0	0	0.131245	1	1	0	0	1	1	0	25.2825	12.6413	23.8658	0	20.0634	0	18.2967	0	14.4291	0	12.7964	0	9.48668	1	9.48668	36	1	36	0	36		1	36	0	36	0	36
050216	1	49	146	28.2812	1	14.4	2.9	1.62	37.4547	3	6	4	1	1	10.6056	3	1	0	1	1	1	1	37.4547	18.7273	26.7982	0	22.7672	0	20.7073	0	15.4105	1	10.8861	1	7.99957	1	7.99957	36	1	24	0	36		1	24	0	36	0	36
050217	1	70	130	26.2917	4	18	4.6	1.04	54.9065	3	5	1	1	1	0.333606	2	1	1	1	1	1	0	54.9065	27.4533	46.7591	0											46.7591	8	0	8	0	8		0	8	0	8	0	8
050401	1	78	152	21.3333	3	13.4	3.4	5	9.55207	5	12	3	1	0	6	3	1	0	0	1	0	0	9.55207	4.77603	5.18565	0											5.18565	7	0	7	1	8	1	1	8	0	8	0	7
050402	1	74	140	22.0317	1	10.1	3.4	3.67	13.6015	5	12	3	1	1	5.13188	3	1	1	0	1	0	1	13.6015	6.80076	11.0432	0	9.81035	0									9.81035	13	0	13	1	15	1	1	15	0	15	0	13
050403	2	84	200	21.4031	1	9.4	3.1	3.34	10.7448	5	12	3	1	1	15.2487	3	1	0	1	1	0	1	10.7448	5.37241													10.7448	1	0	1	0	13		0	1	1	13	0	1
050404	1	68	138	23.1385	2	9.8	3.4	3.87	13.1497	5	12	2	1	1	1.28107	3	1	0	0	1	0	0	13.1497	6.57485	11.9304	0	7.11361	0									7.11361	12	0	12	0	12		0	12	0	12	0	12
050405	1	78	142	18.8615	2	10.8	3.9	1.61	32.9992	3	4	0	0	0	0.0774852	1	1	1	0	1	1	0	32.9992	16.4996													32.9992	1	0	1	0	1		0	1	0	1	0	1
050406	1	68	140	19.3625	2	12.6	3.4	4.42	11.3705	5	12	2	1	0	4.09193	3	1	1	0	0	1	1	11.3705	5.68525	10.3189	0	9.85104	0	8.75757	0	6.78718	0					6.78718	23	0	23	1	29	1	1	29	0	29	0	23
050407	1	70	120	26.4024	2	10.2	4.1	2.45	21.5036	4	8	2	1	0	0.294655	2	1	1	0	0	1	0	21.5036	10.7518	19.9007	0	21.8054	0	19.9879	0	18.3596	0	17.4693	0	15.1373	0	15.1373	36	0	36	0	36		0	36	0	36	0	36
050408	2	75	134	19.8189	2	11.5	4.5	2.1	18.4415	4	7	-1	0	0	0.0535523	1	1	0	0	1	1	1	18.4415	9.22074													18.4415	1	0	1	0	1		0	1	0	1	0	1
050501	1	72	153	21.3528	2	11.4	3.6	5.79	8.32486	5	12	2	1	1	2.87557	3	1	0	0	1	1	1	8.32486	4.16243	4.75811	0											4.75811	6	0	6	1	7	1	1	7	0	7	0	6
050502	1	91	140	19.247	2	10.2	2.8	5.26	8.64567	5							1	1	0	1	1	1	8.64567	4.32283	4.70118	0											4.70118	6	0	6	1	7	1	1	7	0	7	1	6
050503	1	56	165	33.3333	4	8.8	2.4	3.83	14.0622	5	11	1	1	1	0.335277	2	1	0	0	0	0	1	14.0622	7.03108													14.0622	1	0	1	0	1		0	1	0	1	0	1
050504	1	38	133	23.5078	2	13	3.6	6.21	9.26321	5	12	1	1	0	0.571727	3	1	0	0	1	1	1	9.26321	4.63161	16.974	0	18.4227	0	18.3617	0	20.9176	0	22.6352	0	20.6148	0	20.6148	37	0	37	0	37		0	37	0	37	0	37
050505	1	65	160	21.2245	1	11	3.1	1.98	27.7296	4	9	4	1	0	13.9851	3	1	0	1	1	1	1	27.7296	13.8648	14.8041	0	5.50867	1									5.50867	11	1	11	1	12	1	1	11	0	12	0	11
050506	2	72	160	19.1467	4	10.7	3.1	2.74	13.9474	5	12	1	1	0	0.980293	3	1	0	0	0	1	0	13.9474	6.97369													13.9474	1	0	1	0	1		0	1	0	1	0	1
050507	2	72	162	26.7923	1	11.9	4.7	2.22	17.5583	4	9	1	1	0	0.637009	3	1	1	1	1	1	0	17.5583	8.77913	16.8912	0											16.8912	6	0	6	0	6		0	6	0	6	0	6
050508	1	76	150	21.3839	1	8.4	3.3	3.25	15.4173	4	9	3	1	0	3.52956	3	1	1	1	1	1	0	15.4173	7.70864	10.918	0	9.14634	0	6.32334	1							6.32334	19	1	19	1	25	1	1	19	0	25	0	19
050509	1	71	140		2	14.1	4.1	1.29	43.2022	3	4	-1	0	0	0.0536553	1	1	0	0	0	1	0	43.2022	21.6011	50.223	0											50.223	6	0	6	0	6		0	6	0	6	0	6
050601	1	70	144	23.3726	1	7.3	2.2	3.36	15.221	4	9	3	1	0	8.46285	3	1	0	1	1	0	0	15.221	7.6105													15.221	1	0	1	0	1		0	1	0	1	0	1
050602	2	84	139	27.2498	1	9	2.6	4	8.82113	5	12	3	1	0	11.5096	3	1	0	1	1	1	1	8.82113	4.41057													8.82113	1	0	1	0	2		0	1	1	2	0	1
050603	1	27	114		4	13.2	4.7	4.78	13.6052	5	12	0	0	0	0.577057	3	0	0	0	0	0	0	13.6052	6.80262	13.4208	0	12.3048	0	11.3894	0							11.3894	20	0	20	0	20		0	20	0	20	0	20
050604	1	51	136		1	15.1	3.8	2.02	29.0854	4	9	3	1	0	2.50103	3	1	0	1	1	1	0	29.0854	14.5427	22.5123	0	21.057	0	15.3342	0	11.7196	1	7.12333	1			7.12333	31	1	25	1	36	1	1	25	0	36	0	31
050605	1	83	116		4	11.7	3.9	1.21	44.3057	3		-1	0	0			1	0	0	1	0	1	44.3057	22.1528	37.9381	0			44.0039	0	43.2217	0	40.5459	0	41.5948	0	41.5948	36	0	36	0	36		0	36	0	36	0	36
050606	1	62	102		4	12.8	3.8	1.43	40.128	3	4	0	0	0	0.0629399	1	1	0	1	1	0	0	40.128	20.064	38.7566	0	42.1987	0	44.5085	0							44.5085	18	0	18	0	18		0	18	0	18	0	18
050607	2	86	122		1	11.3	3.5	2.23	16.6035	4		3	1	1			1	0	1	0	1	1	16.6035	8.30175													16.6035	1	0	1	0	1		0	1	0	1	0	1
050608	1	73	104		1	14.7	5.1	1.35	40.7796	3	4	0	0	0	0.0921128	1	1	0	1	1	0	0	40.7796	20.3898	45.9686	0	41.2894	0									41.2894	12	0	12	0	12		0	12	0	12	0	12
050609	1	81	142		2	12.3	4.7	2.7	18.5419	4	9	2	1	0	1.28011	3	1	0	1	0	1	0	18.5419	9.27096	14.3582	0	13.2066	0	11.3551	0	6.07471	1	6.90164	1	5.13379	1	5.13379	37	1	25	0	37		1	25	0	37	0	37
050610	1	80	180		2	13.6	4.2	1.63	32.3208	3	6	3	1	0	0.932627	3	1	1	0	0	0	0	32.3208	16.1604	26.3232	0	28.7188	0									28.7188	12	0	12	0	12		0	12	0	12	0	12
060101	1	45	122	20.7564	3	11.4	4.3	3.56	16.2197	4	9	2	1	1	1.60656	3	1	0	0	1	0	0	16.2197	8.10986	14.1885	0	11.7028	0	8.07289	1	8.04645	1	4.66258	1			4.66258	30	1	19	1	31	2	1	19	0	31	0	30
060102	1	59	175	30.3871	1	12.9	3.4	3.01	18.0308	4	9	3	1	0	5.64274	3	1	1	1	1	1	0	18.0308	9.01541	14.4024	0	10.7941	0	8.76366	1	6.96304	1	5.80662	1	3.96951	1	3.96951	35	1	19	1	35	1	1	19	0	35	0	35
060103	2	87	178	19.0952	2	7.2	3.7	4.25	8.17234	5	12	3	1	1	4.32895	3	1	0	0	1	1	0	8.17234	4.08617	8.14558	0											8.14558	7	0	7	1	16	1	1	16	0	16	0	7
060104	1	37	142	27.4506	2	13	3.8	1.69	38.7632	3	6	2	1	0	0.614754	3	1	1	1	0	1	0	38.7632	19.3816	38.4677	0											38.4677	7	0	7	0	7		0	7	0	7	0	7
060105	1	32	137	23.1834	3	10.9	4.1	5.44	11.2481	5	12	3	1	1	4.97917	3	1	0	0	1	1	0	11.2481	5.62404													11.2481	1	0	1	0	1		0	1	0	1	0	1
060106	2	61	161	18.2222	4	12.2	4.6	1.7	24.6573	4	9	2	1	1	1.08	3	1	0	0	0	1	0	24.6573	12.3286	20.641	0	19.477	0	20.9002	0	16.7527	0	12.7515	0	11.9694	1	11.9694	36	1	36	0	36		1	36	0	36	0	36
060107	1	71	128	37.9839	2	12.9	3.9	1.88	28.6129	4	8	2	1	0	0.476703	2	1	0	0	1	1	1	28.6129	14.3065													28.6129	1	0	1	0	1		0	1	0	1	0	1
060108	1	80	123	26.1427	2	10.8	4.3	1.85	28.1403	4	8	1	1	0	0.235872	2	1	0	0	0	0	0	28.1403	14.0702	29.2487	0	24.4095	0	23.9491	0							23.9491	18	0	18	0	18		0	18	0	18	1	14
060109	1	61	164	24.9539	1	11.7	3.5	2.72	19.9523	4	9	3	1	0	9.12322	3	1	1	1	0	0	0	19.9523	9.97617	14.8637	0											14.8637	6	0	6	1	12	1	1	12	0	12	1	12
060110	1	60	128	22.6337	2	9.7	3.8	5.63	9.04516	5	12	2	1	0	1.38369	3	1	0	0	1	0	0	9.04516	4.52258													9.04516	1	0	1	1	4	1	1	4	0	4	0	1
060111	2	52	143	21.6311	3	10.5	4.2	7.97	4.76165	5	12	2	1	1	3.29602	3	1	0	0	1	0	0	4.76165	2.38083	3.09106	0											3.09106	7	0	7	1	10	1	1	10	0	10	0	7
060112	1	84	110	22.68	2	9	4	3.85	12.4463	5	11	0	0	0	0.377049	2	1	0	0	1	0	1	12.4463	6.22314	11.7755	0	13.7673	0	9.52761	0	10.6032	0	8.14144	0	6.71004	0	6.71004	37	0	37	0	37		0	37	0	37	0	37
060113	1	63	176	24.8163	1	9.6	3.3	5.27	9.58805	5	12	3	1	1	3.00258	3	1	0	1	1	1	0	9.58805	4.79402	6.18082	0											6.18082	7	0	7	1	9	2	1	9	0	9	0	7
060114	2	67	136	20.1348	3	9.8	4.5	1.42	29.2253	4	9	2	1	0	6.9375	3	1	1	0	1	1	0	29.2253	14.6127	28.2302	0	27.0134	0	30.625	0	27.6968	0	24.1686	0	24.6527	0	24.6527	37	0	37	0	37		0	37	0	37	0	37
060115	2	50	137	17.4986	3	10.6	4.3	5.87	6.72902	5	12	1	1	0	0.855263	3	1	0	0	1	1	0	6.72902	3.36451	6.31341	0	6.53245	0	6.97083	0	6.09496	0	3.27347	1			3.27347	30	1	30	1	31	1	1	30	0	31	0	30
060116	1	55	138	23.3011	4	9.5	4.4	7.67	6.61228	5	12	2	1	0	1.41762	3	1	0	0	1	1	0	6.61228	3.30614	6.34259	0	5.20526	0	4.0684	0							4.0684	17	0	17	1	17	1	1	17	0	17	0	17
060201	2	57	133	24.0346	3	12.9	4.1	0.75	61.545	2	2	0	0	1	0.384615	2	0	0	0	0	0	0	61.545	30.7725	62.1445	0	56.2937	0	62.0822	0	56.0182	0	56.0182	0	58.9245	0	58.9245	34	0	34	0	34		0	34	0	34	0	34
060202	2	77	104	23.7778	1	10	3.9	1.99	19.4123	4	9	2	1	0	0.531746	3	1	0	1	1	1	0	19.4123	9.70617	23.3633	0	21.9313	0	22.8837	0	17.267	0	14.8832	0	20.4329	0	20.4329	38	0	38	0	38		0	38	0	38	0	38
060203	1	63	171	28.7347	2	10.2	4.4	5.36	9.41206	5	11	1	1	0	0.439394	2	1	0	1	1	1	1	9.41206	4.70603													9.41206	1	0	1	1	2	1	1	2	0	2	0	1
060204	1	71	137	31.0563	2	14.7	4.5	1.09	51.9453	3	4	-1	0	0	0	1	0	0	0	0	0	0	51.9453	25.9726	49.937	0	47.0001	0	47.8798	0	47.2486	0					47.2486	27	0	27	0	27		0	27	0	27	0	27
060205	1	49	114	32.5094	1	13.1	4.4	2.19	26.9321	4	9	3	1	1	2.54	3	1	1	1	1	1	0	26.9321	13.466	26.3808	0	23.6837	0	25.3786	0	24.5337	0	22.7361	0			22.7361	31	0	31	0	31		0	31	1	31	0	31
060206	1	83	152	20.1348	2	9.2	2.7	1.7	30.5432	3	5	0	0	0	0.311475	2	1	1	1	0	1	0	30.5432	15.2716	28.7682	0	27.9141	0	25.5337	0	30.3352	0	26.7697	0	28.3069	0	28.3069	38	0	38	0	38		0	38	0	38	0	38
060207	2	74	120	21.4623	1	10	3.8	2.87	13.1539	5	12	1	1	0	1.02222	3	1	1	1	1	1	1	13.1539	6.57694	12.1328	0	11.5143	0	10.0252	0	10.5061	0	7.35277	0	6.84518	0	6.84518	36	0	36	1	36	1	1	36	0	36	1	18
060208	1	67	162	23.3844	2	13.2	4.1	1.63	34.0083	3	4	1	1	0	0.136364	1	1	1	0	1	1	0	34.0083	17.0042	39.0782	0	42.6544	0									42.6544	12	0	12	0	12		0	12	0	12	0	12
060209	1	69	148	25.6941	2	15.1	4.2	1.27	44.3089	3	4	0	0	0	0	1	1	1	0	0	0	1	44.3089	22.1544	45.085	0	41.9532	0	48.7238	0	42.6544	0	43.947	0	53.3412	0	53.3412	37	0	37	0	37		0	37	0	37	0	37
060210	2	72	132	24.2676	2	12.7	4.3	1.65	24.2921	4	7	-1	0	0	0	1	1	1	1	1	1	0	24.2921	12.146	30.3822	0	40.5162	0	35.1789	0	23.3274	0	26.2644	0	24.3316	0	24.3316	36	0	36	0	36		0	36	0	36	1	6
060211	1	72	118	22.3081	2	9.9	4.1	2.07	25.6493	4	7	0	0	0	0.0978326	1	1	1	1	1	0	1	25.6493	12.8247	27.7394	0	30.7004	0	29.4735	0	30.5808	0	29.7193	0			29.7193	32	0	32	0	32		0	32	0	32	0	32
060301	2	74	118	22.8282	1	11.3	3.3	2.28	16.9198	4		2	1	1			1	0	1	1	0	1	16.9198	8.45991	18.8336	0	17.8818	0									17.8818	12	0	12	0	12		0	12	0	12	0	12
060302	1	68	152	20.0404	1	9.2	2.4	1.3	43.3728	3		2	1	0			1	0	1	0	0	1	43.3728	21.6864	39.828	0	36.665	0									36.665	12	0	12	0	13		0	12	1	13	0	12
060303	2	59	142		3	15.6	5.1	0.56	83.8869	2	1	1	1	1	0.126796	1	1	0	0	0	0	0	83.8869	41.9434													83.8869	1	0	1	0	1		0	1	0	1	0	1
060304	1	88	123		3	9.6	1.8	1.73	29.4654	4	9	3	1	1	4.16238	3	1	1	0	1	0	1	29.4654	14.7327	25.0057	0	22.0312	0	18.0474	0	16.3286	0	12.8203	1	16.2769	0	16.2769	38	1	31	0	38		1	31	0	38	0	38
060305	1	86	131	23.5556	1	10	3.5	1.81	28.2293	4		3	1	1			1	0	1	1	0	1	28.2293	14.1147	20.4525	0	18.4646	0	15.1881	0	14.4414	0	10.1083	1			10.1083	31	1	31	1	34	1	1	31	0	34	0	31
060306	1	72	141	24.2215	1	7.7	3.8	5.51	8.78876	5	12	3	1	0	6.44883	3	1	1	1	1	0	0	8.78876	4.39438	5.06422	0											5.06422	7	0	7	1	7	1	1	7	0	7	0	7
060307	1	75	129	25.2826	1	9.9	3.3	5.34	8.98936	5	12	2	1	0	3.71148	3	1	0	1	1	0	0	8.98936	4.49468	8.93444	0	3.35516	1									3.35516	11	1	11	1	12	1	1	11	0	12	0	11
060308	1	85	171	23.1892	2	13.4	4.6	0.85	64.7551	2	3	2	1	0	1.44335	3	1	0	0	1	0	0	64.7551	32.3776	53.0457	0	57.8094	0	55.8563	0	55.0501	0					55.0501	23	0	23	0	23		0	23	0	23	0	23
060309	1	75	125	24.7475	2	11.8	4.1	2.05	25.6213	4	9	3	1	0	2.03834	3	1	0	0	1	0	0	25.6213	12.8106	22.9175	0	20.5429	0	19.4346	0	16.8883	0	13.7754	0	13.6414	0	13.6414	37	0	37	0	37		0	37	0	37	0	37
060310	1	64	147	23.5294	2	13.5	4.3	1.33	43.0462	3		-1	0	0			1	0	0	1	1	1	43.0462	21.5231	48.173	0	45.8644	0	30.4574	0	43.0214	0	46.2767	0	42.4839	0	42.4839	35	0	35	0	35		0	35	0	35	0	35
060311	2	76	132	32.039	2	10.4	3.8	2.4	15.8746	4		-1	0	0			1	0	0	1	1	1	15.8746	7.93728	21.6648	0	33.7597	0	23.3036	0	20.7024	0	36.1395	0	37.9911	0	37.9911	37	0	37	0	37		0	37	0	37	0	37
060312	2	83		24.7325	1	9	3.9	4.15	8.5021	5	12	3	1	0	8.12543	3	1	0	1	1	1	0	8.5021	4.25105	6.50598	0											6.50598	5	0	5	1	11	1	1	11	0	11	0	5
060313	2	32	122	22	4	13.7	4.5	1.11	47.3026	3		-1	0	0			0	0	0	0	0	0	47.3026	23.6513	44.6803	0	45.9796	0	51.8437	0	49.9203	0	44.3502	0	43.1181	0	43.1181	36	0	36	0	36		0	36	0	36	0	36
060314	1	69	149		2	13.2	4.4	2.14	25.0368	4	9	0	0	0	1.06799	3	1	1	0	0	0	0	25.0368	12.5184	24.8068	0	21.0335	0	20.9481	0	20.2385	0	19.2574	0	20.3298	0	20.3298	38	0	38	0	38		0	38	0	38	0	38
060401	1	61	122	23.0965	2	11	4.2	1.84	30.5986	3	6	2	1	1	0.709585	3	1	0	0	1	0	0	30.5986	15.2993	37.8081	0	37.0031	0	36.0642	0	29.1388	0	27.5487	0	27.2772	0	27.2772	37	0	37	0	37		0	37	0	37	0	37
060402	1	35	138	27.1314	2	14.2	5	1.35	50.3581	3	6	2	1	0	0.705829	3	1	0	1	1	1	0	50.3581	25.179	54.3405	0	56.8223	0	55.8677	0	58.6139	0	57.5186	0	56.0425	0	56.0425	39	0	39	0	39		0	39	0	39	0	39
060403	2	65	147	20.83	2	11.6	4.5	1.06	40.5934	3	4	-1	0	0	0	1	1	0	0	0	1	0	40.5934	20.2967	47.758	0	36.2779	0	48.1268	0	32.4622	0	38.4798	0	41.3497	0	41.3497	36	0	36	0	36		0	36	0	36	0	36
060404	2	73	139	27.4884	3	12.3	4.2	0.81	52.6975	3	4	-1	0	1	0	1	1	0	0	1	0	1	52.6975	26.3487	50.642	0	43.0971	0									43.0971	11	0	11	0	11		0	11	0	11	0	11
060501	1	56	197	21.4533	2	13.6	3.9	1.73	33.5467	3	6	3	1	1	0.814076	3	1	0	0	1	0	0	33.5467	16.7733	23.7629	0	31.0156	0	28.3381	0	26.588	0	25.2815	0	27.4479	0	27.4479	36	0	36	0	36		0	36	0	36	0	36
060502	1	83	118	17.7999	2	11.6	4.2	1.23	43.5181	3		-1	0	1			1	0	0	0	0	0	43.5181	21.7591	39.9515	0	42.0209	0	29.6738	0	34.7868	0	32.6385	0	33.9272	0	33.9272	36	0	36	0	36		0	36	0	36	0	36
060503	1	77	114	23.5078	2	11.7	5.2	1.43	37.7087	3	4	-1	0	0	0	1	1	0	0	1	0	0	37.7087	18.8543	37.5693	0	38.9184	0	40.8578	0	43.9804	0	35.921	0			35.921	31	0	31	0	31		0	31	0	31	0	31
060504	2	83	176	16.2031	2	10.2	4.3	1.24	31.8763	3	5	1	1	0	0.196251	2	1	0	0	0	0	0	31.8763	15.9381	28.1328	0	37.077	0	40.1956	0							40.1956	19	0	19	0	19		0	19	0	19	0	19
060602	2	63	127	27.1111	4	12.9	4.4	0.69	65.5141	2	1	-1	0	0	0	1	0	0	0	0	0	0	65.5141	32.757	58.1051	0	59.5327	0	59.2636	0	52.3575	0			59.0092	0	59.0092	38	0	38	0	38		0	38	0	38	0	38
060603	1	63	160	21.6041	3	15.6	4.6	0.77	78.6267	2	3	2	1	1	1.74637	3	1	0	0	0	0	0	78.6267	39.3134													78.6267	1	0	1	0	1		0	1	0	1	0	1
060701	1	57	138	28.0822	1	17.4	4.3	0.98	62.1533	2	3	1	1	1	0.611995	3	1	0	1	0	0	0	62.1533	31.0767	51.4258	0	60.1959	0	55.9012	0	55.3352	0	49.9843	0	61.2451	0	61.2451	36	0	36	0	36		0	36	0	36	0	36
060702	2	75	137	29.2101	1	10.8	4.1	0.8	53.0058	3	6	2	1	0	0.961389	3	1	1	1	1	0	1	53.0058	26.5029	63.0795	0											63.0795	7	0	7	0	7		0	7	0	7	0	7
060703	1	78	115	19.8347	1	8.3	3.5	2.94	17.0765	4	8	1	1	1	0.455801	2	0	0	0	0	0	0	17.0765	8.53824													17.0765	1	0	1	0	1		0	1	0	1	0	1
060704	1	65	120	20.569	4	11.4	4.4	1.54	36.5046	3	6	-1	0	1	2.61905	3	1	0	0	1	0	0	36.5046	18.2523	33.7027	0	47.7494	0	27.9525	0	43.5576	0	45.4673	0	52.0701	0	52.0701	36	0	36	0	36		0	36	0	36	0	36
060705	1	84	147	23.4236	2	13.8	4.1	1.5	34.9052	3	5	1	1	1	0.460784	2	1	0	0	1	0	0	34.9052	17.4526	35.9527	0	34.9052	0	35.0423	0	36.654	0	33.6863	0	36.4101	0	36.4101	38	0	38	0	38		0	38	0	38	0	38
060706	2	67	148	17.2879	2	10.1	4	1.82	22.2764	4	9	2	1	0	1.53089	3	1	0	0	0	0	0	22.2764	11.1382	18.8517	0	18.9674	0	15.1536	0	14.465	0					14.465	25	0	25	0	25		0	25	0	25	0	25
060707	1	82	169	22.5981	2	17.1	4.7	1.2	44.8655	3	4	-1	0	0	0	1	1	1	0	1	0	0	44.8655	22.4328	50.3468	0	55.7988	0	55.7988	0	52.1074	0	48.3588	0	54.8067	0	54.8067	37	0	37	0	37		0	37	0	37	0	37
060801	1	72	135	24.4286	2	13.4	4.5	1.17	47.8798	3	4	-1	0	0	0	1	1	0	0	0	0	0	47.8798	23.9399	48.3315	0	43.2255	0	44.7533	0	41.1126	0	41.6317	0	42.1701	0	42.1701	36	0	36	0	36		0	36	0	36	0	36
060802	2	75	135		2	9.5	3.8	1.39	28.9631	4	9	0	0	0	0.512821	3	1	0	0	0	0	0	28.9631	14.4816	27.759	0	29.6782	0	30.3673	0	37.5041	0	28.4152	0			28.4152	30	0	30	0	30		0	30	0	30	0	30
060803	2	63	126		2	13.8	4.9	0.68	66.5688	2		-1	0	0			1	0	0	1	0	0	66.5688	33.2844	63.4978	0	68.4686	0									68.4686	13	0	13	0	13		0	13	0	13	0	13
060804	1	82	163	20.0692	2	12	4.3	1.9	27.1382	4	7	0	0	0	0.125	1	1	0	0	1	0	0	27.1382	13.5691	31.4586	0	26.8891	0	17.6944	0	17.9041	0	15.8314	0			15.8314	29	0	29	0	30		0	29	1	30	0	29
060805	2	83	175	24.3791	1	10.7	4.3	1.4	27.913	4	7	-1	0	0	0	1	1	0	1	1	0	0	27.913	13.9565	28.7135	0	24.4562	0	35.2134	0	22.9323	0	22.7821	0	25.4357	0	25.4357	35	0	35	0	35		0	35	0	35	0	35
060806	2	69	96	15.3079	2	12.8	3.9	0.95	44.9849	3	4	-1	0	0	0	1	1	0	1	1	0	0	44.9849	22.4925	38.3189	0	40.5759	0									40.5759	11	0	11	0	11		0	11	0	11	0	11
060807	2	79	183	19.7644	2	12.6	3.2	0.6	71.5368	2	3	3	1	1	9.87124	3	1	0	0	1	0	0	71.5368	35.7684	64.2212	0	67.5742	0	60.5899	0	62.9485	0	58.1821	0	70.7757	0	70.7757	36	0	36	0	36		0	36	0	36	0	36
060808	2	76	102	23.7175	2	10.5	3	1.5	26.5466	4							1	0	0	1	0	0	26.5466	13.2733													26.5466	1	0	1	0	1		0	1	0	1	0	1
060901	1	72	155	23.03	2	16.2	4.6	1.12	50.223	3		-1	0	0			1	0	0	1	1	1	50.223	25.1115	47.2486	0	45.5565	0	50.0246	0	54.0378	0	49.1577	0	52.7199	0	52.7199	37	0	37	0	37		0	37	0	37	0	37
060902	2	90		27.2889	2	8.6	3.2	5.42	6.20274	5	12	3	1	1	8.1882	3	1	1	0	1	1	1	6.20274	3.10137													6.20274	1	0	1	1	4	1	1	4	0	4	0	1
060903	1	60	150	22.7732	4	10.2	3.9	2.34	23.6347	4	9	1	1	0	0.515677	3	1	0	0	0	0	0	23.6347	11.8174	24.1998	0	22.3699	0	24.7951	0	28.1082	0	25.95	0	31.8273	0	31.8273	37	0	37	0	37		0	37	0	37	0	37
060904	1	76	185	23.4375	2	9.6	4.3	3.11	16.1781	4	7	-1	0	0	0	1	1	0	0	1	0	0	16.1781	8.08907	14.6747	0	21.5975	0	24.3855	0	24.2954	0	25.8865	0			25.8865	30	0	30	0	30		0	30	0	30	0	30
060905	1	55		28.257	2	15	4.3	1.31	45.7112	3		3	1	0			1	0	0	1	1	0	45.7112	22.8556													45.7112	1	0	1	0	1		0	1	0	1	0	1
060906	1	43	143	31.9122	4	17.2	4.4	1.5	42.3012	3	6	3	1	1	2.22764	3	1	0	0	1	1	1	42.3012	21.1506													42.3012	1	0	1	0	1		0	1	0	1	0	1
060907	2	68	116	25.3968	2	14.2	4.6	1.01	42.2463	3	4	-1	0	0	0	1	1	0	1	1	1	1	42.2463	21.1231													42.2463	1	0	1	0	1		0	1	0	1	0	1
060908	1	84	116	21.2279	3	10.1	4.6	1.64	31.6588	3	5	0	0	1	0.269058	2	1	0	0	1	1	1	31.6588	15.8294	60.099	0											60.099	7	0	7	0	7		0	7	0	7	0	7
060909	1	72	133	24.0238	1	7.6	4.4	2.12	24.9883	4		2	1	1			0	0	0	0	0	0	24.9883	12.4941	12.1765	1											12.1765	6	1	6	0	6		1	6	0	6	0	6
070101	1	73	106	24.8591	4	16.5	4.2	1.63	33.1814	3	6	1	1	1	1.87404	3	1	0	0	1	0	0	33.1814	16.5907	27.7896	0											27.7896	9	0	9	1	12	1	1	12	0	12	0	9
070102	1	77	184	20.5457	1	10.3	4	2.18	23.7743	4	9	2	1	0	0.990766	3	1	0	1	1	1	0	23.7743	11.8871													23.7743	1	0	1	0	6		0	1	1	6	0	1
070103	1	53	142	16.0514	4	11.2	3.5	3.17	17.5702	4	9	2	1	0	0.885002	3	1	0	0	1	1	0	17.5702	8.78508	18.6622	0	21.7082	0	19.3367	0	16.4187	0	17.0314	0	16.1227	0	16.1227	36	0	36	0	36		0	36	0	36	0	36
070104	2	70	134	19.4771	2	11.3	3.9	2.85	13.468	5	12	0	0	1	0.766401	3	1	0	0	0	1	0	13.468	6.73399	13.517	0	14.1162	0	13.805	0	14.5868	0					14.5868	24	0	24	0	24		0	24	0	24	0	24
070105	1	81	169	22.3081	4	9.5	4.8	6.98	6.55977	5	12	2	1	1	0.842815	3	1	0	1	0	1	1	6.55977	3.27989													6.55977	1	0	1	0	1		0	1	0	1	0	1
070106	1	61	126	19.487	3	6	3.7	5.22	9.77869	5	12	1	1	0	0.825627	3	1	0	0	0	0	0	9.77869	4.88934													9.77869	1	0	1	0	1		0	1	0	1	0	1
070107	1	77	134	26.8544	2	14.8	3.5	2.12	24.5114	4	7	1	1	0	0.025092	1	1	1	0	1	1	1	24.5114	12.2557	33.5777	0	23.9264	0	33.4535	0	27.273	0	29.8258	0	23.3975	0	23.3975	35	0	35	0	35		0	35	0	35	0	35
070108	1	80	114	16.351	2	10.9	3.6	1.35	39.7219	3	4	-1	0	0	0.04805	1	0	0	0	0	0	0	39.7219	19.8609	46.725	0	43.8238	0	33.9089	0	33.4367	0	26.1396	0	26.7359	0	26.7359	35	0	35	0	35		0	35	0	35	0	35
070109	2	74	140	21.9986	1	10.1	3.6	1.81	21.7809	4	9	2	1	1	1.6986	3	1	1	1	1	0	1	21.7809	10.8905													21.7809	1	0	1	1	7	1	1	7	0	7	0	1
070110	1	62	164	20.1362	3	7.7	3.1	4.58	11.2305	5		3	1	0			1	0	0	0	1	0	11.2305	5.61524													11.2305	1	0	1	1	5	1	1	5	0	5	0	1
070111	1	64	134	24.4803	3	12.4	4	3.03	17.4876	4	9				1.08796	3	1	0	0	1	1	0	17.4876	8.74379	16.2893	0	18.4043	0	20.5799	0	20.4074	0	21.1148	0	19.1906	0	19.1906	36	0	36	0	36		0	36	0	36	0	36
070112	1	74	150	23.4375	2	11.5	3.7	1.26	43.8053	3	6				1.36957	3	1	0	0	1	1	0	43.8053	21.9027	47.0645	0	41.1306	0	47.3221	0	45.8547	0	39.9868	0	35.5286	0	35.5286	36	0	36	0	36		0	36	0	36	0	36
070113	1	77	144	23.8281	2	5.9	3.4	2.17	23.8942	4	9	3	1	0	0.778452	3	1	0	0	1	1	0	23.8942	11.9471	30.6975	0	33.2249	0			22.2563	0	23.9962	0	17.5394	0	17.5394	36	0	36	0	36		0	36	0	36	0	36
070114	1	60	154	19.1327	1	10.1	2.4	1.4	41.458	3	6	3	1	1	6.25477	3	1	0	0	0	0	1	41.458	20.729													41.458	1	0	1	0	4		0	1	1	4	0	1
070115	1	77	196	29.6875	3	11	2.7	2.84	17.8012	4	9	3	1	1	7.70536	3	1	0	0	1	1	0	17.8012	8.90059	15.0493	0	9.27345	0									9.27345	13	0	13	1	18	1	1	18	0	18	0	13
070116	2	71	124	24.653	1	11	3.1	3.34	11.276	5	12	3	1	1	4.35864	3	1	0	1	0	1	1	11.276	5.63802	14.0033	0	11.9326	0	9.05904	0	6.64044	0					6.64044	24	0	24	1	28	2	1	28	0	28	0	24
070117	1	70	116	20.9644	2	9.5	4.5	6.83	7.00491	5	11	1	1	1	0.339847	2	0	0	0	0	0	0	7.00491	3.50245	6.63559	0											6.63559	6	0	6	1	10	2	1	10	0	10	0	6
070118	1	47	226	27.7177	2	14.1	4.3	3.12	18.5057	4	9	1	1	0	0.933645	3	1	0	0	1	0	1	18.5057	9.25283	18.9244	0	19.2709	0	19.5139	0	17.7255	0	16.5485	0	15.883	0	15.883	36	0	36	0	36		0	36	0	36	0	36
070119	1	88	106	17.301	2	11.5	3.3	2.62	18.7117	4	9	1	1	1	1.8847	3	1	1	0	1	0	0	18.7117	9.35586													18.7117	1	0	1	0	1		0	1	0	1	0	1
070120	1	69	164	27.2287	2	13.6	4.1	2.22	24.0515	4	9	2	1	0	2.2431	3	1	0	0	1	1	1	24.0515	12.0257	23.3758	0	21.9942	0	19.5736	0	17.8759	0	20.5937	0	18.0087	0	18.0087	36	0	36	0	36		0	36	0	36	0	36
070121	1	94	130	18.4911	3	8.4	2.6	2.91	16.3687	4	9	3	1	1	6.03947	3	1	0	0	1	1	1	16.3687	8.18437													16.3687	1	0	1	0	1		0	1	0	1	0	1
070122	1	64	136	19.5312	1	12.8	4.4	1.46	38.871	3	5	1	1	0	0.215419	2	1	0	1	1	1	0	38.871	19.4355	36.9297	0	43.5713	0	35.0097	0	33.4807	0	27.9167	0	29.2633	0	29.2633	37	0	37	0	37		0	37	0	37	0	37
070123	2	69	166	25.5567	2	13.5	4.3	2.7	14.3478	5	11	1	1	0	0.345781	2	1	0	0	0	1	0	14.3478	7.17389	16.0343	0	16.1142	0	17.45	0	17.0534	0	17.3868	0	18.5621	0	18.5621	36	0	36	0	36		0	36	0	36	0	36
070124	1	80	186	18.6395	4	10.3	4.2	1.66	31.6823	3	6	1	1	0	0.969117	3	1	0	0	1	0	0	31.6823	15.8411	27.3312	0			31.7789	0	27.7773	0	29.8797	0	24.1136	0	24.1136	37	0	37	0	37		0	37	0	37	0	37
070125	2	72	126	24.986	2	9.1	4.4	1.01	41.5589	3	4	-1	0	0	0.0779221	1	1	0	0	1	1	1	41.5589	20.7795	33.2038	0			31.0769	0	30.7658	0	28.624	0	28.514	0	28.514	38	0	38	0	38		0	38	0	38	0	38
070126	1	68	112	23.8087	1	6	3.7	1.99	27.2224	4	8	-1	0	0	0.221435	2	0	0	1	0	0	1	27.2224	13.6112													27.2224	1	0	1	0	6		0	1	1	6	0	1
070127	1	87	136	22.719	2	13.2	4.1	1.21	43.7112	3	4	0	0	0	0.0253336	1	1	0	1	0	0	0	43.7112	21.8556													43.7112	1	0	1	0	1		0	1	0	1	0	1
070128	1	76	144	19.4674	2	13.2	3.9	1.07	51.9831	3	6	3	1	1	2.86295	3	1	0	0	1	0	0	51.9831	25.9916													51.9831	1	0	1	0	1		0	1	0	1	0	1
070201	1	48	228	30.1103	4	15.3	3.1	2.4	24.5095	4	9	3	1	1	5.35068	3	1	0	0	0	1	1	24.5095	12.2547	19.5867	0	17.8471	0	18.3083	0	17.0414	0	15.6474	0	14.5695	0	14.5695	38	0	38	0	38		0	38	0	38	0	38
070202	1	73	147	26.6954	3	9.4	3.4	1.74	30.8935	3	6	2	1	0	1.23329	3	1	1	0	1	0	1	30.8935	15.4468	23.6901	0											23.6901	6	0	6	0	9		0	6	1	9	0	6
070203	2	84	156		1	10.4	3.9	1.43	27.1794	4	8	-1	0	0	0.378378	2	1	0	1	1	1	1	27.1794	13.5897	31.2157	0	31.3822	0	31.7266	0	27.63	0	23.7125	0	24.2935	0	24.2935	37	0	37	0	37		0	37	0	37	0	37
070301	2	79	155	32.9955	4	10.9	3	1.83	21.1206	4	9	3	1	1	2.83615	3	1	0	0	0	0	0	21.1206	10.5603													21.1206	1	0	1	0	1		0	1	0	1	0	1
070302	1	73	174	21.9083	1	12.3	2.9	0.92	62.0361	2	3	3	1	1	5.61628	3	1	0	1	0	0	0	62.0361	31.018	29.4735	1	25.1821	1	18.2166	1	15.2197	1	12.4892	1	15.062	1	15.062	37	1	7	0	37		1	7	0	37	1	13
070303	1	52	130	23.6614	4	12.2	3.8	7.1	7.31193	5	12	1	1	1	0.743374	3	0	0	0	0	0	0	7.31193	3.65597	5.25659	0	3.86922	0									3.86922	12	0	12	1	17	1	1	17	0	17	0	12
070304	1	68	140	19.598	4	8.1	3.4	3.04	17.1241	4	9	3	1	0	5.01841	3	1	0	0	0	0	0	17.1241	8.56205													17.1241	1	0	1	0	1		0	1	0	1	0	1
070305	1	67	120	25.1392	4	15.2	4.4	1.24	45.8685	3	4	-1	0	0	0.040016	1	0	0	0	0	0	0	45.8685	22.9343	45.8685	0											45.8685	7	0	7	0	7		0	7	0	7	0	7
070306	1	78	125	24.5446	2	13.5	3.8	1.22	44.6985	3	4	-1	0	0	0.0312402	1	1	0	0	1	1	0	44.6985	22.3492	51.0746	0	48.9033	0	44.9382	0	45.1846	0	51.2235	0	47.6225	0	47.6225	35	0	35	0	35		0	35	0	35	0	35
070307	1	80	130	16.7091	2	9.8	4.1	2.07	24.8853	4	9	2	1	1	0.524717	3	1	1	0	1	1	0	24.8853	12.4427	22.8267	0											22.8267	6	0	6	0	6		0	6	0	6	0	6
070308	1	80	130	28.9062	2	16.1	4.2	1.15	47.3382	3	6	3	1	1	0.844153	3	1	0	0	0	1	0	47.3382	23.6691	38.1725	0	42.1044	0	43.4373	0	40.9046	0	39.7635	0	39.6254	0	39.6254	38	0	38	0	38		0	38	0	38	0	38
070309	1	71	118		2	13.8	4.2	1.03	55.2646	3	4	-1	0	0	0.0403714	1	0	1	0	0	0	0	55.2646	27.6323													55.2646	1	0	1	0	1		0	1	0	1	0	1
070310	2	72	142	20.5442	3	10.7	4.4	1.14	36.4031	3	4	-1	0	1	0	1	1	0	0	1	0	0	36.4031	18.2015	35.2433	0	42.3104	0	39.5149	0	36.4677	0	33.4061	0	34.6469	0	34.6469	37	0	37	0	37		0	37	0	37	0	37
070401	1	72	136	27.1416	2	13.9	4.2	3.11	16.4311	4	9	2	1	0	2.06684	3	1	0	0	1	0	0	16.4311	8.21557	16.1952	0											16.1952	6	0	6	0	6		0	6	0	6	0	6
070402	1	61			3	15.7	4.2	1.22	47.9661	3	4	0	0	1	0.123305	1	0	0	0	0	0	0	47.9661	23.9831	44.9159	0	44.5381	0	43.5997	0	45.876	0	47.3097	0	44.5085	0	44.5085	35	0	35	0	35		0	35	0	35	0	35
070403	2	84	120	21.1757	2	10	4	1.31	29.9146	4	7	0	0	0	0.0588141	1	1	0	0	0	0	0	29.9146	14.9573	28.3877	0	26.5894	0	28.1079	0	27.63	0	25.724	0	27.3249	0	27.3249	36	0	36	0	36		0	36	0	36	0	36
070404	2	61	140	25.6745	3	7.3	3.4	8.64	4.164	5	12	3	1	1	5.08497	3	1	0	0	0	0	0	4.164	2.082	4.95504	0	5.31751	0	5.19208	0	4.36259	0					4.36259	23	0	23	1	29	1	1	29	0	29	0	23
070405	1	74	111	25.6544	1	14.4	4.1	1.53	35.4225	3	4	-1	0	0	0.0849979	1	1	1	1	1	0	1	35.4225	17.7113	35.171	0	39.5031	0	28.8369	0	32.8001	0	28.5576	0	28.9642	0	28.9642	38	0	38	0	38		0	38	0	38	0	38
070406	1	81	130	21.5139	2	14.1	3.7	1.56	33.79	3	4	-1	0	0	0.0501169	1	1	1	1	0	0	0	33.79	16.895	36.4754	0	33.6712	0	36.0765	0							36.0765	20	0	20	0	20		0	20	0	20	1	8
070407	1	66	150	24.4352	3	9.7	3.6	5.01	9.99931	5	12	4	1	1	9.07766	3	1	0	1	1	1	0	9.99931	4.99966													9.99931	1	0	1	0	4		0	1	1	4	0	1
070408	1	82	130		2	13.2	4	1.7	30.6497	3	5	-1	0	1	0.324101	2	1	1	0	0	0	1	30.6497	15.3248	23.8267	0											23.8267	6	0	6	0	6		0	6	0	6	1	5
070409	2	78	130	18.5108	1	8.7	3.7	2.88	12.9074	5	12	2	1	0	5.50239	3	1	1	1	1	1	1	12.9074	6.45371	10.7942	0	11.2675	0	7.97235	0	6.26411	1					6.26411	25	1	25	1	28	1	1	25	0	28	0	25
070410	2	86	120		2	10.9	4.3	1.6	23.8747	4	7	-1	0	1	0.075339	1	1	0	1	1	1	1	23.8747	11.9373	26.1939	0	26.1071	0	29.3216	0	26.0216	0	27.8838	0	29.1785	0	29.1785	37	0	37	0	37		0	37	0	37	0	37
070411	1	72	125	22.0642	2	12.3	4.3	1.73	31.2122	3	4	-1	0	0	0.107565	1	1	0	0	1	1	0	31.2122	15.6061	31.016	0	28.3857	0	29.5888	0	33.0521	0	36.1983	0	33.3727	0	33.3727	37	0	37	0	37		0	37	0	37	0	37
070412	1	79	128	23.9293	2	16.2	3.9	1.43	37.4322	3	4	-1	0	0	0.0980926	1	0	0	0	0	0	0	37.4322	18.7161	43.3674	0	37.8764	0	37.5847	0	36.8823	0	39.5805	0	40.7608	0	40.7608	37	0	37	0	37		0	37	0	37	0	37
070501	2	72	122	22.7344	2	10.4	3.6	1.97	20.0099	4	7	-1	0	0	0.130548	1	1	1	1	1	0	1	20.0099	10.005	16.1326	0	14.175	0	15.5949	0	11.7577	0	11.3603	0	19.242	0	19.242	37	0	37	0	37		0	37	0	37	0	37
070503	2	86	170		2	7.9	3.3	4.12	8.48296	5	12	2	1	1	8.46519	3	1	1	0	0	0	0	8.48296	4.24148													8.48296	1	0	1	0	1		0	1	0	1	0	1
070504	2	52	157	21.4497	2	10.2	3.7	3.56	11.4992	5	12	3	1	0	2.7244	3	1	0	0	1	0	1	11.4992	5.74959	9.62168	0	8.0993	0	6.44919	0							6.44919	18	0	18	1	22	2	1	22	0	22	0	18
070505	1	69	201	23.4586	2	15.2	3.8	0.84	69.6451	2	1	0	0	0	0.0411923	1	1	0	0	1	0	0	69.6451	34.8225	70.5636	0	65.9166	0	65.9166	0	69.9873	0	68.1877	0	68.7996	0	68.7996	37	0	37	0	37		0	37	0	37	0	37
070601	2	30	130	26.1066	3	12.9	4	0.82	67.112	2	3	3	1	0	1.76587	3	1	0	0	1	0	0	67.112	33.556	65.6076	0	61.5405	0	53.3841	0	51.3363	0	73.0623	0	46.8867	0	46.8867	35	0	35	0	35		0	35	0	35	0	35
070602	1	76	180	26.8136	2	16	4.2	1.11	49.9373	3	4	-1	0	0	0.0329381	1	1	0	0	1	1	0	49.9373	24.9686	51.4568	0			46.966	0							46.966	19	0	19	0	19		0	19	0	19	0	19
070603	1	83	160	22.0241	2	14.1	4	1.01	53.9882	3	4	-1	0	0	0.0396062	1	1	0	0	1	1	0	53.9882	26.9941	52.1074	0	53.2261	0	51.9307	0			66.2414	0	51.2176	0	51.2176	38	0	38	0	38		0	38	0	38	0	38
070604	1	71	139	22.1893	1	12.7	4.5	0.75	78.194	2	2	-1	0	0	0.19943	2	0	0	1	0	0	0	78.194	39.097	69.7069	0	76.7604	0	73.2865	0	72.2849	0	65.6898	0	70.0842	0	70.0842	37	0	37	0	37		0	37	0	37	0	37
070605	2	46	150	22.8329	2	14.2	4.3	0.77	63.5937	2	1	-1	0	0	0.0302115	1	1	0	0	0	0	0	63.5937	31.7968	77.8527	0	74.0472	0	60.0954	0							60.0954	18	0	18	0	18		0	18	0	18	0	18
070606	2	69	167	20.1348	2	13.9	4	0.71	61.8614	2	2	-1	0	0	0.158001	2	1	0	0	0	0	0	61.8614	30.9307	49.953	0	48.7123	0	55.4999	0	46.7675	0	46.0265	0	48.928	0	48.928	37	0	37	0	37		0	37	0	37	0	37
070701	1	82	115	20.5693	1	8	3.4	2.4	21.0177	4	9	1	1	0	2.08044	3	1	1	1	0	0	1	21.0177	10.5089	16.7088	0	20.2963	0	26.8891	0	20.3166	0	7.54993	1			7.54993	31	1	31	0	31		1	31	0	31	1	4
070702	1	76	130	21.6128	1	11.5	3.6	1.74	30.5385	3	5	1	1	0	0.253521	2	1	0	1	1	1	0	30.5385	15.2692	29.8604	0	30.4241	0	32.9992	0	30.3117	0	26.6615	0	9.55903	1	9.55903	36	1	36	0	36		1	36	0	36	0	36
070703	1	78	130	21.0303	2	13.4	3.5	1.26	43.1485	3	4	0	0	0	0.0864198	1	1	0	0	0	0	0	43.1485	21.5742	52.6732	0	39.545	0	39.8655	0							39.8655	18	0	18	0	18		0	18	0	18	0	18
070704	2	63	132		4	13.3	4.3	0.88	50.2078	3	4	1	1	0	0.135294	1	0	0	0	0	0	0	50.2078	25.1039	53.2845	0	50.3855	0	62.6843	0	55.7485	0	48.3388	0	51.2364	0	51.2364	37	0	37	0	37		0	37	0	37	0	37
070705	1	76	178	28.578	2	12.9	4.3	1.29	42.3665	3	5	-1	0	0	0.493286	2	1	0	0	0	1	0	42.3665	21.1833	43.4713	0											43.4713	7	0	7	0	7		0	7	0	7	0	7
070706	1	62	140	22.4219	4	14.6	4	1.03	57.4568	3	5	2	1	0	0.239283	2	1	0	0	0	0	0	57.4568	28.7284	57.8073	0	57.8073	0	55.1751	0	53.516	0	56.0869	0	53.2784	0	53.2784	37	0	37	0	37		0	37	0	37	0	37
070707	1	62	135	35.0032	1	14.2	4.3	1.42	40.4373	3	4	-1	0	0	0.0949167	1	1	0	1	0	1	1	40.4373	20.2186	44.7101	0											44.7101	6	0	6	0	6		0	6	0	6	0	6
070708	1	63	150	24.1878	3	14.5	4.4	0.83	72.4302	2	2	1	1	0	0.260355	2	1	0	0	0	0	0	72.4302	36.2151	67.6338	0	73.0661	0	61.2197	0	69.9377	0	73.4024	0	65.4111	0	65.4111	37	0	37	0	37		0	37	0	37	0	37
080101	1	73	117	21.3415	2	10	3.3	1.41	38.885	3	4	-1	0	0	0.121294	1	1	0	1	1	1	0	38.885	19.4425	24.3857	0	33.5015	0	28.6078	0	30.2739	0	31.2436	0	31.1251	0	31.1251	37	0	37	0	37		0	37	0	37	0	37
080102	1	68	128	18.6709	4	9.2	4	2.87	18.2368	4	9	3	1	0	3.34347	3	1	0	0	1	0	1	18.2368	9.11841													18.2368	1	0	1	0	1		0	1	0	1	0	1
080103	1	61	125	25.2	1	11.1	2.8	5.35	9.51904	5	12	2	1	0	6.61491	3	1	0	0	1	1	1	9.51904	4.75952	7.46824	0											7.46824	7	0	7	1	9	1	1	9	0	9	1	9
080104	1	77	154	23.4375	2	10.5	3	2.03	25.7027	4	9	3	1	1	4.15033	3	1	1	0	1	1	0	25.7027	12.8513	20.6466	0	13.4376	0	14.4264	0	9.79549	1	9.55903	1	8.20078	1	8.20078	38	1	24	0	38		1	24	0	38	0	38
080105	2	89	103	19.5481	1	9.2	2.6	1.12	34.9242	3							1	0	1	0	0	1	34.9242	17.4621	35.6195	0	36.5959	0	43.7199	0	38.4408	0	53.0385	0			53.0385	30	0	30	0	30		0	30	0	30	0	30
080106	2	60		22.5181	4	8.3	2.4	3.98	9.76888	5		1	1	0			1	1	0	1	1	0	9.76888	4.88444	8.37817	0	6.48865	0	5.36398	0							5.36398	18	0	18	1	20	1	1	20	0	20	0	18
080107	1	67	140	22.7732	3	14.4	3.7	1.47	38.0779	3	6	2	1	0	0.988867	3	1	0	1	1	1	0	38.0779	19.039	45.6739	0	46.9142	0	45.6739	0	49.8653	0	47.5777	0	43.3784	0	43.3784	37	0	37	0	37		0	37	0	37	1	36
080108	1	78	142		1	15.6	4	1.87	28.014	4	8	1	1	0	0.208817	2	1	1	1	1	0	0	28.014	14.007	31.2941	0			26.9639	0	26.1254	0	26.8668	0	26.9237	0	26.9237	36	0	36	0	36		0	36	0	36	0	36
080109	1	77	120	21.6049	4	11.9	3.9	2.84	17.8012	4	8	1	1	1	0.371336	2	0	0	0	0	0	0	17.8012	8.90059	33.2249	0	33.92	0	31.5886	0	36.5915	0	31.6823	0	31.2699	0	31.2699	37	0	37	0	37		0	37	0	37	0	37
080110	2	80	182	32.7494	1	11.5	3.5	0.95	43.1151	3	6	2	1	0	1.69069	3	1	1	1	1	1	1	43.1151	21.5576	54.8404	0	54.6477	0	58.6409	0	49.6261	0	44.1862	0	46.9717	0	46.9717	36	0	36	0	36		0	36	0	36	0	36
080111	2	59	108		3	13.2	4.1	1.05	42.1726	3	5	0	0	1	0.201342	2	0	0	0	0	0	0	42.1726	21.0863	44.0032	0	35.2989	0									35.2989	13	0	13	0	13		0	13	0	13	0	13
080112	1	75	140	21.83	2	10.3	3.4	3.62	13.7541	5	12	2	1	0	4.51613	3	1	1	0	0	1	1	13.7541	6.87705	12.6068	0	10.7731	0									10.7731	12	0	12	1	16	1	1	16	0	16	0	12
080113	1	62	160	27.0416	1	11	3.2	1.97	28.2644	4	9	3	1	1	2.82742	3	1	1	1	1	1	0	28.2644	14.1322	27.6735	0											27.6735	6	0	6	0	6		0	6	0	6	1	2
080114	1	59	114		3	15.1	3.9	1.05	57.0671	3	4	0	0	1	0.108902	1	0	0	0	0	0	0	57.0671	28.5336	54.7801	0	51.4125	0	52.4088	0	52.6705	0	58.345	0	56.2606	0	56.2606	37	0	37	0	37		0	37	0	37	0	37
080115	1	83	104	27.2509	1	12.3	3.6	2.27	22.2605	4	8	0	0	0	0.183486	2	0	1	1	0	0	1	22.2605	11.1302	23.5036	0	22.3999	0	22.7313	0	20.8973	0	23.2258	0	20.1798	0	20.1798	36	0	36	0	36		0	36	0	36	1	35
080116	2	67	148	19.4734	4	10.1	3.5	3.74	10.1307	5	12	2	1	1	5.96026	3	1	0	0	0	1	0	10.1307	5.06537	10.6144	0	8.10154	0	8.05738	0	6.42156	0	5.46482	0			5.46482	30	0	30	1	31	1	1	31	0	31	0	30
080117	2	87	160	22.0017	2	7.1	3.3	5.14	6.63759	5	12	2	1	0	4	3	1	0	1	1	1	0	6.63759	3.3188	6.66596	0											6.66596	7	0	7	1	9	1	1	9	0	9	1	9
080118	2	78	142	28.9993	1	10.5	3.3	1.62	24.2218	4	9	3	1	0	3.85224	3	1	1	1	1	1	1	24.2218	12.1109	21.3254	0	17.267	0	16.2659	0	12.7655	0	14.3916	0	11.4961	1	11.4961	37	1	37	0	37		1	37	0	37	0	37
080119	1	56	150	26.2318	1	15.7	4.2	1.93	29.7627	4	9	3	1	0	2.12513	3	1	0	1	1	0	0	29.7627	14.8813	33.3358	0	25.9176	0	29.9738	0	30.1473	0	31.4181	0	27.4479	0	27.4479	36	0	36	0	36		0	36	0	36	0	36
080120	1	81	144	20.4444	3	10.6	3.3	2.75	18.1734	4	9	2	1	0	2.29508	3	1	0	0	0	0	0	18.1734	9.08671	10.5014	0	8.31801	1									8.31801	12	1	12	1	14	1	1	12	0	14	0	12
080121	1	54	108	24.7409	4	14.3	4.8	1.15	52.9909	3	4	-1	0	0	0.0380469	1	0	0	0	0	0	0	52.9909	26.4954	61.7454	0	55.895	0	58.8414	0							58.8414	18	0	18	0	18		0	18	0	18	0	18
080122	2	80	142	21.3599	2	9.7	3.7	1.18	34.0111	3	6	2	1	0	1.37931	3	1	0	0	1	1	0	34.0111	17.0055	34.9829	0	27.8911	0	28.8096	0	28.9128	0	24.883	0	26.0738	0	26.0738	36	0	36	0	36		0	36	0	36	0	36
080123	1	67	142	22.571	1	11.4	3.4	2.1	25.7757	4	9	3	1	0	5.79082	3	1	1	1	1	1	1	25.7757	12.8878	23.9018	0	21.0252	0									21.0252	12	0	12	0	12		0	12	0	12	1	3
080124	2	83	110	18.2222	2	9.4	3	3.14	11.5353	5	11	0	0	0	0.44757	2	1	1	0	1	0	1	11.5353	5.76766	13.7834	0	16.3154	0	15.3715	0							15.3715	19	0	19	0	21		0	19	1	21	0	19
080125	1	66	138	20.4914	2	16.8	4.1	1.16	49.5536	3	5	0	0	0	0.366569	2	1	0	0	1	1	0	49.5536	24.7768	51.2712	0	48.4261	0	51.5571	0	46.0803	0	49.3911	0	50.3482	0	50.3482	37	0	37	0	37		0	37	0	37	0	37
080126	1	62	156	24.3266	4	15.7	5.2	1.24	46.901	3	4	-1	0	0	0.138889	1	1	0	0	0	0	0	46.901	23.4505	47.524	0	43.5997	0	49.5259	0	45.6691	0	42.855	0	44.6897	0	44.6897	38	0	38	0	38		0	38	0	38	0	38
080127	1	74	142	20.1956	2	11	4.3	2.19	23.9269	4	9	4	1	0	6.70849	3	1	1	0	1	1	0	23.9269	11.9634	21.7453	0	18.956	0	20.5313	0	17.8681	0	17.6639	0	18.5131	0	18.5131	37	0	37	0	37		0	37	0	37	0	37
080128	1	65	150	27.5727	2	15	4.4	2.05	26.6954	4	9	4	1	1	4.41927	3	1	0	0	1	1	0	26.6954	13.3477	18.8332	0	23.3239	0	20.8439	0	20.4912	0	17.0133	0	19.3399	0	19.3399	38	0	38	0	38		0	38	0	38	0	38
080129	2	82	144	24.7768	4	9.1	3.3	3.33	10.8549	5	12	3	1	1	4.13989	3	1	1	1	1	1	1	10.8549	5.42747	6.77109	0	5.22165	1									5.22165	12	1	12	1	13	1	1	12	0	13	1	3
080201	1	53	172	26.2649	1	14.6	2.1	1.12	54.8391	3	6	3	1	1	15.4762	3	1	0	1	1	0	1	54.8391	27.4195	34.081	0	27.7104	0	18.6303	1	14.0149	1	7.45911	1	4.75956	1	4.75956	36	1	19	0	36		1	19	0	36	0	36
080202	2	75	150	22.8269	1	8.1	3.4	4.58	7.85809	5	12	3	1	0	6.47917	3	1	0	1	1	0	1	7.85809	3.92904													7.85809	1	0	1	1	4	1	1	4	0	4	1	3
080203	2	50	140	25.3333	1	11.6	3.6	8.53	4.47078	5	12	3	1	0	17.1734	3	1	0	1	1	0	0	4.47078	2.23539													4.47078	1	0	1	1	3	1	1	3	0	3	1	3
080204	1	67	126	21.048	2	13.1	4.2	2.55	20.8431	4	8	1	1	0	0.240437	2	1	1	0	0	1	1	20.8431	10.4216	29.0931	0	39.9952	0	35.7807	0	39.2147	0	40.4599	0	30.8793	0	30.8793	36	0	36	0	36		0	36	0	36	0	36
080205	2	75	162	19.1746	3	9.3	3.8	3.44	10.7475	5	12	3	1	1	4.14756	3	1	0	0	1	1	0	10.7475	5.37376													10.7475	1	0	1	0	1		0	1	0	1	0	1
080206	1	77	160	18.3655	1	9.2	4	3.29	15.1554	4	9	3	1	0	4.58984	3	1	0	1	1	1	0	15.1554	7.57769	11.0266	0	7.50932	1									7.50932	12	1	12	1	17	1	1	12	0	17	0	12
080207	1	70	138	28.0855	1	11.7	3.9	1.71	31.8684	3	6	4	1	0	3.40851	3	1	0	1	1	1	1	31.8684	15.9342	26.7031	0	24.3343	0	26.1671	0	24.6071	0	26.633	0	21.8304	0	21.8304	36	0	36	0	36		0	36	0	36	0	36
080208	1	50	160	27.4145	2	13.5	4.4	1.63	36.9883	3	5	2	1	0	0.242527	2	1	0	0	1	1	0	36.9883	18.4941	39.7002	0	37.0271	0			34.4858	0	38.1642	0	37.636	0	37.636	37	0	37	0	37		0	37	0	37	0	37
080209	1	48	138	23.7654	3	15.4	4	1.15	54.8128	3	5	1	1	0	0.385274	2	1	0	0	1	0	0	54.8128	27.4064	54.8128	0	54.4894	0	54.4894	0	51.2425	0	45.8295	0	48.7443	0	48.7443	36	0	36	0	36		0	36	0	36	0	36
080210	1	24	128	18.5078	3	12.8	4.3	0.98	79.6672	2	2	1	1	1	0.359159	2	0	0	0	0	0	0	79.6672	39.8336	74.5674	0	73.7834	0	79.6342	0	84.4332	0	79.6839	0			79.6839	31	0	31	0	31		0	31	0	31	0	31
080211	1	65	122	24.1588	4	14.5	4.6	3.43	15.2014	4	7	0	0	0	0.13772	1	1	0	0	1	0	0	15.2014	7.6007	25.7326	0	26.7213	0	30.2743	0	28.7582	0	27.9525	0	29.484	0	29.484	36	0	36	0	36		0	36	0	36	0	36
080212	1	72	136	24.841	3	11.2	4	2.67	19.4153	4	9	3	1	1	4.22274	3	1	0	0	1	1	0	19.4153	9.70765	16.0276	0	13.9032	0									13.9032	13	0	13	1	23	1	1	23	0	23	0	13
080213	1	79	144	21.83	1	8.3	2.1	4.05	11.9847	5	12	4	1	1	10.7745	3	1	1	1	0	1	1	11.9847	5.99235													11.9847	1	0	1	0	1		0	1	0	1	0	1
080214	1	76	184	20.1956	3	13.3	3.9	0.83	68.6336	2	3	2	1	1	1.12348	3	1	0	1	1	1	0	68.6336	34.3168	58.5334	0	51.2641	0	46.5307	0							46.5307	18	0	18	0	18		0	18	0	18	0	18
080215	1	83	146	23.7118	3	14	3.8	1.55	33.7912	3	6	4	1	0	4.69005	3	1	0	0	1	1	0	33.7912	16.8956	37.3498	0	33.2062	0	26.1072	0	26.8598	0	25.1712	0	20.0905	0	20.0905	36	0	36	0	36		0	36	0	36	0	36
080216	1	70	150	29.0657	2	16.1	4.3	1.29	43.3784	3	5	1	1	0	0.280433	2	1	0	0	1	0	0	43.3784	21.6892	49.937	0	45.3306	0	41.9604	0	43.0291	0	40.7796	0	44.3617	0	44.3617	36	0	36	0	36		0	36	0	36	0	36
080217	1	50	106	22.5466	3	12.7	4.2	1.74	34.4379	3	5	0	0	1	0.176094	2	0	0	0	0	0	0	34.4379	17.2189	41.1798	0	38.8603	0	33.8396	0	31.6564	0	31.1176	0	32.8332	0	32.8332	37	0	37	0	37		0	37	0	37	0	37
080218	2	82	136	22.9592	2	8.1	3.2	5.66	6.07576	5	12	2	1	1	5.44304	3	1	0	0	1	1	0	6.07576	3.03788													6.07576	1	0	1	1	1	1	1	1	0	1	0	1
080219	2	75	146	22.6667	2	11.5	4.1	2.27	16.936	4	9	2	1	0	2.12974	3	1	0	0	1	1	0	16.936	8.46801	13.0041	0	10.6391	0			9.76279	0	6.52627	1	6.70605	1	6.70605	37	1	31	0	37		1	31	0	37	0	37
080301	1	77	120	27.1809	2	10.5	4	3.38	14.7144	5	12	0	0	0	0.561983	3	1	1	0	1	0	0	14.7144	7.35722	14.2974	0	12.5356	0	12.897	0	12.7398	0	13.1525	0	9.98426	0	9.98426	37	0	37	0	37		0	37	0	37	0	37
080302	1	61	180	24.5675	1	13.2	3.6	3.04	17.6664	4	9	2	1	0	4.57045	3	1	0	1	1	0	1	17.6664	8.83321	13.7358	0	10.6202	0	10.3367	0	9.04231	0	8.38892	1	6.07896	1	6.07896	37	1	31	0	37		1	31	0	37	0	37
080303	1	54	160	29.0606	1	14.3	3.1	1.74	33.6856	3	6	3	1	0	6.80761	3	1	0	1	1	1	1	33.6856	16.8428	32.6857	0	21.5037	0	18.2366	0	16.7169	1	17.6326	0	15.7351	1	15.7351	36	1	25	0	36		1	25	0	36	0	36
080304	1	66	140	27.6817	1	11.1	3.1	2	27.3065	4	9	3	1	0	2.72417	3	1	1	0	1	0	1	27.3065	13.6532	32.2051	0	22.7913	0	17.2592	0	14.5866	0	9.97936	1			9.97936	31	1	31	1	34	1	1	31	0	34	0	31
080305	1	49	149	24.1672	4	8.7	3.9	2.48	23.5064	4	9	1	1	0	0.86771	3	1	0	0	0	0	0	23.5064	11.7532	35.7608	0	34.8762	0	31.2781	0	32.996	0	35.1251	0			35.1251	29	0	29	0	29		0	29	0	29	0	29
080306	1	57	134	25.6055	4	10.9	4.4	4.64	11.3421	5							1	1	0	1	0	0	11.3421	5.67107	10.8254	0	6.67392	0	4.734	1							4.734	18	1	18	1	18	1	1	18	0	18	0	18
080307	1	70	137	25.1742	1	13.2	3.1	3.19	16.1106	4	9	3	1	0	6.88213	3	1	1	1	1	0	0	16.1106	8.0553	4.41803	1											4.41803	7	1	7	1	7	1	1	7	0	7	0	7
080308	2	29	110	17.8506	4	10.5	3.4	3.03	16.2196	4	9	2	1	0	2.0765	3	0	0	0	0	0	0	16.2196	8.10979	13.3833	0	13.4244	0	16.1401	0	14.3036	0	14.4097	0	12.1677	0	12.1677	36	0	36	0	36		0	36	0	36	0	36
080309	2	72	133	26.2222	2	10.6	4.2	1.07	39.0163	3	5	-1	0	0	0.237288	2	1	0	0	1	0	0	39.0163	19.5081	41.3947	0	36.6104	0	41.9682	0	35.106	0	34.6469	0	33.1091	0	33.1091	36	0	36	0	36		0	36	0	36	0	36
080310	2	87	121	21.3333	2	12.4	2.1	0.9	44.6543	3	6	3	1	1	7.01275	3	1	0	0	0	0	1	44.6543	22.3271	37.6009	0	15.2902	1									15.2902	12	1	12	1	14	2	1	12	0	14	1	12
080311	2	55	120	30.8329	3	14.3	3.7	0.77	60.4145	2	3	3	1	1	1.27756	3	0	0	0	0	0	0	60.4145	30.2073	58.7433	0	52.5875	0	61.8535	0	52.9869	0					52.9869	23	0	23	0	23		0	23	0	23	0	23
080312	2	92	160	19.7384	3	10.2	2.7	3.14	11.1995	5	12	3	1	0	14.1755	3	1	0	0	0	0	1	11.1995	5.59974	10.4014	0	7.93566	0									7.93566	12	0	12	0	12		0	12	0	12	0	12
080313	2	76	142	24.3248	3	13	4.1	0.97	42.7685	3	6	2	1	0	3.23467	3	1	1	0	1	0	0	42.7685	21.3843	44.6173	0	38.2717	0									38.2717	12	0	12	0	12		0	12	0	12	0	12
080314	2	88	110		3	11.5	3.8	2.64	13.7134	5	11	0	0	1	0.4375	2	1	0	0	1	0	1	13.7134	6.8567	16.0221	0											16.0221	7	0	7	0	7		0	7	0	7	0	7
080401	1	42	160	34.1986	1	14.1	3	1.83	34.2616	3	6	4	1	0	10.8097	3	1	1	1	1	1	1	34.2616	17.1308	23.9808	0	16.2331	1	16.4256	1	15.9326	1	7.52887	1			7.52887	30	1	12	1	32	1	1	12	0	32	1	2
080402	2	71	150	24.7768	2	13.4	4.4	2.02	19.547	4	9	3	1	0	2.62724	3	1	0	0	0	1	1	19.547	9.77351	27.0702	0	16.8113	0	21.592	0	22.4073	0	19.7118	0	15.7806	0	15.7806	36	0	36	0	36		0	36	0	36	0	36
080403	1	68	150	31.0979	2	14.5	4.2	1.08	53.1259	3	4	0	0	0	0.0845166	1	1	0	0	1	1	0	53.1259	26.5629	51.8523	0	62.3063	0	57.3137	0	56.0854	0	50.425	0	59.015	0	59.015	35	0	35	0	35		0	35	0	35	0	35
080404	1	66	119	24.677	2	14.2	4.2	0.98	59.5925	3	5	1	1	0	0.362365	2	1	0	0	0	0	0	59.5925	29.7962	59.5925	0	58.0388	0	51.2712	0	59.0841	0	53.1259	0	53.4449	0	53.4449	36	0	36	0	36		0	36	0	36	0	36
080405	1	76	102	25.1062	1	11.7	2.5	2.91	17.3984	4		2	1	0			1	0	1	1	0	0	17.3984	8.6992													17.3984	1	0	1	0	1		0	1	0	1	0	1
080406	1	59	118	18.75	1	8.7	3.4	6.78	7.41655	5							1	1	1	1	1	0	7.41655	3.70827													7.41655	1	0	1	1	3	1	1	3	0	3	0	1
080407	1	69	160		1	14.7	2.5	1.93	28.0319	4	9	3	1	0	4.83254	3	1	1	1	1	1	0	28.0319	14.0159	21.8943	0	20.5828	0	21.5123	0	20.7663	0	24.6071	0	21.3304	0	21.3304	34	0	34	0	34		0	34	0	34	0	34
080501	1	83	150	19.1556	4	14	2.3	1.66	31.3493	3	6	3	1	1	13.6767	3	1	1	0	0	0	0	31.3493	15.6747	111.614	0											111.614	5	0	5	0	5		0	5	0	5	0	5
080502	1	79	125	22.0581	2	15.6	4.6	2.03	25.5142	4	8	0	0	0	0.280083	2	1	0	1	1	1	1	25.5142	12.7571	32.5391	0	37.2973	0	38.0367	0	35.2714	0	38.0367	0	36.4754	0	36.4754	36	0	36	0	36		0	36	0	36	0	36
080601	1	67	126	25.7117	1	10.3	3.8	5.73	8.59601	5	12	3	1	1	3.14551	3	1	0	1	1	0	0	8.59601	4.29801													8.59601	1	0	1	1	5	1	1	5	0	5	0	1
080602	1	63	150	23.6272	1	11.4	3.6	6.12	8.14113	5	12	3	1	0	11.7538	3	1	1	0	1	0	1	8.14113	4.07057													8.14113	1	0	1	1	2	1	1	2	0	2	0	1
080603	2	80	138	23.3056	1	9.6	3.5	1.8	21.4285	4	9	3	1	0	7.02359	3	1	0	1	1	0	1	21.4285	10.7142	11.9917	0											11.9917	7	0	7	1	12	1	1	12	0	12	1	4
080604	1	81	128	23.8605	2	11.8	4	2.35	21.5833	4	8	0	0	0	0.462107	2	1	0	0	1	0	1	21.5833	10.7917	25.469	0											25.469	6	0	6	0	6		0	6	0	6	0	6
080701	2	70	120	21.4536	2	11.4	4.7	1.77	22.6788	4	7	-1	0	0	0	1	1	1	1	1	0	1	22.6788	11.3394	21.6081	0											21.6081	6	0	6	0	6		0	6	0	6	0	6
080702	1	61	148	25.6055	4	11.6	3.9	2.84	19.0319	4	9	3	1	1	6.61345	3	1	1	1	1	0	0	19.0319	9.51594	22.6735	0	23.5233	0	23.0893	0	18.4301	0	11.4286	0	11.2089	0	11.2089	36	0	36	0	36		0	36	0	36	0	36
080703	1	84	130	20.3428	2	12.5	4.1	1.57	33.2062	3	5	-1	0	1	0.152144	2	1	0	0	1	0	0	33.2062	16.6031	30.9319	0											30.9319	6	0	6	0	6		0	6	0	6	0	6
080704	1	74	170	24.8016	3	13.8	3.9	2.67	19.2632	4	9	3	1	0	3.70478	3	1	0	1	1	0	0	19.2632	9.63161	17.3992	0	18.1475	0	18.6572	0	18.3664	0	18.967	0	18.2263	0	18.2263	37	0	37	0	37		0	37	0	37	0	37
080705	1	57		25.5937	3	10.3	2.9	11.03	4.39833	5	12	3	1	0	2.14896	3	1	0	0	1	0	1	4.39833	2.19917	2.83191	0											2.83191	6	0	6	1	6	1	1	6	0	6	0	6
080706	1	55	120	23.8751	3	11	4	4.05	13.2973	5	12	1	1	0	0.627615	3	1	0	0	1	0	0	13.2973	6.64863	16.6612	0	16.7442	0	13.1973	0	13.4892	0	11.8722	0	11.0737	0	11.0737	37	0	37	0	37		0	37	0	37	0	37
080707	1	67	165	30.8444	1	11.1	2.6	3.25	15.9852	4	9	3	1	1	9.14023	3	1	0	1	1	0	0	15.9852	7.9926	10.3864	0	8.15393	0	5.60342	1							5.60342	18	1	18	1	20	2	1	18	0	20	0	18
080708	1	63	130	26.6728	2	13.8	4.4	1.09	53.7584	3	5	-1	0	0	0.153698	2	1	0	0	0	0	0	53.7584	26.8792	51.447	0											51.447	6	0	6	0	6		0	6	0	6	0	6
080709	1	84	120		2	9.9	4.1	3.13	15.6102	4	9	1	1	0	0.975143	3	1	1	0	1	0	0	15.6102	7.80509													15.6102	1	0	1	0	1		0	1	0	1	0	1
080710	1	76	124	20.0692	2	13.7	4.3	2.21	23.5095	4	9	3	1	1	20.1829	3	1	1	0	0	0	1	23.5095	11.7547	21.3836	0	19.6064	0	21.7978	0	20.126	0					20.126	24	0	24	0	26		0	24	1	26	0	24
080711	2	64	125	22.0718	3	12.4	4.3	0.86	51.2544	3	4	-1	0	0	0.131086	1	0	0	0	0	0	0	51.2544	25.6272													51.2544	1	0	1	0	1		0	1	0	1	0	1
080712	1	53	148	33.0247	1	12.4	4.2	2.43	23.5007	4	9	0	0	1	0.618182	3	1	0	1	1	0	0	23.5007	11.7504													23.5007	1	0	1	0	1		0	1	0	1	0	1
080713	1	77	88	25.3444	2	11.7	4.7	2.11	24.6385	4	8	0	0	0	0.384615	2	1	0	1	1	0	0	24.6385	12.3192	39.6898	0											39.6898	7	0	7	0	7		0	7	0	7	0	7
080714	1	68	137	21.1194	2	11.5	2.7	3.77	13.5318	5		0	0	0			1	0	1	1	0	0	13.5318	6.76588	11.4935	0											11.4935	6	0	6	1	8	1	1	8	0	8	1	5
080715	1	61	126	22.4528	2	14.1	4.4	1.36	42.5913	3	4	-1	0	0	0.133333	1	0	0	0	0	0	0	42.5913	21.2956	40.6264	0											40.6264	7	0	7	0	7		0	7	0	7	0	7
080716	1	72	158	24.5243	2	14	4.2	1.08	52.2615	3	4	-1	0	1	0.107335	1	1	0	0	1	0	0	52.2615	26.1307	53.1304	0	51.5328	0	45.379	0	48.874	0	50.1275	0	48.6861	0	48.6861	35	0	35	0	35		0	35	0	35	0	35
080717	2	70	151	20.7031	2	10.8	3.7	0.81	53.336	3	6	0	0	1	0.653846	3	1	0	0	0	0	0	53.336	26.668													53.336	1	0	1	0	1		0	1	0	1	0	1
080718	2	85	154	21.7	1	8.9	3.7	1.73	21.9928	4	9	2	1	0	1.70483	3	1	0	1	1	0	1	21.9928	10.9964													21.9928	1	0	1	0	1		0	1	0	1	0	1
080719	1	42	122	29.3878	2	14.2	4.9	1.08	61.0047	2	1	-1	0	1	0.0544323	1	1	0	0	0	0	0	61.0047	30.5024													61.0047	1	0	1	0	1		0	1	0	1	0	1
080720	2	63	138	20.0773	4	13	4	0.77	58.1051	3	5	0	0	0	0.281899	2	1	0	0	0	0	0	58.1051	29.0526													58.1051	1	0	1	0	1		0	1	0	1	0	1
080722	2	45	180	29.2822	1	10.6	2.7	3.44	12.4446	5	12	3	1	1	16.5455	3	1	0	1	1	1	0	12.4446	6.22228	6.46431	0											6.46431	6	0	6	1	8	1	1	8	0	8	0	6
080801	1	43	147	19.4321	1	10.7	4.2	9.07	5.90709	5	12	2	1	0	1.95946	3	1	0	1	1	0	0	5.90709	2.95355													5.90709	1	0	1	1	3	2	1	3	0	3	0	1
080802	1	86	146	21.4533	2	11.2	2.8	2.04	24.7665	4	9	0	0	0	0.727848	3	1	1	0	1	0	0	24.7665	12.3833	23.0713	0	27.3094	0	21.4755	0	17.9604	0					17.9604	25	0	25	0	25		0	25	0	25	1	25
080803	1	72	153	31.7188	1	9.7	4.4	8.16	5.7195	5	12	3	1	0	2.7927	3	1	1	1	1	0	1	5.7195	2.85975	6.00049	0											6.00049	7	0	7	1	8	1	1	8	0	8	0	7
080804	2	84	145	20.8889	3	10.9	3.3	2.39	15.4957	4	9	2	1	0	1.58147	3	1	1	1	1	0	0	15.4957	7.74784	16.8243	0	14.3863	0									14.3863	12	0	12	0	18		0	12	1	18	1	3
080805	1	71	152	22.7914	1	9.9	3.7	4.43	11.2028	5	12	3	1	0	5.19417	3	1	0	1	0	0	1	11.2028	5.60138	8.61855	0	8.21613	0	6.05134	0	4.93171	1					4.93171	24	1	24	1	25	1	1	24	0	25	0	24
080806	1	69	127	20.0319	3	9.8	3.2	2.47	21.4014	4	9	2	1	0	0.8964	3	1	1	0	0	0	1	21.4014	10.7007	22.1964	0	21.5036	0	19.4934	0	16.6731	0	15.5018	0	10.8625	0	10.8625	36	0	36	0	36		0	36	0	36	0	36
080807	1	50	137	25.4318	1	12	1.5	1.82	32.7853	3	6	3	1	1	6.34169	3	1	1	1	1	0	1	32.7853	16.3927	23.5784	0	23.0347	0	22.3492	0	23.2112	0	16.9628	0	20.1254	0	20.1254	36	0	36	0	36		0	36	0	36	0	36
080808	1	67	125	24.2439	3	13	4.3	1.89	28.9247	4	9	2	1	0	3.7751	3	1	1	0	1	1	0	28.9247	14.4624	23.9166	0	18.3769	0	21.9849	0	23.9335	0	22.1964	0	20.5828	0	20.5828	38	0	38	0	38		0	38	0	38	0	38
080809	1	67	135	27.1809	2	14.1	4.3	1.91	28.5935	4	7	-1	0	0	0.139319	1	1	0	1	1	1	1	28.5935	14.2968	39.8541	0	37.6362	0	39.3793	0	35.1348	0	40.7831	0	45.2955	0	45.2955	36	0	36	0	36		0	36	0	36	0	36
080810	1	56	130	19.8347	2	8.8	4.4	2.62	21.3035	4	8	1	1	0	0.219298	2	1	0	0	1	1	0	21.3035	10.6517	20.3662	0	27.7209	0	27.8696	0	19.6113	0	25.2806	0	16.0912	0	16.0912	37	0	37	0	37		0	37	0	37	0	37
080811	1	75	121	23.6433	2	9.7		2.26	23.0284	4	8	1	1	0	0.315457	2	1	1	1	0	0	1	23.0284	11.5142	28.3897	0	21.0962	0	24.2609	0	21.2073	0	20.846	0	18.7438	0	18.7438	36	0	36	0	36		0	36	0	36	1	3
080812	1	88	145	20.5693	2	9.1	3.4	2.22	22.4298	4	8	0	0	0	0.364706	2	1	1	0	0	1	0	22.4298	11.2149	23.1547	0	20.9103	0	26.4227	0	21.8544	0	24.4994	0			24.4994	31	0	31	0	35		0	31	1	35	0	31
080813	2	85	142	26.5239	4	9.2	3.5	2.77	13.1411	5	12	2	1	1	2.07598	3	1	0	0	0	1	1	13.1411	6.57053	15.303	0	16.1282	0	16.5161	0	13.0023	0					13.0023	25	0	25	0	25		0	25	0	25	0	25
080814	1	69	144	20.061	1	10.4	3.4	3.09	16.7509	4	9	3	1	1	6.94329	3	1	0	1	1	1	0	16.7509	8.37544	6.47206	1											6.47206	7	1	7	1	7	1	1	7	0	7	1	6
080815	1	61	170	20.0692	1	12.6	2.6	1.78	31.7287	3	6	4	1	1	14.5299	3	1	0	1	1	1	1	31.7287	15.8644	22.3656	0	22.1668	0	18.4301	0	14.4163	1	14.0962	1	13.8901	1	13.8901	36	1	24	0	36		1	24	0	36	0	36
080816	1	75	170	22.9591	1	13.6	4.2	3.17	15.9038	4	9	3	1	1	9.83333	3	1	1	1	1	1	1	15.9038	7.95189	21.5629	0	15.3656	0	14.7698	0	14.7622	0	14.0318	0			14.0318	31	0	31	0	31		0	31	0	31	0	31
080817	1	53	126	27.8933	1	12.6	4	3.83	14.2861	5	12	3	1	1	2.0637	3	1	1	1	1	1	0	14.2861	7.14307	11.2799	0	6.57217	1									6.57217	13	1	13	1	15	1	1	13	0	15	0	13
080818	1	75	160	19.8347	3	15.7	3.9	1.35	40.4645	3	6	4	1	0	4.19255	3	1	0	0	0	0	0	40.4645	20.2322	29.073	0	32.1521	0	31.6148	0	32.2442	0	27.8511	0	27.2169	0	27.2169	36	0	36	0	36		0	36	0	36	0	36
080819	1	60	118	20.5693	2	15.3	4.5	1.63	35.1026	3		-1	0	0			1	0	0	1	0	0	35.1026	17.5513	36.655	0	38.262	0	35.9794	0	35.4877	0	31.2442	0	36.5736	0	36.5736	36	0	36	0	36		0	36	0	36	0	36
080820	1	73	128	28.4301	3	12.1	4	2.68	19.2597	4	9	4	1	0	2.73898	3	1	0	1	0	1	0	19.2597	9.62983	16.2453	0	13.0183	0	12.0347	0	11.7515	0	5.80236	1			5.80236	31	1	31	1	35	1	1	31	0	35	0	31
080821	1	76	153	20.1552	1	7.8	2.6	7.93	5.81036	5	12	2	1	1	3.16212	3	1	1	1	0	1	1	5.81036	2.90518													5.81036	1	0	1	0	1		0	1	1	1	0	1
080822	2	65	132	19.5882	1	9.7	4.1	2.19	18.3525	4		0	0	0			1	0	1	0	1	0	18.3525	9.17623	45.5625	0	43.5524	0	43.6325	0	41.0893	0	42.7087	0	43.6631	0	43.6631	36	0	36	0	36		0	36	0	36	0	36
080823	1	61	128	21.0101	3	8.1	1.5	0.87	69.4349	2	3	4	1	1	3.7506	3	1	0	0	1	0	1	69.4349	34.7175	47.7428	0	54.0058	0									54.0058	12	0	12	0	15		0	12	1	15	1	1
080824	1	74	122	20.6852	2	8.8	4.5	1.96	27.0149	4	8	-1	0	0	0.346154	2	1	0	0	1	0	1	27.0149	13.5075													27.0149	1	0	1	0	1		0	1	0	1	0	1
080825	1	71	121	27.7898	2	15.1	4	1.08	52.4717	3	4	-1	0	0	0.0588865	1	1	0	1	0	1	0	52.4717	26.2358	61.0785	0	59.015	0	59.4487	0	46.3878	0					46.3878	24	0	24	0	24		0	24	0	24	0	24
080826	2	64	141	27.5556	3	12.6	3.9	0.83	53.2845	3	6	3	1	1	1.93548	3	1	0	0	0	1	0	53.2845	26.6423	54.4825	0	53.7561	0	58.2081	0	53.5211	0	54.0107	0	59.6243	0	59.6243	35	0	35	0	35		0	35	0	35	0	35
080827	1	64	150	20.331	3	12.5	4.1	4.25	12.0773	5	12	3	1	0	2.04386	3	1	0	0	1	1	0	12.0773	6.03866													12.0773	1	0	1	1	2	1	1	2	0	2	0	1
080901	1	64	111	22.4502	2	10.6		2.12	25.8474	4	7	-1	0	1	0.142857	1	1	0	0	1	1	1	25.8474	12.9237	41.3428	0	43.9381	0	36.2471	0	41.6391	0	40.9793	0	37.2456	0	37.2456	37	0	37	0	37		0	37	0	37	0	37
080902	1	68	136	28.1029	1	12.3	3.6	2.67	19.7364	4	9	3	1	0	5.62791	3	1	0	1	1	1	1	19.7364	9.86821	31.3972	0	18.5852	0	20.5828	0	19.9819	0	16.7923	0	24.3343	0	24.3343	37	0	37	0	37		0	37	0	37	1	36
080903	1	80	140	24.8358	4	15	4.2	1.63	32.3208	3							1	1	1	1	1	0	32.3208	16.1604	42.1044	0	34.2704	0	39.9038	0	33.2052	0	32.0925	0	36.625	0	36.625	37	0	37	0	37		0	37	0	37	0	37
080904	1	60			4			1.6	35.8233	3							0	0	0	0	0	0	35.8233	17.9116	32.2761	0	31.9249	0	30.4177	0	23.3044	0	24.5592	0	20.5097	0	20.5097	37	0	37	0	37		0	37	0	37	1	5
080905	1	87			4			1.91	26.5283	4							0	0	0	0	0	0	26.5283	13.2641	30.1334	0	26.7477	0	28.5612	0	20.4362	0	24.0085	0			24.0085	30	0	30	0	30		0	30	0	30	0	30
080906	1	78		23.7582	3	9.7	3.2	3.57	13.8087	5	12	1	1	0	1.2963	3	1	1	0	1	1	1	13.8087	6.90433	13.8431	0	16.344	0	10.9335	0	12.2726	0	9.53256	0			9.53256	31	0	31	0	31		0	31	0	31	0	31
080907	1	69	194	16.4062	2	13.2	3.2	1.13	50.3482	3	5	-1	0	0	0.374332	2	1	0	0	0	0	0	50.3482	25.1741	64.5819	0	62.0495	0									62.0495	13	0	13	0	13		0	13	0	13	0	13
080908	1	72	134		2	15.1	4.5	1.24	44.9308	3	4	-1	0	0	0.100742	1	0	0	0	0	0	0	44.9308	22.4654	46.1509	0	46.5718	0	44.7533	0	46.207	0	43.8053	0	46.4527	0	46.4527	37	0	37	0	37		0	37	0	37	0	37
080909	1	78	140	20.6142	2	12.7	3.8	0.89	63.1158	2	1	0	0	0	0.138889	1	1	0	0	0	0	0	63.1158	31.5579	34.158	0	29.8258	1	27.5888	1	29.1738	1	31.1586	1	38.3361	0	38.3361	37	1	13	0	37		1	13	0	37	0	37
080910	1	61	125		4	9.4		4.41	11.7597	5	12	2	1	0	1.47119	3	1	1	1	1	1	1	11.7597	5.87985	9.35982	0	12.2193	0	11.1524	0	10.4061	0	9.76763	0	9.74697	0	9.74697	37	0	37	0	37		0	37	0	37	0	37
080911	1	71	135		2	12.2	3.9	1.77	30.5638	3	5	1	1	1	0.399079	2	1	1	0	1	1	1	30.5638	15.2819	24.3591	0	30.0695	0	26.0992	0	30.3211	0	30.3907	0	23.4578	0	23.4578	36	0	36	0	36		0	36	0	36	0	36
081001	2	89	140	17.2248	4	9.7	3.8	1.82	20.533	4	8	0	0	0	0.311475	2	1	0	0	1	1	0	20.533	10.2665	22.2671	0	16.469	0	21.0745	0	16.5802	0	16.5802	0	17.3913	0	17.3913	37	0	37	0	37		0	37	0	37	0	37
081002	1	88	120	26.7759	2	12.8	4.2	1.04	51.4163	3	4	-1	0	0	0.0669045	1	1	1	0	1	0	0	51.4163	25.7081													51.4163	1	0	1	0	1		0	1	0	1	0	1
081003	2	89	145	20.3619	3	8.3	4	2.85	12.571	5	12	2	1	0	1.78571	3	1	0	0	1	1	1	12.571	6.28552	15.054	0	12.5791	0	14.9458	0	12.2096	0					12.2096	24	0	24	0	24		0	24	0	24	0	24
081004	2	55	100	19.052	4	13.5	4.1	1.02	44.4174	3	4	-1	0	0	0.14433	1	1	0	0	1	1	0	44.4174	22.2087	50.6728	0	43.2595	0	50.9928	0	46.4496	0	41.9428	0	41.9428	0	41.9428	35	0	35	0	35		0	35	0	35	0	35
081005	1	71	130	19.8413	3	12.5	3.3	1.59	34.3686	3	6	2	1	1	1.68354	3	1	0	0	1	1	0	34.3686	17.1843	37.7302	0	39.0393	0	30.6307	0	30.7004	0	32.5259	0	27.4747	0	27.4747	38	0	38	0	38		0	38	0	38	0	38
081006	1	70	158	24.7366	2	11.3	4.4	6.47	7.4324	5	12	2	1	1	0.914479	3	1	0	0	1	0	0	7.4324	3.7162	10.6493	0	11.7228	0	11.4691	0	13.0836	0	12.9579	0	12.9948	0	12.9948	37	0	37	0	37		0	37	0	37	0	37
081007	2	73	130	20	1	9.9	4	3.7	10.0014	5	12	3	1	1	2.9564	3	0	1	1	0	0	1	10.0014	5.00069	10.9005	0	10.4238	0									10.4238	12	0	12	1	16	1	1	16	0	16	0	12
081008	1	47	155	21.7372	3	15.9	4.8	1.17	54.1146	3	6	2	1	0	2.24057	3	1	1	0	1	1	0	54.1146	27.0573	56.9773	0	58.122	0	48.8826	0	51.5405	0	50.3316	0	53.6637	0	53.6637	36	0	36	0	36		0	36	0	36	0	36
081009	1	74	135	21.2585	1	9.6	3.4	2.13	24.6652	4	8	2	1	0	0.296209	2	1	1	1	0	0	0	24.6652	12.3326	25.7587	0	21.7613	0	22.9411	0	22.5049	0	21.2073	0	22.1051	0	22.1051	37	0	37	0	37		0	37	0	37	0	37
081010	2	74	140	25.5661	1	10.8	4	3.24	11.5197	5	12	3	1	1	7.25948	3	1	0	1	1	1	0	11.5197	5.75984	9.76021	0	7.8769	0									7.8769	12	0	12	1	16	1	1	16	0	16	0	12
081011	1	60	150	18.5911	4	9.6	4	4.48	11.6138	5	12	1	1	1	1.25673	3	1	0	1	0	0	0	11.6138	5.8069	27.9309	0	27.4999	0	25.1733	0	26.4939	0	27.0804	0	28.6437	0	28.6437	38	0	38	0	38		0	38	0	38	0	38
081012	2	84	140	26.5754	4	10.3	3.6	1.13	35.165	3	6	1	1	1	0.701357	3	1	0	1	1	0	1	35.165	17.5825	25.6081	0	28.8481	0	29.9829	0	39.0694	0	33.9413	0	28.6562	0	28.6562	37	0	37	0	37		0	37	0	37	0	37
081013	2	77	121	19.6506	3	9.9	4.1	4.33	8.29288	5	12	1	1	1	1.02094	3	0	1	0	0	0	0	8.29288	4.14644	12.3895	0	13.6853	0	13.6945	0	12.7153	0	10.9682	0	10.2564	0	10.2564	37	0	37	0	37		0	37	0	37	0	37
081014	2	57	187		1	7.8	3.8	4.21	9.32278	5	12	3	1	1	6.03406	3	1	0	1	1	1	0	9.32278	4.66139													9.32278	1	0	1	1	2	1	1	2	0	2	0	1
081101	2	54	106	23.4374	1	9.4	3.3	1.86	23.1421	4	9	2	1	0	1.997	3	1	1	1	1	1	0	23.1421	11.571	17.1064	0	16.0255	0	14.1537	0	5.1624	1	3.65835	1			3.65835	30	1	24	1	30	1	1	24	0	30	1	5
081102	2	93		21.9995	2	8.3	2.9	1.05	37.0093	3	6	1	1	0	0.585534	3	1	0	0	1	1	1	37.0093	18.5046	17.896	1											17.896	5	1	5	0	5		1	5	0	5	0	5
081103	1	60	160		2	14.3	4.3	1.25	46.9302	3	5	0	0	0	0.224586	2	1	0	1	1	1	0	46.9302	23.4651	42.7938	0	41.5866	0	45.904	0	45.2999	0	40.128	0	41.2034	0	41.2034	36	0	36	0	36		0	36	0	36	0	36
081104	1	62	150	30.111	1	11.8	4	2.06	26.9163	4	9	3	1	1	2.6	3	1	0	1	1	1	1	26.9163	13.4581	21.2147	0	21.2147	0	18.4164	0	18.4864	0	15.9636	0	19.9121	0	19.9121	37	0	37	0	37		0	37	0	37	0	37
081105	1	60	153	21.9899	3	11.6	3.3	2.02	27.7599	4		1	1	1			1	0	0	0	1	0	27.7599	13.88	30.4177	0	22.985	0	32.5809	0	31.1973	0	18.7123	0	21.3982	0	21.3982	36	0	36	0	36		0	36	0	36	0	36
081106	1	74	150	26.4463	2	12.5	4	1.41	38.7335	3	4	0	0	0	0.140911	1	1	0	0	1	1	0	38.7335	19.3667	37.4216	0	35.4055	0	38.7386	0	34.6566	0	36.3172	0	44.3011	0	44.3011	37	0	37	0	37		0	37	0	37	0	37
081107	1	37	160	27.7551	1	9.8	4.2	10.24	5.40082	5	12	2	1	0	1.75295	3	1	0	1	1	0	1	5.40082	2.70041	4.07066	0											4.07066	6	0	6	1	6	1	1	6	0	6	0	6
081108	1	79	170		4	12.6	4.3	1.16	47.0615	3	5	0	0	0	0.281996	2	1	0	1	1	1	1	47.0615	23.5307	37.7207	0	36.4597	0	39.0879	0	41.9545	0	41.5989	0	33.5546	0	33.5546	36	0	36	0	36		0	36	0	36	0	36
081109	1	62	160	24.977	2	14.7	4.5	1.65	34.3129	3	6	2	1	0	1.38116	3	1	0	0	1	1	0	34.3129	17.1565	31.581	0	30.8667	0									30.8667	12	0	12	0	12		0	12	0	12	0	12
081110	1	65			4	12	4.7	1.58	35.4948	3	5	0	0	0	0.406091	2	0	0	0	0	0	0	35.4948	17.7474	43.746	0	48.6355	0	43.9272	0	42.8361	0	40.6297	0	48.019	0	48.019	37	0	37	0	37		0	37	0	37	0	37
081111	1	58	150	27.3356	2	13.5	4.9	1.28	46.1753	3	5	-1	0	0	0.165975	2	1	0	0	0	0	0	46.1753	23.0877	40.2867	0	41.017	0									41.017	10	0	10	0	10		0	10	0	10	0	10
081112	1	62	145	44.1586	1	8.1	3.3	5.2	9.77412	5	12	2	1	1	6.31579	3	1	1	1	0	1	1	9.77412	4.88706													9.77412	1	0	1	1	4	1	1	4	0	4	0	1
081113	1	70			4	15	4.1	1	57.3137	3	6	0	0	1	1.17647	3	0	0	0	0	0	0	57.3137	28.6569	57.9474	0	53.0084	0	51.9453	0	53.3412	0					53.3412	24	0	24	0	24		0	24	0	24	0	24
090101	2	54	164	35.0032	1	11.6	4	1.3	34.2448	3	6	2	1	0	1.01856	3	1	0	1	1	0	0	34.2448	17.1224	27.4739	0	34.354	0	41.407	0	32.7841	0	22.2467	0	18.5925	0	18.5925	37	0	37	0	37		0	37	0	37	0	37
090102	1	31	134	19.2653	3	12.7	4.8	3.46	18.6222	4	9	2	1	0	2.70741	3	0	0	0	0	0	0	18.6222	9.31111	15.5914	0	12.2549	0	9.3361	0	7.32153	1	6.41198	1	4.73397	1	4.73397	36	1	24	0	36		1	24	0	36	0	36
090103	1	50	154	28.4005	1	10.4	3.1	2.86	19.9955	4	9	4	1	0	6.93226	3	1	1	1	1	1	1	19.9955	9.99776	18.465	0	15.5518	0	10.5918	0	7.28947	1					7.28947	24	1	24	1	26	1	1	24	0	26	0	24
090104	1	61	127	30.2926	1	11.9	3.8	3.14	17.0518	4	9	3	1	1	2.85437	3	1	1	1	0	1	0	17.0518	8.52592	16.855	0	13.1676	0									13.1676	12	0	12	1	17	1	1	17	0	17	1	16
090105	1	74	136	23.833	3	13.7	4.3	2.18	24.047	4	9	2	1	0	1.57579	3	1	1	0	1	1	0	24.047	12.0235	23.2298	0	21.5629	0	17.2698	0	13.9978	0	9.0479	1			9.0479	31	1	31	0	35		1	31	1	35	0	31
090106	2	71	160	21.6206	2	12.8	4.3	1.93	20.5464	4	8	0	0	1	0.25303	2	1	0	0	1	0	0	20.5464	10.2732	22.0863	0	20.4994	0	22.2508	0	19.604	0	19.8532	0	19.5276	0	19.5276	36	0	36	0	36		0	36	0	36	0	36
090107	1	70	134	23.7541	2	14.1	4.7	1.09	52.1572	3	4	-1	0	0	0.0415094	1	1	0	0	1	1	0	52.1572	26.0786	48.5259	0											48.5259	6	0	6	0	6		0	6	0	6	0	6
090108	2	80	114	24.7325	2	13.6	3.8	1.67	23.2599	4	8	0	0	0	0.152174	2	1	1	1	1	1	1	23.2599	11.6299	20.3147	0	19.0276	0									19.0276	13	0	13	0	13		0	13	0	13	0	13
090109	1	79	148	24.0346	2	13.6	3.7	1.05	52.4809	3	4	-1	0	0	0.0301587	1	1	0	0	1	1	1	52.4809	26.2405	53.9767	0	43.9804	0	51.5682	0	52.1057	0	45.2782	0	47.4551	0	47.4551	37	0	37	0	37		0	37	0	37	0	37
090110	2	75	132	28.6667	1	9.8	4.2	3.77	9.72268	5	12	2	1	0	1.58537	3	1	0	1	1	1	1	9.72268	4.86134	8.77617	0	8.11871	0	7.80202	0	5.63926	0	4.71149	1	3.50176	1	3.50176	37	1	31	0	37		1	31	0	37	0	37
090111	1	54	131	24.0882	3	15.6	4.2	1.2	50.5802	3	6	2	1	1	0.641053	3	1	0	0	1	0	0	50.5802	25.2901	47.1321	0	49.4129	0	46.4871	0	49.158	0	39.5008	0	44.138	0	44.138	36	0	36	0	36		0	36	0	36	0	36
090112	2	82	134	23.1481	2	12.1	4.7	1.29	30.6335	3	4	-1	0	0	0.0962963	1	1	1	1	0	1	1	30.6335	15.3167	39.4695	0	40.7799	0	43.1327	0	43.5169	0	38.7846	0	51.844	0	51.844	37	0	37	0	37		0	37	0	37	0	37
090201	1	70	157	21.048	3	13.4	4.3	1.05	54.3347	3	6	3	1	0	4.06774	3	1	0	0	1	0	1	54.3347	27.1674	45.5129	0	44.1511	0	33.0909	0	23.6656	1	29.2352	0	10.8558	1	10.8558	37	1	25	0	37		1	25	0	37	0	37
090202	2	76	126		3	10.2	3	2.62	14.4222	5	12	3	1	0	8.84194	3	1	1	0	0	0	1	14.4222	7.21109	12.436	0	9.10308	0	7.95013	0	4.72254	1					4.72254	24	1	24	1	24	2	1	24	0	24	1	23
090203	1	59	126	23.5223	1	8.9	3.2	3.37	15.9346	4	9	3	1	0	3.50467	3	1	0	1	1	0	0	15.9346	7.96728	20.39	0	12.0852	0									12.0852	13	0	13	1	17	1	1	17	0	17	0	13
090301	1	42	160	25.6612	1	13.4	2.4	3.56	16.5441	4	9	4	1	1	10.0635	3	1	0	1	1	1	0	16.5441	8.27205	9.45549	0											9.45549	7	0	7	0	7		0	7	0	7	0	7
090302	1	49	200	20.1956	2	9.9	4.3	7.75	6.75802	5	12	2	1	0	0.541566	3	1	0	0	0	1	1	6.75802	3.37901													6.75802	1	0	1	1	1	2	1	1	0	1	0	1
090303	2	54	130	25.2363	1	10	4.4	2.4	17.5105	4	9	2	1	0	8.64706	3	1	1	1	1	1	0	17.5105	8.75524	22.362	0	17.7417	0	17.1965	0	11.2919	0					11.2919	24	0	24	0	26		0	24	1	26	0	24
090304	1	59	133	19.0311	2	16.2	4.6	1.32	44.4283	3	6	2	1	1	0.564246	3	1	1	0	0	1	0	44.4283	22.2141	47.3444	0	39.5977	0	45.904	0	43.2872	0	42.0546	0	42.0546	0	42.0546	36	0	36	0	36		0	36	0	36	1	13
090305	1	77	158	21.436	4	9.9	4.7	2.66	19.1231	4	8	0	0	0	0.203659	2	1	0	0	1	0	0	19.1231	9.56155	12.7138	0	11.9639	0	11.2245	0	11.4279	0	8.75264	1	6.50163	1	6.50163	37	1	30	0	37		1	30	0	37	0	37
090306	2	43	131		2	6.7	3.7	2.47	18.1147	4	9	2	1	1	1.57544	3	1	0	1	1	1	1	18.1147	9.05733	14.0354	0	14.6143	0	14.5528	0	12.7719	0	13.4304	0	9.2736	0	9.2736	36	0	36	0	36		0	36	0	36	0	36
090307	1	76	110	19.5312	2	10.7	4	1.81	29.2488	4	7	0	0	0	0.0209016	1	1	0	1	1	1	0	29.2488	14.6244	25.4285	0	25.0275	0	27.2169	0	17.8039	0	16.6423	0	28.7518	0	28.7518	37	0	37	0	37		0	37	0	37	0	37
090308	2	57	140		1	9.2	4	3.31	12.1288	5	11	1	1	0	0.336364	2	1	0	0	0	0	0	12.1288	6.06441	18.5907	0	19.4478	0	21.5362	0	22.5613	0	24.935	0	25.597	0	25.597	37	0	37	0	37		0	37	0	37	0	37
090401	1	40	148	19.2837	4	10.1	3.6	9.06	6.03827	5		2	1	0			1	0	0	0	0	1	6.03827	3.01913	8.95418	0											8.95418	7	0	7	0	7		0	7	0	7	0	7
090402	1	70	148	22.7709	3	8.8	3.3	6.91	6.91623	5	12	3	1	1	7.14667	3	1	0	0	0	0	1	6.91623	3.45812													6.91623	1	0	1	1	2	1	1	2	0	2	0	1
090501	1	73	146		2	12.8	4.5	1	56.6276	3		-1	0	0			1	0	0	1	0	0	56.6276	28.3138	40.9524	0	39.6556	0	40.1391	0	39.8187	0	42.0101	0	40.9746	0	40.9746	38	0	38	0	38		0	38	0	38	1	21
090502	1	73	170	17.5278	1	9.4	3.3	4.9	9.95299	5	12	3	1	0	4.21944	3	1	0	1	0	1	1	9.95299	4.97649	5.0427	0											5.0427	7	0	7	1	7	1	1	7	0	7	0	7
090503	2	71	130		2	12.3	4.6	1.17	35.5255	3	5	0	0	0	0.279687	2	1	0	0	0	0	0	35.5255	17.7627	39.5777	0	42.0138	0	44.1176	0	40.0902	0	40.5162	0	40.3583	0	40.3583	37	0	37	0	37		0	37	0	37	0	37
090504	1	70	130		2	13.9	4.6	1.48	37.3244	3	4	0	0	0	0.106195	1	1	0	0	0	0	0	37.3244	18.6622	47.8211	0	54.114	0									54.114	13	0	13	0	13		0	13	0	13	0	13
090505	1	77	110	22.4813	2	14.9	4.3	1.27	42.9356	3	4	-1	0	0	0.0473684	1	1	1	0	1	0	1	42.9356	21.4678	38.7536	0	37.4322	0	42.2566	0	44.9382	0	44.7762	0	42.1044	0	42.1044	35	0	35	0	35		0	35	0	35	0	35
090506	1	58	126	25.3155	1	14.3	4	1.35	43.5625	3	6	2	1	0	1.44146	3	1	0	1	1	0	1	43.5625	21.7812	43.7033	0	41.017	0	35.3397	0	36.3196	0	30.5986	0	27.7789	0	27.7789	36	0	36	0	36		0	36	0	36	0	36
090507	1	53	130		2	14.4	4.6	1.38	43.6422	3	4	-1	0	0	0.0294118	1	1	0	1	1	0	1	43.6422	21.8211	39.8374	0	42.7308	0									42.7308	14	0	14	0	14		0	14	0	14	0	14
090508	1	55	134		3	14.6	4.9	2.35	24.1196	4	9	1	1	0	1.20667	3	1	0	0	1	1	0	24.1196	12.0598													24.1196	1	0	1	0	1		0	1	0	1	0	1
090509	1	79	125		2	12.6	4.4	1.24	43.7501	3	4	-1	0	0	0.0297297	1	1	0	0	1	0	0	43.7501	21.8751	40.3758	0	41.3962	0	40.5657	0	39.2622	0	40.0907	0	40.4231	0	40.4231	38	0	38	0	38		0	38	0	38	0	38
090510	1	78	125	22.7732	3	10.7	3.8	2.49	20.4799	4	9	3	1	1	6.43333	3	1	0	0	0	0	0	20.4799	10.24	20.3159	0	19.5449	0	15.2949	0	13.461	0	10.4762	0	6.73913	1	6.73913	38	1	38	0	38		1	38	0	38	1	36
090511	1	79	136	18.424	1	6.6	3.6	5.84	8.03021	5		1	1	1			1	1	1	0	1	1	8.03021	4.01511	5.50278	0	4.79815	0									4.79815	13	0	13	0	13		0	13	0	13	0	13
090601	1	58	125	23.255	2	9.6	4.3	2.65	20.8289	4	7	-1	0	0	0.0288889	1	1	0	0	1	0	1	20.8289	10.4145	35.5106	0											35.5106	6	0	6	0	6		0	6	0	6	0	6
090602	1	79	120	22.8624	2	14.7	4.3	1.03	53.5968	3	4	0	0	0	0.0326241	1	1	0	0	0	0	0	53.5968	26.7984	49.8769	0	45.6002	0	36.1884	0							36.1884	18	0	18	0	18		0	18	0	18	0	18
090603	1	63	182	24.977	1	13.4	3.4	1.37	41.8619	3	6	4	1	1	6.47809	3	1	0	0	1	1	1	41.8619	20.9309	27.0804	0	20.7624	1	20.3326	1	21.0252	0	15.9636	1	12.2871	1	12.2871	37	1	12	0	37		1	12	0	37	0	37
090604	2	69	187	29.7442	1	9.8	3.7	3.07	12.4671	5	12	3	1	0	3.15811	3	1	0	0	0	1	0	12.4671	6.23357	9.42379	0	8.65396	0	7.16813	0	6.22384	1	4.64204	1			4.64204	30	1	24	1	31	1	1	24	0	31	0	30
090701	2	81	135	24.974	2	9.7	3.3	2.57	14.4625	5		2	1	0			1	0	0	1	0	1	14.4625	7.23126	12.7684	0	10.8907	0	13.25	0	10.8172	0	12.3049	0	9.80935	0	9.80935	36	0	36	0	36		0	36	0	36	0	36
090702	1	73	141	21.0035	4	10.1	2.3	8.3	5.59186	5		0	0	1			1	1	1	0	0	0	5.59186	2.79593													5.59186	1	0	1	1	1	1	1	1	0	1	0	1
090703	2	63	168	25.5457	1	8	4.1	9.08	3.90741	5	12	3	1	1	5.74355	3	1	0	1	0	1	0	3.90741	1.95371													3.90741	1	0	1	1	1	1	1	1	0	1	0	1
090704	1	89	108	18.2775	2	10.7	1.9	1.27	41.1875	3	6	4	1	1	7.00959	3	1	0	0	1	0	0	41.1875	20.5938	16.9564	1	13.6714	1									13.6714	13	1	6	0	17		1	6	1	17	0	13
090705	1	65	163	23.4586	2	8.5	3	1.03	56.6828	3	6	3	1	1	2.63256	3	1	0	1	1	1	0	56.6828	28.3414	47.0997	0	58.2898	0	47.0997	0	59.3358	0					59.3358	25	0	25	0	25		0	25	0	25	0	25
090706	2	81	134	17.8251	4	11.5	3.3	1.28	31.0044	3	6	1	1	1	1.4381	3	1	0	0	1	0	0	31.0044	15.5022	28.5551	0	26.3582	0	29.9527	0	29.7689	0	28.8124	0	29.6668	0	29.6668	36	0	36	0	36		0	36	0	36	0	36
090707	1	69	124		2	12.7	4.3	1.23	45.8877	3	5	0	0	0	0.17125	2	1	0	0	1	0	0	45.8877	22.9438	44.3089	0	43.3784	0	46.1085	0	40.7755	0	43.5715	0	47.0001	0	47.0001	37	0	37	0	37		0	37	0	37	0	37
090708	2	68	128	28.0404	4	12.8	4.4	0.76	57.6642	3		-1	0	0			1	0	0	1	0	0	57.6642	28.8321													57.6642	1	0	1	0	1		0	1	0	1	0	1
090709	2	38	151	22.7836	1	12.1	3.9	10.26	3.95233	5	12	3	1	1	7.80682	3	1	1	1	1	0	1	3.95233	1.97616													3.95233	1	0	1	1	1	1	1	1	0	1	0	1
090710	2	68	128	17.5181	2	8	3.1	2.28	17.3355	4	9	1	1	0	0.81875	3	1	0	0	0	1	1	17.3355	8.66773	17.2527	0	7.24832	1									7.24832	13	1	13	1	18	1	1	13	0	18	0	13
100101	1	32	132		3	13.7	3.9	1.4	49.6546	3		1	1	1			1	0	0	1	0	0	49.6546	24.8273	49.6546	0	49.218	0									49.218	12	0	12	0	12		0	12	0	12	0	12
100102	1	76	157	31.4426	3	12	3.9	5.7	8.33837	5	12	1	1	1	2.06147	3	1	0	0	1	1	0	8.33837	4.16918	8.33837	0	6.33729	0	5.79117	0	5.82342	0					5.82342	24	0	24	1	27	1	1	27	0	27	0	24
100103	1	50	132	22.2041	3	11.9	4.1	1.3	47.3744	3	6	1	1	1	0.552391	3	1	1	0	1	0	0	47.3744	23.6872	51.4168	0	51.4168	0	56.2374	0	63.1079	0	66.4252	0	62.7639	0	62.7639	36	0	36	0	36		0	36	0	36	0	36
100104	1	73	142		4	12.4	4.1	1.4	39.189	3	4	0	0	0	0.0914205	1	1	0	0	1	1	0	39.189	19.5945	39.189	0											39.189	5	0	5	0	5		0	5	0	5	0	5
100105	2	92	146		2	10.2	3.8	4	8.5938	5		1	1	0			1	1	0	0	0	0	8.5938	4.2969	39.0384	0											39.0384	6	0	6	0	6		0	6	0	6	0	6
100106	1	74	152		3	10.8	3.9	3.2	15.8015	4		1	1	0			1	1	0	1	0	0	15.8015	7.90075	13.043	0	13.8377	0	12.4546	0	12.352	0	13.0955	0	13.0198	0	13.0198	36	0	36	0	36		0	36	0	36	0	36
100107	1	64	158		3	15.3	4.4	0.7	86.8742	2		1	1	1			1	0	0	0	0	0	86.8742	43.4371	86.4885	0	74.7335	0	86.1104	0	66.2155	0					66.2155	24	0	24	0	24		0	24	0	24	0	24
100108	1	75	118		3	10.7	3	2.1	24.9546	4	9	2	1	0	1.54147	3	1	0	0	1	1	0	24.9546	12.4773	20.5429	0	19.6801	0	19.6064	0	12.6531	0	11.6199	1	9.92924	1	9.92924	38	1	31	0	38		1	31	0	38	0	38
100109	1	74	108		2	13.3	3.4	1.4	39.0363	3		1	1	1			0	0	0	0	0	0	39.0363	19.5181	56.19	0											56.19	7	0	7	0	7		0	7	0	7	0	7
100110	1	92	112	17.6565	2	10.5	2.6	1.4	36.6717	3		2	1	0			0	1	0	0	0	0	36.6717	18.3358													36.6717	1	0	1	0	1		0	1	0	1	0	1
100111	2	82	124	21.7778	3	10.5	3.7	2.1	17.9752	4		3	1	1			1	1	0	0	1	1	17.9752	8.9876	17.9128	0	11.2989	0	11.3808	0	17.7588	0					17.7588	25	0	25	0	25		0	25	1	25	0	25
100112	2	82	122	19.5609	2	11.9		1.2	33.1556	3							1	0	0	1	0	0	33.1556	16.5778	33.1556	0	36.3402	0	37.5012	0	33.5381	0	37.3278	0	38.7846	0	38.7846	36	0	36	0	36		0	36	0	36	0	36
100113	1	74	110	21.7911	2	19	4.1	2.1	25.051	4							0	0	0	0	0	0	25.051	12.5255													25.051	1	0	1	0	1		0	1	0	1	0	1
100114	1	71	124	25.5102	1	14.4	4.3	1.2	46.7591	3		2	1	0			0	0	1	0	0	0	46.7591	23.3796	56.8522	0	46.5718	0									46.5718	12	0	12	0	12		0	12	0	12	0	12
100115	1	71	138		1	11.5	3.6	1.9	28.2836	4		2	1	1			1	0	1	1	1	1	28.2836	14.1418													28.2836	1	0	1	0	1		0	1	0	1	0	1
100116	2	73	147	23.1345	2	12.8	4.2	1.1	37.7041	3		0	0	0			1	0	0	1	1	0	37.7041	18.8521	37.5572	0											37.5572	7	0	7	0	7		0	7	0	7	0	7
100117	2	80	125	23.4674	2	8.8	1.8	4	8.94552	5							1	0	1	0	0	1	8.94552	4.47276													8.94552	1	0	1	0	2		0	1	1	2	0	1
100118	1	82	152		2	13.6		1	54.7693	3							1	1	0	0	0	0	54.7693	27.3846													54.7693	1	0	1	0	1		0	1	0	1	0	1
100119	1	83	136		2	12.9	2.6	1.3	40.9612	3		1	1	1			1	1	0	1	0	0	40.9612	20.4806													40.9612	1	0	1	0	1		0	1	0	1	0	1
100301	2	88	152	15.5556	2	12	3.7	0.6	69.3557	2		0	0	0			1	0	0	0	0	0	69.3557	34.6779	69.1311	0	69.1311	0			84.1212	0					84.1212	24	0	24	0	24		0	24	0	24	0	24
100302	1	30	122	23.1481	4	16.1	4.3	1.2	59.8747	3	4	-1	0	0	0.033377	1	0	0	0	0	0	0	59.8747	29.9374	65.2375	0	59.3139	0	71.7503	0	68.7368	0					68.7368	24	0	24	0	24		0	24	0	24	0	24
100303	1	73	153	27.6601	2	12.3	3.9	1.3	42.4985	3	4	-1	0	1	0.018226	1	1	0	0	1	1	0	42.4985	21.2493	36.1983	0	36.1983	0	33.601	0	38.2874	0	33.0217	0	37.0004	0	37.0004	36	0	36	0	36		0	36	0	36	0	36
100304	1	78	176	29.4107	1	9.2	2.7	2.1	24.6753	4	9	3	1	1	8.48367	3	1	0	1	1	0	0	24.6753	12.3377	18.6754	0	18.6754	0	15.4519	0	7.50767	1					7.50767	24	1	24	0	24		1	24	0	24	1	24
100305	1	77	125	25.2915	2	14.6	1.6	0.9	62.5803	2	1	3	1	1	0.0206825	1	1	1	0	1	1	0	62.5803	31.2901	71.1866	0	62.349	0	62.1214	0	58.5535	0	53.9767	0	62.6588	0	62.6588	37	0	37	0	37		0	37	0	37	0	37
100306	1	73	150	25.1974	4	12.6	3.7	1.8	29.7687	4	8	1	1	0	0.2376	2	1	1	0	1	0	0	29.7687	14.8844	51.0205	0	50.8216	0	42.3329	0	47.3221	0	45.2045	0	49.4497	0	49.4497	36	0	36	0	36		0	36	0	36	1	18
100307	2	67	130	39.0533	1	8.5	3.5	3.3	11.6174	5	12	2	1	0	3.3	3	1	1	1	1	1	0	11.6174	5.80869	7.37377	0											7.37377	7	0	7	1	8	1	1	8	0	8	0	7
100308	2	87	159	22.2137	4	12.1	3.6	3.8	9.23679	5	11	1	1	1	0.452794	2	1	0	0	0	0	0	9.23679	4.61839	29.7664	0											29.7664	6	0	6	0	6		0	6	0	6	0	6
100309	1	77	132	27.5482	1	12.5	4.2	1.6	33.3481	3	4	0	0	0	0.0933232	1	1	0	1	1	1	0	33.3481	16.6741	33.2249	0	38.4509	0	38.0134	0	35.5254	0	39.4025	0	38.4731	0	38.4731	35	0	35	0	35		0	35	0	35	1	32
100402	2	65	125	28	3	12.9	4.1	0.9	48.5511	3	6	1	1	1	0.537913	3	1	0	0	0	1	0	48.5511	24.2755	43.2653	0	32.3283	0	51.871	0	49.9492	0	49.9492	0			49.9492	31	0	31	0	31		0	31	0	31	0	31
100403	2	50	212	30.0621	3	10	3.2	1.1	42.0299	3	6	2	1	1	0.972299	3	1	0	1	1	1	1	42.0299	21.0149	68.9135	0	81.1103	0	87.0372	0	80.6595	0	82.1563	0	84.85	0	84.85	35	0	35	0	35		0	35	0	35	0	35
100404	1	34	124	21.2245	3	13.8	3	1.1	63.5307	2	3	4	1	1	2.91762	3	1	0	0	1	0	0	63.5307	31.7654	41.8164	0	48.3938	0	45.1728	0	42.6447	0	42.0159	0	40.0579	0	40.0579	36	0	36	0	36		0	36	0	36	1	6
100405	1	48	141	21.0498	4	14.5	4.8	0.9	71.6711	2	1	0	0	0	0.0324207	1	1	0	0	0	0	0	71.6711	35.8356	71.2482	0	71.2482	0									71.2482	11	0	11	0	11		0	11	0	11	0	11
100406	2	88	123	19.5556	2	10.4	3.4	0.7	58.5925	3	4	-1	0	0	0.0591317	1	1	0	0	1	1	0	58.5925	29.2963	58.5925	0	50.4651	0	66.8373	0	51.0005	0	55.6037	0	45.7475	0	45.7475	36	0	36	0	36		0	36	0	36	0	36
100501	2	74	168	19.8887	2	9.4	3.7	2.9	13.0051	5	12	2	1	0	2.19756	3	1	0	0	1	1	0	13.0051	6.50254	11.6324	0	10.2261	0			10.3443	0	9.85729	0	8.7564	0	8.7564	37	0	37	0	37		0	37	0	37	0	37
100601	1	79	169	18.9062	2	12.7	4	1.8	29.1015	4	7	-1	0	0	0.0352717	1	1	0	0	1	1	0	29.1015	14.5507													29.1015	1	0	1	0	1		0	1	0	1	0	1
100602	1	81	131	24.3513	4	14.5	2.4	0.7	81.195	2	1	-1	0	1	0.121914	1	0	1	0	0	0	0	81.195	40.5975	61.6773	0											61.6773	7	0	7	0	7		0	7	1	7	0	7
100603	1	78	125	21.4057	4	10.2	2.6	1.9	27.5305	4	9	2	1	0	1.11193	3	1	1	0	0	1	0	27.5305	13.7653	33.1036	0	41.546	0	79.012	0	55.7686	0					55.7686	25	0	25	0	25		0	25	0	25	0	25
100604	2	73	125	21.3169	4	11.7	3.7	1.3	31.4064	3	5	1	1	0	0.220536	2	0	0	0	0	0	0	31.4064	15.7032	37.5572	0	31.284	0	35.8472	0	28.2944	0	32.4066	0	23.4512	0	23.4512	36	0	36	0	36		0	36	0	36	0	36
100605	1	82	142	21.5176	2	10.2	3.9	2.6	19.2556	4	8	0	0	1	0.148649	2	1	1	0	1	1	1	19.2556	9.62778													19.2556	1	0	1	0	1		0	1	0	1	0	1
100606	2	84	136	21.8057	2	12.1	4.6	2.6	14.1318	5	12	-1	0	0	0.513605	3	1	0	0	1	0	1	14.1318	7.06589	16.908	0	22.4177	0	26.5247	0	21.6452	0	23.634	0	18.9521	0	18.9521	36	0	36	0	36		0	36	0	36	0	36
110101	2	77	170		1	6.3	3.4	3.1	11.9529	5	12	3	1	1	5.26395	3	1	0	1	1	0	1	11.9529	5.97645													11.9529	1	0	1	0	1		0	1	0	1	0	1
110102	2	66	160		1	9.1	3.6	2.4	16.5305	4	9	3	1	1	5.04335	3	1	0	1	1	0	0	16.5305	8.26525													16.5305	1	0	1	0	1		0	1	0	1	0	1
110103	2	46	151	35.4631	3	9.2	4.1	6.5	6.16464	5		2	1	1			1	0	0	1	1	0	6.16464	3.08232	4.84565	0	3.74236	0									3.74236	12	0	12	1	14	1	1	14	0	14	0	12
110104	1	73	178		1	7.9	2.6	3.4	14.8453	5	12	3	1	0	8.35411	3	1	1	1	1	1	0	14.8453	7.42267	10.3767	0											10.3767	7	0	7	0	11		0	7	1	11	1	10
110105	2	74	161	16.8663	1	11.2	2.4	2.4	15.9965	4	9	3	1	1	13.5397	3	1	0	1	1	1	1	15.9965	7.99826	6.30646	1											6.30646	6	1	6	0	6		1	6	0	6	1	4
110106	1	74	150	21.9899	2	10.2	3.6	3.9	12.7265	5	12	2	1	1	3.71765	3	1	0	0	1	1	1	12.7265	6.36323	10.3368	0	7.37392	0									7.37392	12	0	12	1	14	1	1	14	0	14	1	12
110107	1	66	145	25.0593	1	11	3.9	3.6	14.3548	5	12	3	1	1	5.66434	3	1	0	1	1	0	1	14.3548	7.17741	12.0749	0	7.74889	0									7.74889	12	0	12	0	13		0	12	1	13	0	12
110108	1	65	153	22.6498	1	10.2	3.9	2.2	24.7107	4	7	1	1	0	0.130164	1	1	0	1	0	0	0	24.7107	12.3554	28.8826	0	32.6198	0	47.5438	0	34.7065	0	37.0875	0	34.5593	0	34.5593	36	0	36	0	36		0	36	0	36	0	36
110109	2	79	149	19.2234	1	10.2	4.2	1.9	20.2708	4	7	-1	0	0	0.0778816	1	1	0	1	1	0	1	20.2708	10.1354	26.1587	0	24.3754	0	26.0635	0							26.0635	19	0	19	0	19		0	19	0	19	0	19
110110	1	64	174	26.398	3	13.2	4.4	2.3	23.6427	4	9	2	1	0	1.07368	3	1	0	0	1	1	1	23.6427	11.8214	20.6751	0	22.467	0	23.5378	0	20.4933	0	22.3687	0	23.3339	0	23.3339	36	0	36	0	36		0	36	0	36	0	36
110112	1	75	130	28.441	2	12.9	4	2.3	22.5907	4	9	2	1	0	0.640097	3	1	0	1	1	1	0	22.5907	11.2953	23.6264	0	21.4811	0	22.4207	0	19.6064	0	20.3903	0	18.0127	0	18.0127	37	0	37	0	37		0	37	0	37	0	37
110113	1	62	195	21.2671	1	11.7	1.8	1.2	48.614	3	6	3	1	1	11.7294	3	1	0	1	1	1	0	48.614	24.307													48.614	1	0	1	0	1		0	1	0	1	0	1
110114	2	84	185	24.3724	4	10.7	4.1	1.2	32.9271	3	5	0	0	1	0.48951	2	1	0	0	1	0	0	32.9271	16.4636	32.8155	0	30.0641	0	27.4935	0	29.9634	0	29.8641	0			29.8641	30	0	30	0	30		0	30	0	30	0	30
110115	1	64	154	25.711	1	13.9	4.6	1.6	35.1658	3	6	1	1	0	0.781818	3	1	0	1	1	1	1	35.1658	17.5829	37.7385	0	43.9381	0	37.5709	0	40.3393	0					40.3393	24	0	24	0	24		0	24	0	24	0	24
110116	1	72	142	30.8594	1	10.6	3.9	2	26.633	4	9	1	1	0	0.506757	3	1	1	1	1	1	1	26.633	13.3165													26.633	1	0	1	0	1		0	1	0	1	0	1
110201	1	45	117	30.6148	2	14.7	4.5	2.5	23.8772	4	9	2	1	1	1.10067	3	1	0	0	1	1	1	23.8772	11.9386	21.9492	0	20.9604	0	20.171	0	20.8314	0	21.6769	0	17.8917	0	17.8917	38	0	38	0	38		0	38	0	38	0	38
110202	2	45	163	24.4352	2	8.8	4.2	4.7	8.84503	5	12	2	1	1	2.02658	3	1	0	0	1	1	0	8.84503	4.42251	9.44708	0	11.7663	0	10.3316	0	9.87914	0	8.53643	0	9.10574	0	9.10574	37	0	37	0	37		0	37	0	37	0	37
110203	1	50	155	30.3673	2	13.2	3.9	2.2	26.6432	4	9	3	1	0	3.70849	3	1	0	1	1	1	0	26.6432	13.3216	20.3488	0	13.4074	0	10.9707	1	14.0826	0	8.28812	1	6.84885	1	6.84885	36	1	18	0	36		1	18	0	36	0	36
110204	2	72	150	22.8269	4	10.4	4.7	6.3	5.60936	5	12	2	1	1	2.3192	3	1	0	0	1	1	1	5.60936	2.80468	5.07798	0	4.36183	0									4.36183	13	0	13	1	17	1	1	17	0	17	0	13
110205	1	66	105	21.048	3	11.4	3.1	3	17.5235	4	9	3	1	1	2.00194	3	1	0	0	1	1	0	17.5235	8.76177	17.4481	0	20.405	0	18.0305	0	14.2324	0	17.3014	0	13.7543	0	13.7543	37	0	37	0	37		0	37	0	37	0	37
110206	2	75	137	21.5412	2	7.6	3.1	1.9	20.5753	4		1	1	0			1	0	0	1	0	0	20.5753	10.2877	14.599	0	13.411	0	14.391	0	7.40876	1					7.40876	24	1	24	1	29	1	1	24	0	29	0	24
110207	1	67	146	18.946	2	8.2	4.2	5.7	8.64552	5	12	2	1	0	1.15546	3	1	0	0	1	1	1	8.64552	4.32276	7.12777	0											7.12777	7	0	7	1	11	1	1	11	0	11	0	7
110208	1	65	175	21.7181	1	10.2	3.5	6.3	7.81658	5	12	3	1	1	5.82064	3	1	0	1	1	1	1	7.81658	3.90829													7.81658	1	0	1	1	4	1	1	4	0	4	0	1
110209	1	48	143	24.6755	1	9.1	2.8	3.3	17.2994	4	9	2	1	0	1.87166	3	1	0	1	0	1	0	17.2994	8.6497	16.6448	0	14.7378	0	12.7992	0	12.7992	0	10.7909	0	9.34979	0	9.34979	36	0	36	0	36		0	36	0	36	0	36
110210	2	73	114	26.3779	1	10	4.4	2.1	18.5851	4	9	2	1	1	0.838816	3	1	0	1	1	1	1	18.5851	9.29254	17.6629	0	12.5316	0	9.55476	0	7.13889	1					7.13889	24	1	24	1	28	1	1	24	0	28	0	24
110211	2	82	146	21.2874	2	10.5	4.7	2.3	16.2724	4	9	0	0	0	1.21359	3	1	1	0	0	1	1	16.2724	8.13619													16.2724	1	0	1	0	1		0	1	0	1	0	1
110212	1	43	153	27.3588	1	14	2.5	2.5	24.1908	4	9	3	1	1	10.2172	3	1	0	1	1	1	0	24.1908	12.0954	11.7721	1	8.5935	1	7.17815	1	6.7815	1	4.73855	1			4.73855	31	1	7	1	32	1	1	7	0	32	0	31
110213	1	48	138	20.3125	1	10.9	3.5	1.9	31.6467	3	6	3	1	1	6.55374	3	1	0	1	1	0	0	31.6467	15.8234	21.4192	0	21.4192	0	15.5454	1	17.0979	0	10.5596	1	7.83436	1	7.83436	37	1	19	0	37		1	19	0	37	0	37
110301	2	72	141	26.1674	4	10.6	3.8	3	12.6305	5	12	1	1	1	0.526316	3	1	0	0	1	1	0	12.6305	6.31526	16.8245	0	23.4186	0	23.5146	0	23.3274	0	21.8291	0	19.4526	0	19.4526	38	0	38	0	38		0	38	0	38	0	38
110302	1	71	145	28.5483	3	13.6	3.7	0.9	64.0544	2	3	3	1	1	1.64773	3	1	0	0	1	1	0	64.0544	32.0272	56.8522	0	56.8522	0	56.6276	0	50.8216	0	50.8216	0	56.4069	0	56.4069	37	0	37	0	37		0	37	0	37	0	37
110401	2	60	91	16.4444	4	8.9	1.8	0.9	49.6793	3	5	0	0	0	0.257453	2	0	1	0	0	0	1	49.6793	24.8396	17.7986	1	28.2757	0	24.8552	0	19.477	1	14.218	1	30.2114	0	30.2114	37	1	7	0	37		1	7	0	37	0	37
110402	1	54	140		4	15.1	4.5	1.6	36.923	3	5	0	0	0	0.281849	2	1	1	1	1	1	0	36.923	18.4615	36.923	0	39.4161	0	46.096	0	45.8583	0	50.055	0	54.775	0	54.775	38	0	38	0	38		0	38	0	38	0	38
110403	1	49	134	18.0371	3	13.3	4.3	1.4	43.9391	3	5	1	1	0	0.351852	2	1	0	0	1	1	1	43.9391	21.9696	43.6851	0											43.6851	7	0	7	0	7		0	7	0	7	0	7
110404	1	36	121		3	15	4.3	1.1	62.497	2	1	0	0	1	0.0538462	1	0	0	0	0	0	0	62.497	31.2485	62.497	0	62.0075	0	62.0075	0	55.9474	0	55.9474	0	55.5318	0	55.5318	37	0	37	0	37		0	37	0	37	0	37
110405	1	69	116	23.0518	3	7.8	3.5	5.1	9.68212	5	12	2	1	0	1.11236	3	1	0	0	1	1	1	9.68212	4.84106	5.68304	0											5.68304	6	0	6	1	8	1	1	8	0	8	0	6
110406	1	35	114	21.1389	4	10.6	4.1	1.2	57.2835	3	4	-1	0	1	0.0510204	1	0	0	0	0	0	0	57.2835	28.6418	52.0582	0											52.0582	6	0	6	0	6		0	6	0	6	0	6
110407	1	58	185	25.5036	1	11.6	2	1.9	29.9738	4	9	3	1	1	12.1503	3	1	1	1	1	1	1	29.9738	14.9869	26.7337	0	16.7818	0	9.66306	1							9.66306	20	1	20	1	23	1	1	20	0	23	0	20
110408	1	24	234	34.3125	2	11.4	4.1	4.5	15.0337	4	9	3	1	0	5.376	3	1	0	0	1	1	0	15.0337	7.51686	17.5815	0	17.3767	0	18.4069	0	12.2842	0	7.9378	0			7.9378	30	0	30	1	33	1	1	33	0	33	0	30
110409	2	43	134	25.1953	3	11.4	3.3	1.5	31.2606	3	6	3	1	1	3.08911	3	1	0	0	0	1	0	31.2606	15.6303	54.6637	0	61.7724	0	76.7126	0	71.0292	0	71.0292	0	70.5826	0	70.5826	38	0	38	0	38		0	38	0	38	0	38
110410	2	52	157	34.9277	2	9.5	3.8	2.7	15.5611	4	9	2	1	1	0.913043	3	1	0	0	1	1	0	15.5611	7.78057	18.4437	0	15.4763	0									15.4763	13	0	13	0	13		0	13	0	13	0	13
110411	2	82	130	21.4286	2	9.8	4.4	2.2	17.0833	4	9	2	1	0	2.66332	3	1	0	0	0	1	1	17.0833	8.54164	15.4782	0	15.4782	0	13.9835	0	13.5602	0					13.5602	24	0	24	0	24		0	24	0	24	0	24
110412	2	60	120	22.3933	4	13.3	4.3	1.3	33.2248	3	4	-1	0	0	0.0511247	1	1	0	0	1	0	1	33.2248	16.6124	49.4442	0	65.0907	0	69.5218	0							69.5218	19	0	19	0	19		0	19	0	19	0	19
110413	1	49	127	28.3782	1	14.2	3.1	1.8	33.377	3	6	3	1	1	4.71644	3	1	1	1	1	0	0	33.377	16.6885													33.377	1	0	1	0	1		0	1	0	1	1	2
110414	1	66	160	26.3519	2	11.5	4.5	3.6	14.3548	5	10	-1	0	0	0.11655	1	1	0	0	1	1	0	14.3548	7.17741	22.2724	0											22.2724	7	0	7	0	13		0	7	1	13	0	7
110415	1	80	153	21.3264	3	9.5	3.1	1.6	32.9843	3	6	3	1	0	2.90164	3	1	0	0	1	1	1	32.9843	16.4922													32.9843	1	0	1	0	1		0	1	0	1	0	1
110416	1	76	140	26.4189	3	10.6	2.9	3.8	12.9935	5	12	3	1	1	3.289	3	1	1	0	0	1	1	12.9935	6.49673	8.18122	0											8.18122	7	0	7	1	12	1	1	12	0	12	0	7
110501	1	30	146	18.1855	3	16.4	4.3	1.2	59.8747	3	6	2	1	1	1.46825	3	1	0	0	0	0	0	59.8747	29.9374	50.1091	0	65.2375	0	58.7759	0	58.7759	0	58.2591	0	64.0774	0	64.0774	37	0	37	0	37		0	37	0	37	0	37
110502	1	80	132	16.2982	2	11.2	4.2	2.8	17.8823	4	9	2	1	1	0.810373	3	1	1	0	0	1	0	17.8823	8.94116	15.998	0	15.3969	0	14.8872	0	16.4652	0	16.4652	0	14.7833	0	14.7833	37	0	37	0	37		0	37	0	37	0	37
120101	1	89	140	23.0681	2	11.3	3	3.2	14.9862	5	12	3	1	1	3.77982	3	1	0	0	1	1	0	14.9862	7.49312	14.4901	0	12.0312	0	7.24532	1	4.47664	1					4.47664	24	1	18	0	25		1	18	1	25	1	24
120102	2	73	194	26.1427	1	9.7	3.8	5.4	6.61354	5	12	3	1	1	7.63955	3	1	1	1	1	1	1	6.61354	3.30677													6.61354	1	0	1	1	4	1	1	4	0	4	0	1
120103	1	89	167	27.7671	2	8.4	3.7	2.8	17.3435	4		0	0	0			1	0	0	1	1	0	17.3435	8.67173	16.6368	0	16.0311	0	12.3388	0	18.6886	0	13.8917	0			13.8917	31	0	31	0	31		0	31	0	31	0	31
120104	1	85	159	28.6726	2	11.6	3.9	1.7	30.3352	3	4	0	0	0	0.0944081	1	1	1	1	1	0	1	30.3352	15.1676													30.3352	1	0	1	0	10		0	1	1	10	0	1
120105	1	82	150	21.0797	2	13.7	3.9	1.1	49.3462	3	4	1	1	0	0.139818	1	1	0	0	1	1	0	49.3462	24.6731	49.3462	0	44.7097	0	40.9612	0	37.6417	0	44.5563	0	40.6822	0	40.6822	37	0	37	0	37		0	37	0	37	0	37
120106	2	36	135	26.3702	4	10.5	3.9	1.7	28.6864	4		-1	0	0			0	0	0	0	0	0	28.6864	14.3432	28.4617	0	25.2009	0	22.8595	0	19.3686	0	14.0338	1	13.1333	1	13.1333	36	1	30	0	36		1	30	0	36	0	36
120107	1	68	146	25.5937	1	12.4	3	4.2	12.0237	5	12	3	1	1	9.70905	3	1	1	1	1	1	0	12.0237	6.01183	10.346	0	9.28313	0	7.78721	0							7.78721	18	0	18	1	22	1	1	22	0	22	1	22
120108	1	78	142	24.0346	3	11.3	3.7	2.4	21.3216	4	9	3	1	1	6.01968	3	1	1	0	1	1	1	21.3216	10.6608	18.0127	0											18.0127	7	0	7	0	10		0	7	1	10	0	7
120109	1	53	150	26.8316	2	15.2	4.4	1.2	50.8523	3	4	-1	0	0	0.0764526	1	1	1	0	1	1	1	50.8523	25.4261	50.5802	0	55.6315	0	50.3145	0	50.3145	0	45.8583	0	50.055	0	50.055	36	0	36	0	36		0	36	0	36	0	36
120110	1	57	143	24.2188	3	15.1	4	1.3	45.6259	3	6	3	1	0	2.55885	3	1	0	0	1	1	0	45.6259	22.813	45.3987	0	38.8199	0	35.9965	0	31.6446	0	29.6836	0	26.6051	0	26.6051	37	0	37	0	37		0	37	0	37	0	37
120111	1	64	142	27.2932	3	13.9	4.5	1.2	48.173	3	5	1	1	1	0.214823	2	1	0	1	1	0	0	48.173	24.0865	37.5709	0	47.9591	0	47.7494	0	47.7494	0	47.5438	0	45.0726	0	45.0726	37	0	37	0	37		0	37	0	37	0	37
120112	1	34	122	20.4152	3	14.8	4.7	1.6	42.1658	3	6	1	1	0	0.72327	3	1	0	0	1	0	0	42.1658	21.0829	41.8164	0	41.8164	0	32.495	0	34.3705	0	34.1013	0	32.2404	0	32.2404	36	0	36	0	36		0	36	0	36	0	36
120113	1	78	125	25.0995	2	11.6	3.4	1.8	29.208	4	9	3	1	0	3.12429	3	1	1	0	1	1	0	29.208	14.604	27.43	0	21.2438	0	19.3925	0							19.3925	18	0	18	0	22		0	18	1	22	0	18
120114	1	64	177	35.4308	1	17.8	3.8	1.1	52.984	3	6	3	1	0	3.47977	3	1	1	1	1	0	1	52.984	26.492	58.8069	0											58.8069	7	0	7	0	8		0	7	1	8	0	7
120115	1	70	140	24.3911	2	13.1	4	1.8	30.1294	3		-1	0	0			1	1	0	1	1	0	30.1294	15.0647	26.7401	0	24.0924	0	23.9959	0	22.7666	0	22.7666	0	21.354	0	21.354	38	0	38	0	38		0	38	0	38	0	38
120116	2	85	117	20.7198	2	9.8	3.7	1.2	32.8155	3	4	-1	0	0	0.0504414	1	1	1	0	1	0	0	32.8155	16.4077	30.0641	0	32.7055	0									32.7055	13	0	13	0	13		0	13	0	13	0	13
120118	2	53	118	18.0802	3	13.4	4.5	1.5	29.4398	4	9	2	1	1	0.814332	3	1	0	0	1	0	0	29.4398	14.7199	27.2861	0	29.2823	0	31.257	0	29.1285	0	28.9783	0	27.377	0	27.377	36	0	36	0	36		0	36	0	36	0	36
120119	1	80	113	23.03	2	15.7	4.1	1.7	30.8677	3		-1	0	0			1	0	0	1	1	0	30.8677	15.4338	30.8677	0	27.2339	0	28.7918	0							28.7918	20	0	20	0	20		0	20	0	20	0	20
120120	2	70	128	17.4553	2	13.7	4	1.4	29.3116	4		2	1	0			1	0	0	1	0	0	29.3116	14.6558	29.3116	0	27.0702	0	29.0482	0	19.6818	0	23.5115	0	18.3934	0	18.3934	37	0	37	0	37		0	37	0	37	0	37
120121	1	76	129	24.1672	2	13.2	4	2	26.2229	4		-1	0	0			1	1	1	1	1	0	26.2229	13.1115	29.4266	0	27.6326	0	27.6326	0	27.5305	0	29.1015	0	28.5799	0	28.5799	37	0	37	0	37		0	37	0	37	0	37
120122	2	57	105	19.728	4	14.7	3.9	1	44.9273	3	4	-1	0	0	0.027933	1	0	0	0	0	0	0	44.9273	22.4636	44.9273	0	40.2772	0	47.9702	0							47.9702	17	0	17	0	17		0	17	0	17	0	17
120123	2	62	178	19.8275	2	8.3	4.1	5	7.53974	5	12	2	1	0	1.10837	3	1	0	0	1	1	0	7.53974	3.76987	9.0824	0	5.53929	0	6.81571	0	4.72566	0	4.21676	0			4.21676	30	0	30	1	32	1	1	32	0	32	0	30
120124	1	76	120	25.2595	2	11.7	3.9	1.6	33.4735	3	5	-1	0	1	0.19656	2	1	0	0	1	0	0	33.4735	16.7367	35.7878	0											35.7878	6	0	6	0	6		0	6	0	6	0	6
120125	1	63	129	27.0105	1	11.8	3.7	2.4	22.6694	4	9	2	1	0	1.10375	3	1	1	1	1	1	1	22.6694	11.3347	22.5672	0	20.5833	0	16.9803	0	20.5833	0	18.4641	0	17.0741	0	17.0741	37	0	37	0	37		0	37	0	37	0	37
120126	1	69	129	23.7387	3	12.3	3.7	1.9	28.5165	4	9	2	1	0	1.05546	3	1	1	0	1	1	0	28.5165	14.2582	32.2063	0	34.2729	0	26.8492	0	26.7401	0	21.8054	0	19.7386	0	19.7386	37	0	37	0	37		0	37	0	37	1	7
120127	1	75	120	26.1752	2	12.8	4.1	2	26.3228	4	9	2	1	0	0.810811	3	1	1	0	1	1	0	26.3228	13.1614	27.7365	0	55.9768	0	23.6264	0	24.7669	0	22.7707	0	23.4509	0	23.4509	37	0	37	0	37		0	37	0	37	0	37
120128	1	72	119	26.5934	3	15.6	4.2	1.9	28.1703	4	9	3	1	1	2.20743	3	1	0	1	0	1	0	28.1703	14.0851	33.997	0	31.6896	0	33.7307	0	36.1983	0	35.5404	0	36.0591	0	36.0591	37	0	37	0	37		0	37	0	37	0	37
120129	2	70	128	20.7659	4	11.4	4.8	1.3	31.787	3	4	-1	0	0	0	1	1	0	1	1	1	1	31.787	15.8935	34.555	0	29.1925	0	36.9314	0	31.531	0	31.4064	0	29.4201	0	29.4201	37	0	37	0	37		0	37	0	37	0	37
120130	1	69	128	26.1577	2	13.9	4	1.3	43.1915	3		-1	0	0			1	1	1	1	1	0	43.1915	21.5957	46.9499	0	46.9499	0	46.7591	0	46.7591	0	51.4289	0	48.3315	0	48.3315	35	0	35	0	35		0	35	0	35	0	35
120131	1	70	129	23.1464	2	12.5	4.2	1.6	34.2729	3	5	1	1	0	0.251397	2	1	0	1	1	1	0	34.2729	17.1365	26.8492	0	34.1337	0	34.1337	0	29.8868	0	38.7386	0	38.885	0	38.885	37	0	37	0	37		0	37	0	37	0	37
120132	1	76	117	24.3095	1	12.9	4.6	2.4	21.4811	4	9	3	1	1	0.892099	3	1	1	1	1	0	0	21.4811	10.7406	31.2081	0	31.2081	0	26.0282	0	33.2249	0	28.076	0	22.3626	0	22.3626	36	0	36	0	36		0	36	0	36	0	36
120133	2	60	120	24.4352	3	11	4.3	1.5	28.4101	4	7	-1	0	1	0.0878156	1	1	0	0	0	1	0	28.4101	14.2051	30.4925	0	33.0676	0	32.5683	0	35.9257	0	32.2201	0	33.3233	0	33.3233	36	0	36	0	36		0	36	0	36	0	36
120134	2	77	156	25.2081	2	9.4	3.9	1.2	33.7597	3	6	2	1	1	1.01307	3	1	0	0	1	1	0	33.7597	16.8799	30.9292	0	30.8149	0	30.4916	0	28.3115	0	27.6624	0	24.7132	0	24.7132	36	0	36	0	36		0	36	0	36	0	36
120135	1	86	126	17.9104	2	10.9	3.7	2.3	21.7205	4		1	1	0			1	0	0	0	0	0	21.7205	10.8603	20.6637	0	19.7612	0	18.8692	0	18.8692	0	17.48	0	16.5652	0	16.5652	36	0	36	0	36		0	36	0	36	0	36
120136	1	74	115	23.7259	2	9.5	4.1	2.1	25.051	4	9	1	1	0	0.613108	3	1	1	1	1	1	1	25.051	12.5255	21.6462	0	17.5306	0	19.7551	0							19.7551	19	0	19	0	19		0	19	0	19	1	2
120137	1	61	130	23.4375	1	11.2	4	1.3	44.7464	3	6	2	1	0	2.38764	3	1	1	1	1	1	1	44.7464	22.3732	44.5381	0	41.0697	0									41.0697	12	0	12	0	12		0	12	0	12	0	12
120138	1	77	124	23.533	4	13.3	4	2.2	23.5379	4	7	-1	0	0	0.0307692	1	0	0	0	0	0	0	23.5379	11.769	20.3903	0											20.3903	6	0	6	0	8		0	6	1	8	0	6
120139	1	58	180	16.1527	1	10.4	3.4	1.5	38.8199	3	6	3	1	1	2.39078	3	1	0	1	1	0	1	38.8199	19.4099	17.4589	1	7.89962	1									7.89962	13	1	6	1	15	1	1	6	0	15	1	6
120140	2	40	130	28.3039	3	13.9	4.1	0.7	73.4713	2	3	2	1	1	0.870466	3	0	0	0	0	0	0	73.4713	36.7356	72.9525	0	72.9525	0	77.7437	0	72.4497	0	67.7175	0	70.854	0	70.854	37	0	37	0	37		0	37	0	37	0	37
120141	2	78	144	16.3111	3	7.1	2.8	2.4	15.7567	4	9	3	1	1	9.03904	3	1	0	1	1	0	0	15.7567	7.87833	12.2986	0	10.39	0	9.10025	0							9.10025	18	0	18	1	23	1	1	23	0	23	1	15
120142	1	57	138	22.684	3	9.3	2.8	1.8	31.9593	3	6	3	1	1	3.24675	3	1	0	0	1	1	1	31.9593	15.9797	21.2675	0	20.4073	0	19.5153	0	18.0966	0	11.3097	1	11.0979	1	11.0979	36	1	30	0	36		1	30	0	36	0	36
120301	1	59	135	26.0617	1	12.7	3.5	1.7	33.6865	3	6	3	1	1	6.93218	3	1	0	1	1	1	0	33.6865	16.8433	26.7337	0	16.2262	1	11.845	1	8.24634	1					8.24634	25	1	13	1	30	1	1	13	0	30	0	25
120302	2	61	175	30.2222	1	11.2	3.3	3.2	12.343	5	12	3	1	0	10.3652	3	1	0	1	1	1	0	12.343	6.17152	9.36794	0	9.62445	0	7.71537	0	4.8876	1					4.8876	25	1	25	1	25	1	1	25	0	25	0	25
120303	1	63	190	20.8688	1	11.7	3.9	3.5	15.0031	4	9	3	1	0	4.74147	3	1	0	1	1	1	0	15.0031	7.50154	15.9285	0											15.9285	6	0	6	0	9		0	6	1	9	0	6
120304	1	80	117	30.5213	2	12.6	3.8	1.4	38.1725	3	6	2	1	0	0.907463	3	1	0	0	1	1	1	38.1725	19.0863	38.1725	0	35.2714	0	35.2714	0	35.1474	0	28.7918	0	20.9448	0	20.9448	37	0	37	0	37		0	37	0	37	0	37
120305	2	70	69	17.301	1	13.3	2.9	1.8	22.2656	4	9	3	1	1	11.8018	3	1	0	1	1	0	1	22.2656	11.1328	27.0702	0	23.5115	0	23.7002	0	19.604	0	17.6629	0	16.1436	0	16.1436	36	0	36	0	36		0	36	0	36	0	36
120306	1	72	153		1	12.7	3.8	1.2	46.5718	3	6	3	1	1	3.82413	3	1	1	1	1	0	0	46.5718	23.2859	36.4841	0	29.7687	0	33.8626	0	25.051	0	27.9496	0	24.0753	0	24.0753	37	0	37	0	37		0	37	0	37	0	37
120307	1	78	147	20.3125	1	10.7	3.3	1.4	38.4509	3	6	3	1	0	2.56263	3	1	1	1	1	1	0	38.4509	19.2254	41.6981	0	35.5254	0	29.1015	0							29.1015	18	0	18	0	18		0	18	0	18	0	18
120308	2	87	143	22.7111	4	7.2	3.7	3.2	11.1473	5	12	1	1	0	0.655738	3	1	0	0	1	1	1	11.1473	5.57365	9.79962	0	8.9486	0	9.34017	0	6.7967	0					6.7967	25	0	25	1	30	1	1	30	0	30	0	25
120309	1	62	156	24.8591	3	15	3.5	1.8	31.1973	3	6	2	1	1	3.3908	3	1	0	0	1	1	0	31.1973	15.5987	26.3559	0	23.7498	0	23.7498	0	18.347	0	12.9409	1	10.9226	1	10.9226	38	1	31	0	38		1	31	0	38	0	38
120310	1	63	145	29.5351	1	13	3.5	1.2	48.3912	3	6	2	1	1	2.81174	3	1	0	1	1	1	0	48.3912	24.1956	48.3912	0	52.984	0	40.6972	0	43.9381	0	48.4002	0			48.4002	31	0	31	0	31		0	31	0	31	0	31
120311	1	68	170	23.25	2	11.1	3.9	3.3	15.6537	4	9	3	1	0	2.25728	3	1	1	1	1	1	0	15.6537	7.82686	16.122	0	16.122	0	11.3324	0	6.9272	1					6.9272	25	1	25	1	27	1	1	25	0	27	0	25
120312	1	47	157	25.6489	1	13.1	2.3	1.5	41.235	3	6	3	1	1	8.33135	3	1	0	1	1	1	1	41.235	20.6175	33.7786	0	28.3647	0	20.7059	0	14.7378	1	10.4351	1			10.4351	30	1	25	1	35	1	1	25	0	35	0	30
120313	1	85	100	29.7265	2	8.9	4.2	2.5	19.8935	4	7	-1	0	0	0.036855	1	1	0	0	1	0	1	19.8935	9.94677	25.3089	0	26.7697	0	22.8029	0	30.1334	0	22.3198	0	24.8703	0	24.8703	36	0	36	0	36		0	36	0	36	0	36
120314	2	80	126	28.0071	1	13.3	3.4	1.3	30.5918	3	6	3	1	0	4.90515	3	1	1	1	1	1	1	30.5918	15.2959	26.0656	0	22.73	0	21.5206	0	17.0833	0					17.0833	25	0	25	0	26		0	25	1	26	0	25
120315	2	64	179	24.9989	2	11.2	4.3	2	20.3585	4	9	2	1	0	3.05419	3	1	0	0	1	1	1	20.3585	10.1792	22.8457	0	19.2146	0	25.9811	0	24.106	0	22.239	0	20.6569	0	20.6569	36	0	36	0	36		0	36	0	36	0	36
120316	1	67	158	25.1903	2	15.3	3.7	1.5	37.2456	3	6	2	1	0	1.2544	3	1	1	1	1	1	0	37.2456	18.6228	34.5593	0	32.3415	0	30.2541	0	32.2063	0	32.7044	0	30.4999	0	30.4999	37	0	37	0	37		0	37	0	37	0	37
130101	1	71	166	20.0288	2	10.7	4	1.93	27.803	4	7	-1	0	0	0.0612245	1	1	0	0	1	1	0	27.803	13.9015	30.2543	0	25.6493	0	26.8211	0	27.2728	0	29.834	0	29.1837	0	29.1837	38	0	38	0	38		0	38	0	38	0	38
130102	2	83	136	22.4966	2	10.5	4.2	2.1	17.9128	4	7	-1	0	0	0.0977131	1	1	1	1	1	0	1	17.9128	8.95639	19.8028	0	22.1327	0	30.2207	0	26.9965	0	28.0684	0	28.1989	0	28.1989	38	0	38	0	38		0	38	0	38	0	38
130103	1	79	133	34.5168	2	11.3	3.8	2.08	24.844	4	9	1	1	0	1.10517	3	1	0	0	0	0	0	24.844	12.422	27.8112	0	25.1511	0	20.4388	0	17.8886	0	15.3954	0	16.1701	0	16.1701	36	0	36	0	36		0	36	0	36	0	36
130104	1	71	134	24.3025	1	13.8	3.6	1.18	47.6268	3	6	2	1	0	1.28261	3	1	0	1	0	0	0	47.6268	23.8134	46.1509	0	43.397	0									43.397	11	0	11	0	11		0	11	0	11	0	11
130105	1	85	138	26.9896	1	12.7	3.8	1.85	27.6549	4	7	-1	0	0	0.0331825	1	1	1	1	1	0	1	27.6549	13.8275	28.154	0	26.1665	0	28.0597	0	25.3638	0	24.2934	0	24.7363	0	24.7363	35	0	35	0	35		0	35	0	35	0	35
130106	1	76	107	19.1406	4	12	4.3	1.31	41.6594	3	4	-1	0	0	0.0344004	1	1	0	0	1	0	0	41.6594	20.8297	39.2059	0	43.3085	0	43.7501	0	40.0116	0	40.5218	0	38.0134	0	38.0134	38	0	38	0	38		0	38	0	38	0	38
130107	1	77	102	22.6562	4	8.6	3.3	2.71	18.7375	4	9	3	1	1	4.16677	3	0	0	0	0	0	1	18.7375	9.36873													18.7375	1	0	1	0	4		0	1	1	4	0	1
130108	1	61	152	24.6097	1	14.1	3.9	1.61	35.4115	3	6	3	1	0	1.93495	3	1	0	1	1	1	0	35.4115	17.7058	30.5986	0	25.6861	0	24.2043	0	16.0006	1	12.8934	1			12.8934	30	1	25	1	36	1	1	25	0	36	1	34
130109	1	71	123	22.7694	1	11.5	3.4	1.26	44.3287	3		1	1	1			1	1	1	1	1	1	44.3287	22.1644	41.2757	0	41.9604	0	42.4985	0	38.2904	0	42.8591	0	38.4352	0	38.4352	36	0	36	0	36		0	36	0	36	0	36
130201	1	75	146	27.2392	1	10.3	3.3	2.04	25.7587	4	9	3	1	0	6.36802	3	1	1	1	1	1	1	25.7587	12.8793	25.6213	0	22.721	0	20.4534	0	21.1118	0	18.6621	0	24.8045	0	24.8045	37	0	37	0	37		0	37	0	37	0	37
130202	1	62	164	34.0636	3	15.7	3.9	0.73	83.7356	2	3	2	1	0	1.14041	3	1	0	0	1	1	0	83.7356	41.8678	70.5678	0	72.4302	0	74.0535	0	64.1375	0	61.925	0	67.3336	0	67.3336	35	0	35	0	35		0	35	0	35	0	35
130203	1	54	151	23.1891	1	14.2	2.2	1.69	34.7774	3	6	3	1	1	11.7464	3	1	0	1	1	1	1	34.7774	17.3887	28.9316	0	22.3453	0	15.0938	1	8.45125	1					8.45125	24	1	20	1	28	1	1	20	0	28	0	24
130204	1	73			4	13.8	3.7	1.33	41.4509	3	5	0	0	1	0.181507	2	1	0	0	1	0	0	41.4509	20.7255	41.7946	0	40.9524	0	45.379	0	40.9746	0	41.4716	0	39.3532	0	39.3532	38	0	38	0	38		0	38	0	38	0	38
130205	1	76	126		3	14.4	3.6	0.79	72.4443	2	1	-1	0	0	0.118126	1	1	0	0	0	1	0	72.4443	36.2221													72.4443	1	0	1	0	1		0	1	0	1	0	1
130206	2	49	140		2	16.7	4	0.61	80.5766	2	3	1	1	1	0.548986	3	1	0	0	0	1	1	80.5766	40.2883	66.8221	0	60.0302	0	67.2035	0	55.8202	0	69.2233	0	59.6965	0	59.6965	36	0	36	0	36		0	36	0	36	0	36
130207	2	78			4	10.5	4.4	1.22	33.0322	3		-1	0	0			1	0	1	1	1	1	33.0322	16.5161	46.4723	0	39.0503	0	44.7185	0	29.1184	0	31.0044	0	32.1002	0	32.1002	36	0	36	0	36		0	36	0	36	0	36
130208	2	77	145	23.3056	2	10.8	3.5	2.04	18.8924	4	9	3	1	1	1.38462	3	1	0	0	1	1	0	18.8924	9.44622	18.5244	0	11.1214	0	11.8165	0							11.8165	19	0	19	1	22	1	1	22	0	22	0	19
130209	1	52		22.0279	1	10.6	3.2	2.3	25.0945	4	9	3	1	0	4.91503	3	1	0	1	1	1	0	25.0945	12.5472	17.39	0	9.12448	1									9.12448	13	1	13	1	16	1	1	13	0	16	0	13
130210	2	71	120	17.898	1	10.4	4	0.84	51.0474	3	5	-1	0	0	0.209877	2	0	0	1	0	0	0	51.0474	25.5237	53.1193	0	50.8429	0	50.5917	0	46.9603	0	46.3961	0	46.2153	0	46.2153	36	0	36	0	36		0	36	0	36	0	36
130211	2	84	115	21.9289	2	9.6	3.9	1.78	21.3904	4	7	-1	0	0	0.0863787	1	1	1	0	1	1	1	21.3904	10.6952	22.5629	0	22.1327	0	22.7989	0	25.4357	0					25.4357	24	0	24	0	24		0	24	0	24	0	24
140101	1	74	132	22.4223	3	14.7	2.9	0.9	63.2981	2	3	3	1	1	2.25459	3	1	0	0	1	1	0	63.2981	31.6491	63.0548	0	63.0548	0	62.8155	0	50.4341	0	55.7672	0	45.683	0	45.683	36	0	36	0	36		0	36	0	36	0	36
140102	1	40	177	24.8669	1	8.5	2	1.3	50.5076	3	6	3	1	0	3.62468	3	1	0	1	1	0	1	50.5076	25.2538	35.3787	0	28.2048	0	25.6438	0	25.467	0	22.3881	1	27.8218	0	27.8218	36	1	30	0	36		1	30	0	36	0	36
140103	1	66	194	29.8643	1	10.8	2.5	1.8	30.6425	3	6	3	1	1	14.0161	3	1	0	1	1	1	1	30.6425	15.3213	21.3917	0	15.7204	0	10.6769	1	10.3895	1					10.3895	24	1	18	1	28	1	1	18	0	28	1	13
140104	2	70	131	30.5095	1	9.6	3.6	3.2	11.865	5	12	3	1	0	2.26744	3	1	0	1	1	1	1	11.865	5.93252	9.295	0	8.13805	0			3.79709	1					3.79709	25	1	25	1	25	2	1	25	0	25	1	25
140105	1	30	118	20.9689	3	16.1	4.5	1.3	54.8547	3	6	2	1	0	0.992035	3	1	0	0	1	0	0	54.8547	27.4274	54.3409	0	54.3409	0	53.848	0	49.6546	0	49.218	0	49.218	0	49.218	36	0	36	0	36		0	36	0	36	0	36
140106	1	86	126	25.9645	2	13.2	3.9	2.1	23.9935	4	9	3	1	0	4.36426	3	1	0	1	1	0	0	23.9935	11.9967	18.2259	0	18.1655	0	13.6757	0	7.99481	1					7.99481	24	1	24	1	27	1	1	24	0	27	0	24
140107	2	82	160	21.3458	1	11.1	2.4	3.2	11.3383	5	12	3	1	0	9.41441	3	1	0	1	1	0	0	11.3383	5.66914													11.3383	1	0	1	1	4	1	1	4	0	4	1	4
140108	2	72	184	24.4039	1	9.6	3.3	2.8	13.6207	5	12	3	1	0	4.21342	3	1	1	1	1	0	1	13.6207	6.81037	10.3466	0											10.3466	6	0	6	1	11	1	1	11	0	11	1	11
140109	1	77	139		4	12.7	3.9	1.1	50.2453	3	4	-1	0	0	0.0377596	1	0	0	0	0	0	0	50.2453	25.1226	45.683	0	45.5141	0	45.5141	0	49.8769	0	41.546	0	45.1846	0	45.1846	35	0	35	0	35		0	35	0	35	1	26
140110	1	69	160	22.7732	2	13.2	4.3	1.2	47.1441	3	4	-1	0	0	0.00754717	1	1	0	0	1	0	0	47.1441	23.5721	47.1441	0	51.6387	0	43.0135	0	46.7591	0	42.8387	0	42.6671	0	42.6671	39	0	39	0	39		0	39	0	39	0	39
140111	1	65	152	24.3865	1	12.7	4.1	1.8	30.7771	3	5	1	1	0	0.244648	2	1	1	1	1	1	1	30.7771	15.3885	37.5709	0	37.4066	0	24.6027	0	22.2724	0	16.8333	0			16.8333	32	0	32	0	32		0	32	0	32	0	32
140112	1	85	154	17.7865	1	11	3.5	1.8	28.4964	4	9	3	1	0	1.32394	3	1	0	1	1	0	0	28.4964	14.2482	30.2336	0											30.2336	6	0	6	0	11		0	6	1	11	1	10
140113	2	74	128	23.7253	4	11.8	3.7	1.4	28.8478	4	9	2	1	0	0.851305	3	1	0	0	0	1	0	28.8478	14.4239	24.927	0	18.4415	0	26.6456	0	17.4599	0	18.3715	0	19.3062	0	19.3062	37	0	37	0	37		0	37	0	37	0	37
140114	1	64	117	25.6312	2	12.4	3.6	2.2	24.8209	4	7	1	1	0	0.0781571	1	1	0	0	0	1	1	24.8209	12.4105	22.467	0	30.7771	0	30.6425	0	17.5235	0	30.5106	0	22.2724	0	22.2724	38	0	38	0	38		0	38	0	38	0	38
140115	2	87	151		3	12.5	3.4	1.3	29.8641	4	9	3	1	0	3.95238	3	1	0	0	1	1	0	29.8641	14.9321	25.5364	0	20.8503	0	22.3738	0	16.6863	0	13.8992	1	9.14735	1	9.14735	37	1	31	0	37		1	31	0	37	0	37
140116	1	84	112	22.3543	1	9.7	3	2.6	19.1229	4	9	2	1	0	1.4711	3	1	1	1	1	0	1	19.1229	9.56143	24.0741	0											24.0741	6	0	6	0	11		0	6	1	11	0	6
140117	1	70	150	21.9671	2	12.3	3.7	2	26.8492	4	9	1	1	0	0.881057	3	1	1	0	1	1	0	26.8492	13.4246	23.0424	0											23.0424	5	0	5	0	5		0	5	0	5	0	5
140118	1	89	136	25.205	2	11.2	4	1.9	26.5076	4	7	0	0	0	0.101562	1	0	0	0	0	0	1	26.5076	13.2538	24.9809	0	34.2208	0	27.944	0							27.944	18	0	18	0	18		0	18	0	18	0	18
140119	1	77	142		2	14.2	4.2	1.3	41.8528	3	4	-1	0	0	0.0236967	1	1	1	0	1	1	0	41.8528	20.9264	38.4509	0	45.5141	0	45.348	0	41.546	0	55.3583	0	45.1846	0	45.1846	35	0	35	0	35		0	35	0	35	0	35
140120	1	73	150	24.9135	3	15.3	4	1.1	51.0205	3	6	3	1	1	0.594323	3	1	0	0	1	1	1	51.0205	25.5102	56.6276	0	50.8216	0	56.4069	0	63.0548	0	56.19	0	55.9768	0	55.9768	36	0	36	0	36		0	36	0	36	0	36
140121	1	85	144	21.6041	2	12.1	3.8	1.5	34.7868	3	4	-1	0	0	0.0171233	1	1	1	0	1	0	0	34.7868	17.3934	34.6702	0	34.6702	0	34.6702	0	34.5554	0					34.5554	25	0	25	0	25		0	25	0	25	0	25
140122	1	83	165	23.1405	2	11.2	3.7	1.4	37.7713	3	4	0	0	0	0.059952	1	1	0	0	0	0	0	37.7713	18.8857	32.6377	0	34.9052	0	37.6417	0	34.7868	0	37.5141	0	37.3884	0	37.3884	37	0	37	0	37		0	37	0	37	1	7
140123	1	71		21.5139	4	10.5	3.9	1.8	30.007	3	6	2	1	0	0.873239	3	1	0	1	0	0	0	30.007	15.0035	22.9488	0	26.633	0	19.1794	0	21.7309	0	15.8633	0	16.36	0	16.36	37	0	37	0	37		0	37	0	37	0	37
140124	2	75	118		3	13.8	4	1.7	23.2377	4	8	2	1	0	0.145223	2	1	0	0	1	0	0	23.2377	11.6188													23.2377	1	0	1	0	1		0	1	0	1	0	1
140125	2	61	150	33.2937	1	10.1	2.9	2.4	16.9085	4	9	4	1	1	7.35256	3	1	0	1	0	1	1	16.9085	8.45426	11.9344	0	11.1383	0	11.9522	0	9.32502	0	7.84797	1	6.01065	1	6.01065	36	1	30	0	36		1	30	0	36	0	36
140126	2	86	184		4	12.6	3.8	1.2	32.7055	3	5	0	0	0	0.233918	2	1	0	0	0	0	0	32.7055	16.3528													32.7055	1	0	1	0	1		0	1	0	1	0	1
140127	1	74	133	23.1837	2	15.4	4.2	1.3	42.3329	3	4	-1	0	0	0.0293255	1	1	1	0	1	1	0	42.3329	21.1665	42.1701	0	38.8862	0	38.7386	0	42.0101	0	38.5936	0	41.8528	0	41.8528	37	0	37	0	37		0	37	0	37	1	35
140128	2	88	141	18.3256	3	10	3.9	3.1	11.5035	5	12	2	1	0	4.5953	3	1	0	0	0	1	1	11.5035	5.75175	6.94859	0											6.94859	7	0	7	0	7		0	7	0	7	1	5
140129	2	78	131	23.7535	2	12.1	4.1	2.1	18.2351	4	9	1	1	0	1.27072	3	1	0	1	0	1	1	18.2351	9.11753	22.9776	0	19.1646	0	21.752	0	20.1977	0	17.2048	0	18.103	0	18.103	35	0	35	0	35		0	35	0	35	0	35
140130	1	91	100	22.8329	3	11.5	4.2	2	24.9018	4	9	2	1	1	0.873494	3	1	1	0	1	0	0	24.9018	12.4509	21.3042	0	17.1792	0									17.1792	12	0	12	0	12		0	12	0	12	0	12
140131	1	72	137	22.3324	4	11.3	3.9	2.7	19.1794	4	9	1	1	1	0.769231	3	1	0	0	1	1	1	19.1794	9.58971	17.6671	0	17.6671	0	15.2784	0	17.5982	0	16.2971	0	14.2708	0	14.2708	36	0	36	0	36		0	36	0	36	0	36
140132	2	76	106	23.521	4	10.8	3.9	1.2	33.8866	3		-1	0	0			1	0	0	1	1	0	33.8866	16.9433	30.9292	0	30.9292	0	36.0927	0	33.5122	0	30.7025	0	29.5942	0	29.5942	37	0	37	0	37		0	37	0	37	0	37
140133	1	79	150	26.7971	3	9.8	3.5	1.9	27.43	4	9	2	1	0	1.20907	3	1	0	1	1	1	1	27.43	13.715	23.2812	0											23.2812	7	0	7	0	7		0	7	0	7	0	7
140201	1	68	144	23.9188	1	14.1	4.3	1.5	37.0875	3		0	0	0			1	0	1	1	0	0	37.0875	18.5438	37.0875	0	26.9603	0	24.2908	0	26.8492	0	26.8492	0	26.7401	0	26.7401	38	0	38	0	38		0	38	0	38	0	38
140202	1	68	120		4	12.9	3.7	2.4	22.1779	4	8	2	1	0	0.455665	2	1	1	0	1	1	0	22.1779	11.089	18.6578	0	16.6918	0									16.6918	12	0	12	0	12		0	12	0	12	1	14
140203	1	67	132	24.8591	1	11.7	3.9	1.5	37.2456	3	6	2	1	0	0.646507	3	1	1	1	1	1	0	37.2456	18.6228	43.5576	0	39.9952	0	39.9952	0	32.2063	0	30.2541	0	26.8492	0	26.8492	36	0	36	0	36		0	36	0	36	1	33
140301	1	69	113	22.6936	2	13.7	4.3	1.5	36.9325	3	5	1	1	0	0.242347	2	1	1	1	1	1	0	36.9325	18.4662	34.2729	0	34.2729	0	31.9433	0	34.1337	0	31.8153	0	29.7687	0	29.7687	38	0	38	0	38		0	38	0	38	0	38
150101	1	86	150	17.6254	2	8.7	4	2.2	22.8029	4	9	0	0	0	1	3	1	0	0	1	1	1	22.8029	11.4015	16.1826	0	10.2635	1									10.2635	12	1	12	1	13	1	1	12	0	13	0	12
150102	1	84	121	22.8624	2	8.5	4.2	2.7	18.3494	4	7	-1	0	0	0.0739645	1	1	1	0	1	0	1	18.3494	9.17469	20.8973	0											20.8973	7	0	7	0	8		0	7	1	8	1	6
150103	1	61	113	30.0315	3	14.3	4.5	1.2	48.8414	3	5	2	1	0	0.39312	2	0	0	1	0	0	0	48.8414	24.4207	43.4402	0	48.1746	0	44.334	0	46.2777	0	44.5085	0	44.5085	0	44.5085	37	0	37	0	37		0	37	0	37	0	37
150104	1	77	114	20.202	4	9	3.4	1.59	33.5777	3	5	1	1	1	0.316804	2	1	0	0	1	0	0	33.5777	16.7888	25.0275	0	39.6898	0	44.3011	0	35.5254	0					35.5254	25	0	25	0	25		0	25	0	25	0	25
150105	1	73	162	27.0993	2	14.3	4	1.37	40.1288	3	6	2	1	0	0.841709	3	1	0	0	1	1	1	40.1288	20.0644	40.9524	0	33.5015	0	35.0358	0	37.9946	0	34.9028	0	28.2237	0	28.2237	37	0	37	0	37		0	37	0	37	0	37
150106	1	64	128	26.0108	1	14.1	3.7	1.31	43.7656	3	5	0	0	0	0.150457	2	1	1	1	0	1	1	43.7656	21.8828	40.5165	0	45.0749	0	43.746	0	46.4768	0	45.8685	0	47.9811	0	47.9811	37	0	37	0	37		0	37	0	37	0	37
150107	1	64	136	23.6614	1	10.5	4	1.63	34.4584	3	6	1	1	0	0.943152	3	1	0	1	1	1	0	34.4584	17.2292	29.6926	0	22.7783	0									22.7783	13	0	13	0	13		0	13	0	13	0	13
150108	1	60	173	19.1327	3	13.7	4.2	1.19	49.5249	3	6	1	1	1	1.06317	3	1	0	0	0	0	0	49.5249	24.7625	41.1364	0	47.5396	0	39.1171	0	39.5229	0	40.128	0	40.252	0	40.252	36	0	36	0	36		0	36	0	36	0	36
150109	2	47	137	22.4321	4	13.8	4.6	0.9	53.286	3	4	0	0	0	0.0517837	1	1	0	0	0	0	0	53.286	26.643	48.2535	0	47.1987	0	48.7466	0	47.9688	0					47.9688	24	0	24	0	24		0	24	0	24	0	24
150110	1	72	140		3	14.4	4.4	1.56	34.9518	3	6	1	1	0	0.731707	3	1	0	1	1	0	0	34.9518	17.4759	37.713	0	30.8935	0	30.7731	0	29.834	0	24.9546	0	24.3204	0	24.3204	38	0	38	0	38		0	38	0	38	0	38
150111	1	67	146	25.6055	2	12.7	4.2	1.2	47.5438	3	4	0	0	0	0.0939986	1	1	0	0	1	0	0	47.5438	23.7719	47.3421	0	49.1309	0	46.7181	0	46.7181	0	43.3784	0	46.9499	0	46.9499	37	0	37	0	37		0	37	0	37	0	37
150112	2	54	123		4	12.6	4	1.07	42.3744	3	5	-1	0	1	0.459016	2	0	0	0	0	0	0	42.3744	21.1872	41.725	0	42.1518	0	46.1753	0	42.3674	0	43.2595	0	40.8851	0	40.8851	36	0	36	0	36		0	36	0	36	0	36
150113	2	52	131	25.3046	1	9	3.7	2.63	16.0148	4	9	2	1	0	1.75258	3	1	0	1	1	1	0	16.0148	8.0074													16.0148	1	0	1	0	1		0	1	0	1	0	1
150114	1	59	139		1	12.6	4.3	0.96	62.9452	2	1	-1	0	0	0.0476758	1	1	0	1	1	1	0	62.9452	31.4726													62.9452	1	0	1	0	1		0	1	0	1	0	1
150115	1	72	116	20.5688	1	7.1	3.6	3.22	15.8181	4	9	1	1	0	1.1276	3	1	1	1	1	0	1	15.8181	7.90903	18.3585	0	15.8633	0	11.7049	0	11.3505	0	7.8277	1	7.78552	1	7.78552	36	1	30	0	36		1	30	0	36	1	2
150116	2	76	114	27.2081	2	9.5	3.9	2.2	17.4599	4	9	2	1	1	2.02864	3	1	1	0	1	1	0	17.4599	8.72996													17.4599	1	0	1	0	1		0	1	0	1	0	1
150201	1	68	145	27.31	2	12.7	4	1.6	34.5593	3	6	2	1	0	3.96797	3	1	0	1	1	1	0	34.5593	17.2796	32.763	0	28.1917	0	31.0071	0	27.1461	0	21.5036	0	20.2385	0	20.2385	36	0	36	0	36		0	36	0	36	1	17
150202	1	85	140	22.5069	2	10	3.8	2.2	22.8796	4	9	3	1	0	3.45133	3	1	0	0	0	1	1	22.8796	11.4398	22.8029	0											22.8029	6	0	6	0	6		0	6	0	6	0	6
150203	1	60	180	27.5052	1	11.5	3.4	4.07	12.8996	5	12	3	1	1	8.2879	3	1	1	1	0	1	0	12.8996	6.4498	7.90212	0	4.37865	1									4.37865	13	1	13	1	13	2	1	13	0	13	0	13
150204	2	35	145	20.5499	4	12.6	3.9	1.05	48.9911	3	6	2	1	0	1.77578	3	1	0	0	0	0	0	48.9911	24.4956	45.6514	0	45.6514	0	47.6609	0	39.8091	0	43.6485	0	43.237	0	43.237	36	0	36	0	36		0	36	0	36	0	36
150205	1	68	136	26.5625	1	10.4	3.8	2.26	23.6852	4	9	1	1	0	1.12717	3	1	1	1	1	1	0	23.6852	11.8426	23.5862	0											23.5862	6	0	6	0	6		0	6	0	6	0	6
150206	1	68	83	20.727	2	13.2	4.1	1.93	28.1496	4	7	-1	0	0	0.0441501	1	1	0	0	0	0	0	28.1496	14.0748	31.1373	0	33.9502	0	32.626	0	35.4843	0	34.2729	0	33.224	0	33.224	36	0	36	0	36		0	36	0	36	0	36
150207	1	79	138	29.2421	2	13.1	3.9	1.6	33.1036	3	6	2	1	0	2.96364	3	1	1	1	1	1	0	33.1036	16.5518	35.7863	0	34.8882	0	30.2826	0	28.7188	0	29.4296	0	29.3261	0	29.3261	36	0	36	0	36		0	36	0	36	0	36
150208	2	68	170	24.9112	2	10.9	4.3	1.1	38.4798	3	5	0	0	0	0.491493	2	1	1	0	1	1	0	38.4798	19.2399	42.0696	0	42.0696	0	44.9577	0	39.333	0	46.2116	0	39.5777	0	39.5777	36	0	36	0	36		0	36	0	36	0	36
150209	1	64	172	28.6501	2	10.5	3.4	4.51	11.3177	5	12	3	1	1	4.89434	3	1	1	1	0	1	1	11.3177	5.65886	8.87916	0	8.51451	0	6.348	0	3.98965	1					3.98965	24	1	24	1	25	1	1	24	0	25	0	24
150301	2	58	128	26.8345	3	12.1	4.1	1.3	33.5497	3	6	-1	0	0	0.550459	3	1	0	0	1	0	1	33.5497	16.7748	30.937	0	30.7856	0	29.977	0	30.3998	0	26.8402	0	23.3043	0	23.3043	38	0	38	0	38		0	38	0	38	0	38
150302	1	62	142	20.0796	1	10.6	3.9	2.8	19.2395	4	9	2	1	0	2.12202	3	1	0	1	1	1	0	19.2395	9.61976	20.434	0	16.6052	0	12.964	0	11.2089	0	9.74697	0	9.66279	0	9.66279	36	0	36	0	36		0	36	0	36	0	36
150303	1	74	139	24.5329	2	13.9	4.6	2.4	21.6462	4	7	-1	0	0	0.0330215	1	1	0	1	1	1	1	21.6462	10.8231													21.6462	1	0	1	0	1		0	1	0	1	0	1
150304	1	63	151	22.0522	1	12.5	3.6	1.24	46.6861	3	6	2	1	1	2.14188	3	1	0	1	1	1	0	46.6861	23.3431													46.6861	1	0	1	0	1		0	1	0	1	0	1
150305	1	62	119	23.204	4	12	4.9	3.28	16.1815	4	9	3	1	1	2.08798	3	1	0	0	0	0	0	16.1815	8.09076	18.0218	0											18.0218	7	0	7	1	11	1	1	11	0	11	0	7
150306	2	69	145	17.4306	4	11.1	2.9	2.15	18.4081	4	9	2	1	0	3.45404	3	1	1	0	1	1	1	18.4081	9.20405	17.5149	0											17.5149	7	0	7	0	14		0	7	1	14	0	7
150307	1	72	147	19.9008	2	11.6	3.3	2.19	24.1158	4	9	3	1	0	4.52883	3	1	0	0	1	1	0	24.1158	12.0579	16.7789	0	14.7977	0	14.5995	0	13.3623	0	11.8133	1	10.3851	1	10.3851	36	1	31	0	36		1	31	0	36	0	36
150308	1	72	166	21.9256	1	13.4	4.6	1.47	37.2994	3	6	1	1	0	0.821918	3	1	0	1	0	0	0	37.2994	18.6497	34.7083	0											34.7083	6	0	6	0	6		0	6	0	6	0	6
150309	1	38	134	22.8611	3	15.3	4.2	1.22	54.9447	3	5	1	1	1	0.321368	2	1	0	0	1	1	0	54.9447	27.4724	60.3336	0	57.6301	0	58.1785	0	53.1872	0	60.6355	0	53.2815	0	53.2815	37	0	37	0	37		0	37	0	37	0	37
150310	1	74	134	23.8281	1	8.9	3.7	4.85	10.0261	5	12	3	1	1	6.92666	3	1	1	1	0	1	0	10.0261	5.01304													10.0261	1	0	1	1	3	1	1	3	0	3	0	1
150311	1	93	110	22.1442	1	8.7	3.5	2.28	21.4421	4	7	-1	0	0	0.128755	1	1	1	1	1	0	1	21.4421	10.721													21.4421	1	0	1	0	1		0	1	0	1	0	1
150312	1	74	150	28.3365	2	14	4.5	1.35	40.6207	3	5	1	1	0	0.449927	2	1	0	0	0	0	0	40.6207	20.3103	45.6133	0	52.1811	0	41.6594	0	49.9373	0	45.683	0	44.4655	0	44.4655	36	0	36	0	36		0	36	0	36	0	36
150401	2	81	170	25.6319	1	10.2	4.5	2.16	17.4912	4	9	4	1	0	4.77208	3	1	0	1	1	0	0	17.4912	8.74558													17.4912	1	0	1	0	3		0	1	1	3	0	1
150402	1	63	172	24.841	2	13	4.8	1.07	54.8587	3	5	0	0	0	0.453125	2	1	0	1	0	0	0	54.8587	27.4293	51.6801	0	49.067	0									49.067	13	0	13	0	13		0	13	0	13	0	13
150403	1	75	120	26.0156	1	11.2	3.9	2.56	20.093	4	8	-1	0	0	0.21021	2	1	0	1	1	1	0	20.093	10.0465	21.4651	0	15.3656	0	17.3332	0	14.9073	0	14.0318	0	15.5115	0	15.5115	37	0	37	0	37		0	37	0	37	0	37
150404	2	66	120	24.8777	2	11.7	4.2	1.36	30.7713	3	4	-1	0	0	0.0417973	1	1	0	1	1	0	0	30.7713	15.3856	38.263	0	34.1985	0	39.3316	0	34.0534	0	37.5709	0	40.7438	0	40.7438	39	0	39	0	39		0	39	0	39	0	39
160101	1	82	159	18.9815	2	8.2	3.2	8.72	5.12404	5		0	0	0			1	1	0	0	0	0	5.12404	2.56202													5.12404	1	0	1	1	1	1	1	1	0	1	0	1
160102	1	65	160	22.5827	1	9.9	2	2.66	20.0759	4	9	3	1	1	5.90636	3	1	0	1	1	1	1	20.0759	10.038													20.0759	1	0	1	0	1		0	1	0	1	0	1
160103	2	68	197	22.5069	1	9.6	4.4	6.78	5.262	5	12	3	1	1	2.48018	3	1	0	1	0	1	0	5.262	2.631	6.35974	0	5.11604	0									5.11604	12	0	12	1	17	1	1	17	0	17	0	12
160104	2	72	169	22.495	1	6.6	2.7	3.12	12.1	5	12	3	1	0	17.2981	3	1	0	1	0	1	0	12.1	6.05002	9.28526	0											9.28526	7	0	7	1	10	1	1	10	0	10	0	7
160105	1	63	178	21.3495	3	6.2	3.1	9.35	5.12063	5	12	3	1	1	5.12053	3	1	0	0	0	0	0	5.12063	2.56031													5.12063	1	0	1	1	1	1	1	1	0	1	1	1
160106	1	43	173	30.3461	2	14.5	4	1.31	49.0571	3	5	2	1	0	0.300078	2	1	0	1	0	0	0	49.0571	24.5285													49.0571	1	0	1	0	1		0	1	0	1	0	1
160107	1	71	154	24.2388	2	15.4	4.2	1.08	52.4717	3	6	2	1	0	0.760234	3	1	0	0	1	0	0	52.4717	26.2358	53.5557	0	46.5718	0	62.2821	0	48.5987	0	54.8257	0	47.9529	0	47.9529	38	0	38	0	38		0	38	0	38	0	38
160108	1	81	154	19.5965	2	9	3.5	2	25.7478	4	9	2	1	0	1.03853	3	1	1	0	1	1	1	25.7478	12.8739	30.6497	0	22.9225	0	22.2605	0	17.9847	0	18.2018	0	17.9237	0	17.9237	37	0	37	0	37		0	37	0	37	0	37
160109	2	71	179	20.4876	2	9.9	4.2	1.9	20.9016	4	9	1	1	1	0.651558	3	1	0	0	0	0	0	20.9016	10.4508													20.9016	1	0	1	0	1		0	1	0	1	0	1
160110	2	62	139	19.9923	1	11.8	4	4.74	7.99334	5	12	2	1	1	2.78422	3	1	1	1	1	1	0	7.99334	3.99667	7.37816	0	7.0417	0	6.6949	0	6.10919	0	5.45999	0	4.66438	0	4.66438	36	0	36	0	36		0	36	0	36	0	36
160111	1	60	118	27.5842	2	14.6	4.2	1.42	40.8196	3	4	-1	0	0	0.0204499	1	1	0	0	1	1	0	40.8196	20.4098	46.3027	0	45.5118	0	45.5118	0	45.2999	0	47.9539	0	41.8619	0	41.8619	38	0	38	0	38		0	38	0	38	0	38
160112	1	52	94	21.2953	4	13.5	4.3	2.13	27.2936	4	8	-1	0	0	0.260047	2	1	0	0	1	0	0	27.2936	13.6468	31.2882	0	30.2311	0	27.7137	0	28.0049	0	26.4556	0	28.9316	0	28.9316	36	0	36	0	36		0	36	0	36	0	36
160113	2	72	149	24.6548	3	12.6	4.3	1.05	39.83	3	6	3	1	1	3.45972	3	1	0	0	1	1	0	39.83	19.915													39.83	1	0	1	0	1		0	1	0	1	0	1
[truncated: 1 more columns]
